# Supplementary material for: Pollinator identity and behavior affect pollination in kiwifruit (Actinidia chinensis Planch.)
Source: PeerJ. 2022 Jun 9;10:e12963. doi: 10.7717/peerj.12963 (PMC9188772; doi:10.7717/peerj.12963)
Supplement: Supplemental Information 2 — The single-visit deposition is located in files with “SVD” in their titles. The behavioral data are in files containing the word “survey”. [file peerj-10-12963-s002.zip]

Archive with 12 entries (12 files):
- Behavior-2013-2015-Hayward.csv
- Behavior-HB-color-Zesy002.csv
- Dose-response-Hayward.csv
- Dose-response-Zesy002-fruit.csv
- Dose-response-Zesy002-pollen.csv
- Pollen-carryover-Zesy002.csv
- Single-visit-seed-set-Zesy002.csv
- Stigmatic-receptivity-Hayward.csv
- Survey-2013-2014-Hayward.csv
- Survey-HB-Zesy002.csv
- SVD-Bombus-Zesy002.csv
- SVDs-2013-2015-Hayward.csv
