# Supplementary material for: Pollinator identity and behavior affect pollination in kiwifruit (Actinidia chinensis Planch.)
Source: PeerJ. 2022 Jun 9;10:e12963. doi: 10.7717/peerj.12963 (PMC9188772; doi:10.7717/peerj.12963)
Supplement: Supplemental Information 2 — The single-visit deposition is located in files with “SVD” in their titles. The behavioral data are in files containing the word “survey”. [file peerj-10-12963-s002.zip › Behavior-2013-2015-Hayward.csv]

Crop	Region	Address	Date	Date Text	Year	Time	Insect code	Insect name	Order/Superfamily	Family	Genus	Species	Genus species	Abbrev species	Author	Author date	Native	Insect ID No.	Time started	M/F/Bud	Distance	Stigma touch (part of body)	Anther touch (part body)	Other activities	Time on flower	Overall time	Comments	Distance beginning/end (cm)	Closest polleniser (cm)	Temperature	Humidity	Light Sun	Windmin km/h	Wind max km/h	Number of female Q1	Number of male Q1	Number of female Q2	Number of male Q2	Audio number	Light N shade	Light S shade	Light Sun shade
Kiwifruit	Bay of Plenty	Maurons field, Walton road	11/19/2013	19_Nov_2013	2013	3:55:00 PM		Flower Longhorn Beetle	Coleoptera	Cerambycidae	Zorion	guttigerum	Zorion guttigerum	Z. guttigerum	(Westwood)	1845	Native	13650380		m					95	940	on anthers of flower, trying to eat pollen			22.4	43	700	1	7					13650380	1
Kiwifruit	Bay of Plenty	Maurons field, Walton road	11/19/2013	19_Nov_2013	2013	4:41:00 PM		Flower Longhorn Beetle	Coleoptera	Cerambycidae	Zorion	guttigerum	Zorion guttigerum	Z. guttigerum	(Westwood)	1845	Native	13650382		f	5				886	886	f 14.46 f			21.4	47	316	2	5					13650382
Kiwifruit	Bay of Plenty	Maurons field, Walton road	11/19/2013	19_Nov_2013	2013	4:44:00 PM		Flower Longhorn Beetle	Coleoptera	Cerambycidae	Zorion	guttigerum	Zorion guttigerum	Z. guttigerum	(Westwood)	1845	Native	13650382		f					2	503	f			21.4	47	316	2	5					13650382
Kiwifruit	Bay of Plenty	Maurons field, Walton road	11/19/2013	19_Nov_2013	2013	4:44:00 PM		Flower Longhorn Beetle	Coleoptera	Cerambycidae	Zorion	guttigerum	Zorion guttigerum	Z. guttigerum	(Westwood)	1845	Native	13650382		m					501	503	m 8.23			21.4	47	316	2	5					13650382
Kiwifruit	Bay of Plenty	Maurons field, Walton road	11/20/2013	20_Nov_2013	2013	10:56:00 AM		Flower Longhorn Beetle	Coleoptera	Cerambycidae	Zorion	guttigerum	Zorion guttigerum	Z. guttigerum	(Westwood)	1845	Native	13650387		m					1186	1186	m eating pollen			20.9	44	316	0	0					13650387
Kiwifruit	Bay of Plenty	Maurons field, Walton road	11/20/2013	20_Nov_2013	2013	10:56:00 AM		Flower Longhorn Beetle	Coleoptera	Cerambycidae	Zorion	guttigerum	Zorion guttigerum	Z. guttigerum	(Westwood)	1845	Native	13650387		m	2				186	874	m			20.9	44	316	0	0					13650387
Kiwifruit	Bay of Plenty	Maurons field, Walton road	11/20/2013	20_Nov_2013	2013	10:56:00 AM		Flower Longhorn Beetle	Coleoptera	Cerambycidae	Zorion	guttigerum	Zorion guttigerum	Z. guttigerum	(Westwood)	1845	Native	13650387		m					346	874	m			20.9	44	316	0	0					13650387
Kiwifruit	Bay of Plenty	Maurons field, Walton road	11/20/2013	20_Nov_2013	2013	10:56:00 AM		Flower Longhorn Beetle	Coleoptera	Cerambycidae	Zorion	guttigerum	Zorion guttigerum	Z. guttigerum	(Westwood)	1845	Native	13650387		F					342	874				20.9	44	316	0	0					13650387
Kiwifruit	Bay of Plenty	Maurons field, Walton road	11/20/2013	20_Nov_2013	2013	10:27:00 AM		Large Garden Bumble Bee	Apidea	Apidae	Bombus	ruderatus	Bombus ruderatus	B. ruderatus	(Fabricius)	1775	Introduced	13650385		m	10				7	102	m			21.1	40	503	0	1					13650385
Kiwifruit	Bay of Plenty	Maurons field, Walton road	11/20/2013	20_Nov_2013	2013	10:27:00 AM		Large Garden Bumble Bee	Apidea	Apidae	Bombus	ruderatus	Bombus ruderatus	B. ruderatus	(Fabricius)	1775	Introduced	13650385		m	10				8	102	m			21.1	40	503	0	1					13650385
Kiwifruit	Bay of Plenty	Maurons field, Walton road	11/20/2013	20_Nov_2013	2013	10:27:00 AM		Large Garden Bumble Bee	Apidea	Apidae	Bombus	ruderatus	Bombus ruderatus	B. ruderatus	(Fabricius)	1775	Introduced	13650385		m	10				8	102	m			21.1	40	503	0	1					13650385
Kiwifruit	Bay of Plenty	Maurons field, Walton road	11/20/2013	20_Nov_2013	2013	10:27:00 AM		Large Garden Bumble Bee	Apidea	Apidae	Bombus	ruderatus	Bombus ruderatus	B. ruderatus	(Fabricius)	1775	Introduced	13650385		m	40				14	102	m			21.1	40	503	0	1					13650385
Kiwifruit	Bay of Plenty	Maurons field, Walton road	11/20/2013	20_Nov_2013	2013	10:27:00 AM		Large Garden Bumble Bee	Apidea	Apidae	Bombus	ruderatus	Bombus ruderatus	B. ruderatus	(Fabricius)	1775	Introduced	13650385		m	20				6	102	m			21.1	40	503	0	1					13650385
Kiwifruit	Bay of Plenty	Maurons field, Walton road	11/20/2013	20_Nov_2013	2013	10:27:00 AM		Large Garden Bumble Bee	Apidea	Apidae	Bombus	ruderatus	Bombus ruderatus	B. ruderatus	(Fabricius)	1775	Introduced	13650385		m	60				6	102	m			21.1	40	503	0	1					13650385
Kiwifruit	Bay of Plenty	Maurons field, Walton road	11/20/2013	20_Nov_2013	2013	10:27:00 AM		Large Garden Bumble Bee	Apidea	Apidae	Bombus	ruderatus	Bombus ruderatus	B. ruderatus	(Fabricius)	1775	Introduced	13650385		m	10				3	102	m			21.1	40	503	0	1					13650385
Kiwifruit	Bay of Plenty	Maurons field, Walton road	11/20/2013	20_Nov_2013	2013	10:27:00 AM		Large Garden Bumble Bee	Apidea	Apidae	Bombus	ruderatus	Bombus ruderatus	B. ruderatus	(Fabricius)	1775	Introduced	13650385		m	5				4	102	m			21.1	40	503	0	1					13650385
Kiwifruit	Bay of Plenty	Maurons field, Walton road	11/20/2013	20_Nov_2013	2013	10:27:00 AM		Large Garden Bumble Bee	Apidea	Apidae	Bombus	ruderatus	Bombus ruderatus	B. ruderatus	(Fabricius)	1775	Introduced	13650385		m	5				4	102	m			21.1	40	503	0	1					13650385
Kiwifruit	Bay of Plenty	Maurons field, Walton road	11/20/2013	20_Nov_2013	2013	10:27:00 AM		Large Garden Bumble Bee	Apidea	Apidae	Bombus	ruderatus	Bombus ruderatus	B. ruderatus	(Fabricius)	1775	Introduced	13650385		m	5				7	102	m			21.1	40	503	0	1					13650385
Kiwifruit	Bay of Plenty	Maurons field, Walton road	11/20/2013	20_Nov_2013	2013	10:27:00 AM		Large Garden Bumble Bee	Apidea	Apidae	Bombus	ruderatus	Bombus ruderatus	B. ruderatus	(Fabricius)	1775	Introduced	13650385		m	10				5	102	m			21.1	40	503	0	1					13650385
Kiwifruit	Bay of Plenty	Maurons field, Walton road	11/20/2013	20_Nov_2013	2013	10:27:00 AM		Large Garden Bumble Bee	Apidea	Apidae	Bombus	ruderatus	Bombus ruderatus	B. ruderatus	(Fabricius)	1775	Introduced	13650385		m	100				10	102	m			21.1	40	503	0	1					13650385
Kiwifruit	Bay of Plenty	Maurons field, Walton road	11/20/2013	20_Nov_2013	2013	10:27:00 AM		Large Garden Bumble Bee	Apidea	Apidae	Bombus	ruderatus	Bombus ruderatus	B. ruderatus	(Fabricius)	1775	Introduced	13650385		m	40				8	102	m			21.1	40	503	0	1					13650385
Kiwifruit	Bay of Plenty	Maurons field, Walton road	11/20/2013	20_Nov_2013	2013	10:27:00 AM		Large Garden Bumble Bee	Apidea	Apidae	Bombus	ruderatus	Bombus ruderatus	B. ruderatus	(Fabricius)	1775	Introduced	13650385		m					12	102	m			21.1	40	503	0	1					13650385
Kiwifruit	Bay of Plenty	Maurons field, Walton road	11/25/2013	25_Nov_2013	2013	10:00:00 AM		Large Garden Bumble Bee	Apidea	Apidae	Bombus	ruderatus	Bombus ruderatus	B. ruderatus	(Fabricius)	1775	Introduced	13650403		m	5				2	27	m			19.7	63	221	0	0					13650403
Kiwifruit	Bay of Plenty	Maurons field, Walton road	11/25/2013	25_Nov_2013	2013	10:00:00 AM		Large Garden Bumble Bee	Apidea	Apidae	Bombus	ruderatus	Bombus ruderatus	B. ruderatus	(Fabricius)	1775	Introduced	13650403		m	100				9	27	m gathering pollen			19.7	63	221	0	0					13650403
Kiwifruit	Bay of Plenty	Maurons field, Walton road	11/25/2013	25_Nov_2013	2013	10:00:00 AM		Large Garden Bumble Bee	Apidea	Apidae	Bombus	ruderatus	Bombus ruderatus	B. ruderatus	(Fabricius)	1775	Introduced	13650403		f	200				10	27	f gathering pollen			19.7	63	221	0	0					13650403
Kiwifruit	Bay of Plenty	Maurons field, Walton road	11/25/2013	25_Nov_2013	2013	10:00:00 AM		Large Garden Bumble Bee	Apidea	Apidae	Bombus	ruderatus	Bombus ruderatus	B. ruderatus	(Fabricius)	1775	Introduced	13650403		f					6	27	f			19.7	63	221	0	0					13650403
Kiwifruit	Bay of Plenty	58 Winroy Grove	11/26/2014	26_Nov_2014	2014	3:30:00 PM	BBF	Brown Blow Fly	Diptera	Calliphoridae	Calliphora	stygia	Calliphora stygia	C. stygia	(Fabricius)	1794	Introduced	14650267.66	10	F					30	152			500	23.7	59		0	0	12				14650267.WMA
Kiwifruit	Bay of Plenty	58 Winroy Grove	11/26/2014	26_Nov_2014	2014	3:30:00 PM	BBF	Brown Blow Fly	Diptera	Calliphoridae	Calliphora	stygia	Calliphora stygia	C. stygia	(Fabricius)	1794	Introduced	14650267.66	40	Leaf/Shoot					12	152			500	23.7	59		0	0	12				14650267.WMA
Kiwifruit	Bay of Plenty	58 Winroy Grove	11/26/2014	26_Nov_2014	2014	3:30:00 PM	BBF	Brown Blow Fly	Diptera	Calliphoridae	Calliphora	stygia	Calliphora stygia	C. stygia	(Fabricius)	1794	Introduced	14650267.66	52	B					4	152			500	23.7	59		0	0	12				14650267.WMA
Kiwifruit	Bay of Plenty	58 Winroy Grove	11/26/2014	26_Nov_2014	2014	3:30:00 PM	BBF	Brown Blow Fly	Diptera	Calliphoridae	Calliphora	stygia	Calliphora stygia	C. stygia	(Fabricius)	1794	Introduced	14650267.66	56	F	2	Body	Head		72	152			500	23.7	59		0	0	12				14650267.WMA
Kiwifruit	Bay of Plenty	58 Winroy Grove	11/26/2014	26_Nov_2014	2014	3:30:00 PM	BBF	Brown Blow Fly	Diptera	Calliphoridae	Calliphora	stygia	Calliphora stygia	C. stygia	(Fabricius)	1794	Introduced	14650267.66	2.08	F					34	152			500	23.7	59		0	0	12				14650267.WMA
Kiwifruit	Bay of Plenty	58 Winroy Grove	11/26/2014	26_Nov_2014	2014	3:30:00 PM	BBF	Brown Blow Fly	Diptera	Calliphoridae	Calliphora	stygia	Calliphora stygia	C. stygia	(Fabricius)	1794	Introduced	14650267.66	2.42							152			500	23.7	59		0	0	12				14650267.WMA
Kiwifruit	Gisborne	353 Wharekopae road	11/22/2014	22_Nov_2014	2014	1:20:00 PM	DF	Drone fly	Diptera	Syrphidae	Eristalis	tenax	Eristalis tenax	E. tenax	Linnaeus	1758	Introduced	13022800360	50	F	15				22	88		200	80	21.4	58	905	0	13					130228_0360	139	143	196
Kiwifruit	Gisborne	353 Wharekopae road	11/22/2014	22_Nov_2014	2014	1:20:00 PM	DF	Drone fly	Diptera	Syrphidae	Eristalis	tenax	Eristalis tenax	E. tenax	Linnaeus	1758	Introduced	13022800360	1.12	F	80				28	88		200	80	21.4	58	905	0	13					130228_0360	139	143	196
Kiwifruit	Gisborne	353 Wharekopae road	11/22/2014	22_Nov_2014	2014	1:20:00 PM	DF	Drone fly	Diptera	Syrphidae	Eristalis	tenax	Eristalis tenax	E. tenax	Linnaeus	1758	Introduced	13022800360	1.4	M	200	Body		Eating pollen	20	88		200	80	21.4	58	905	0	13					130228_0360	139	143	196
Kiwifruit	Gisborne	353 Wharekopae road	11/22/2014	22_Nov_2014	2014	1:20:00 PM	DF	Drone fly	Diptera	Syrphidae	Eristalis	tenax	Eristalis tenax	E. tenax	Linnaeus	1758	Introduced	13022800360	2	F				Eating pollen	18	88		200	80	21.4	58	905	0	13					130228_0360	139	143	196
Kiwifruit	Gisborne	353 Wharekopae road	11/22/2014	22_Nov_2014	2014	1:20:00 PM	DF	Drone fly	Diptera	Syrphidae	Eristalis	tenax	Eristalis tenax	E. tenax	Linnaeus	1758	Introduced	13022800360	2.18							88			80	21.4	58	905	0	13					130228_0360	139	143	196
Kiwifruit	Gisborne	353 Wharekopae road	11/22/2014	22_Nov_2014	2014	2:15:00 PM	DF	Drone fly	Diptera	Syrphidae	Eristalis	tenax	Eristalis tenax	E. tenax	Linnaeus	1758	Introduced	13022800362	15	F	10	Legs, abdomen		Eating pollen	333	980		50	2000	21.3	58	143	0	5					130228_0362	96	79	198
Kiwifruit	Gisborne	353 Wharekopae road	11/22/2014	22_Nov_2014	2014	2:15:00 PM	DF	Drone fly	Diptera	Syrphidae	Eristalis	tenax	Eristalis tenax	E. tenax	Linnaeus	1758	Introduced	13022800362	5.48	Leaf/Shoot	10				28	980		50	2000	21.3	58	143	0	5					130228_0362	96	79	198
Kiwifruit	Gisborne	353 Wharekopae road	11/22/2014	22_Nov_2014	2014	2:15:00 PM	DF	Drone fly	Diptera	Syrphidae	Eristalis	tenax	Eristalis tenax	E. tenax	Linnaeus	1758	Introduced	13022800362	6.16	F	30	Head		Eating pollen	575	980		50	2000	21.3	58	143	0	5					130228_0362	96	79	198
Kiwifruit	Gisborne	353 Wharekopae road	11/22/2014	22_Nov_2014	2014	2:15:00 PM	DF	Drone fly	Diptera	Syrphidae	Eristalis	tenax	Eristalis tenax	E. tenax	Linnaeus	1758	Introduced	13022800362	15.51	F					44	980		50	2000	21.3	58	143	0	5					130228_0362	96	79	198
Kiwifruit	Gisborne	353 Wharekopae road	11/22/2014	22_Nov_2014	2014	2:15:00 PM	DF	Drone fly	Diptera	Syrphidae	Eristalis	tenax	Eristalis tenax	E. tenax	Linnaeus	1758	Introduced	13022800362	16.35					Cleaning		980		50	2000	21.3	58	143	0	5					130228_0362	96	79	198
Kiwifruit	Bay of Plenty	37 Cannon road	11/27/2014	27_Nov_2014	2014	10:38:00 AM	DF	Drone fly	Diptera	Syrphidae	Eristalis	tenax	Eristalis tenax	E. tenax	Linnaeus	1758	Introduced	14650272.66	15	F	20	Body			25	345		47	358	21.2	32	438	0	0					14650272.WMA	80	85	152
Kiwifruit	Bay of Plenty	37 Cannon road	11/27/2014	27_Nov_2014	2014	10:38:00 AM	DF	Drone fly	Diptera	Syrphidae	Eristalis	tenax	Eristalis tenax	E. tenax	Linnaeus	1758	Introduced	14650272.66	40	F	30				92	345		47	358	21.2	32	438	0	0					14650272.WMA	80	85	152
Kiwifruit	Bay of Plenty	37 Cannon road	11/27/2014	27_Nov_2014	2014	10:38:00 AM	DF	Drone fly	Diptera	Syrphidae	Eristalis	tenax	Eristalis tenax	E. tenax	Linnaeus	1758	Introduced	14650272.66	2.12	F	60	Head, lower abdomen			143	345		47	358	21.2	32	438	0	0					14650272.WMA	80	85	152
Kiwifruit	Bay of Plenty	37 Cannon road	11/27/2014	27_Nov_2014	2014	10:38:00 AM	DF	Drone fly	Diptera	Syrphidae	Eristalis	tenax	Eristalis tenax	E. tenax	Linnaeus	1758	Introduced	14650272.66	4.35	F	2	Body			25	345		47	358	21.2	32	438	0	0					14650272.WMA	80	85	152
Kiwifruit	Bay of Plenty	37 Cannon road	11/27/2014	27_Nov_2014	2014	10:38:00 AM	DF	Drone fly	Diptera	Syrphidae	Eristalis	tenax	Eristalis tenax	E. tenax	Linnaeus	1758	Introduced	14650272.66	5	F		Body			60	345		47	358	21.2	32	438	0	0					14650272.WMA	80	85	152
Kiwifruit	Bay of Plenty	37 Cannon road	11/27/2014	27_Nov_2014	2014	10:38:00 AM	DF	Drone fly	Diptera	Syrphidae	Eristalis	tenax	Eristalis tenax	E. tenax	Linnaeus	1758	Introduced	14650272.66	6							345		47	358	21.2	32	438	0	0					14650272.WMA	80	85	152
Kiwifruit	Bay of Plenty	37 Cannon road	11/27/2014	27_Nov_2014	2014	11:32:00 AM	DF	Drone fly	Diptera	Syrphidae	Eristalis	tenax	Eristalis tenax	E. tenax	Linnaeus	1758	Introduced	14650274.66	15	F	5				75	182		5	403	20.9	32	385	0	1					14650274.WMA	97	68	109
Kiwifruit	Bay of Plenty	37 Cannon road	11/27/2014	27_Nov_2014	2014	11:32:00 AM	DF	Drone fly	Diptera	Syrphidae	Eristalis	tenax	Eristalis tenax	E. tenax	Linnaeus	1758	Introduced	14650274.66	1.3	F		Body			107	182		5	403	20.9	32	385	0	1					14650274.WMA	97	68	109
Kiwifruit	Bay of Plenty	37 Cannon road	11/27/2014	27_Nov_2014	2014	11:32:00 AM	DF	Drone fly	Diptera	Syrphidae	Eristalis	tenax	Eristalis tenax	E. tenax	Linnaeus	1758	Introduced	14650274.66	3.17							182		5	403	20.9	32	385	0	1					14650274.WMA	97	68	109
Kiwifruit	Bay of Plenty	37 Cannon road	11/27/2014	27_Nov_2014	2014	1:10:00 PM	DF	Drone fly	Diptera	Syrphidae	Eristalis	tenax	Eristalis tenax	E. tenax	Linnaeus	1758	Introduced	14650275.66	15	F	2				55	340			145	22.2	22	1046	3	8					14650275.WMA	119	129	165
Kiwifruit	Bay of Plenty	37 Cannon road	11/27/2014	27_Nov_2014	2014	1:10:00 PM	DF	Drone fly	Diptera	Syrphidae	Eristalis	tenax	Eristalis tenax	E. tenax	Linnaeus	1758	Introduced	14650275.66	2.1	F		Contacted all with body			225	340			145	22.2	22	1046	3	8					14650275.WMA	119	129	165
Kiwifruit	Bay of Plenty	37 Cannon road	11/27/2014	27_Nov_2014	2014	1:10:00 PM	DF	Drone fly	Diptera	Syrphidae	Eristalis	tenax	Eristalis tenax	E. tenax	Linnaeus	1758	Introduced	14650275.66	5.55							340			145	22.2	22	1046	3	8					14650275.WMA	119	129	165
Kiwifruit	Bay of Plenty	1661 Walton road	11/29/2015	29_Nov_2015	2015	10:55:00 AM	DF	Drone fly	Diptera	Syrphidae	Eristalis	tenax	Eristalis tenax	E. tenax	Linnaeus	1758	Introduced	13021900242	623.96	M	10				25.03	65.72	USING BORIS	70		22.5	47	1100	0	3.7					130219_0241.MP3
Kiwifruit	Bay of Plenty	1661 Walton road	11/29/2015	29_Nov_2015	2015	10:55:00 AM	DF	Drone fly	Diptera	Syrphidae	Eristalis	tenax	Eristalis tenax	E. tenax	Linnaeus	1758	Introduced	13021900242	648.98	M	100				8.83	65.72	USING BORIS	70		22.5	47	1100	0	3.7					130219_0241.MP3
Kiwifruit	Bay of Plenty	1661 Walton road	11/29/2015	29_Nov_2015	2015	10:55:00 AM	DF	Drone fly	Diptera	Syrphidae	Eristalis	tenax	Eristalis tenax	E. tenax	Linnaeus	1758	Introduced	13021900242	657.82	Leaf/shoot	40				31.87	65.72	USING BORIS	70		22.5	47	1100	0	3.7					130219_0241.MP3
Kiwifruit	Bay of Plenty	1661 Walton road	11/29/2015	29_Nov_2015	2015	10:55:00 AM	DF	Drone fly	Diptera	Syrphidae	Eristalis	tenax	Eristalis tenax	E. tenax	Linnaeus	1758	Introduced	13021900242	689.68							65.72	USING BORIS	70		22.5	47	1100	0	3.7					130219_0241.MP3
Kiwifruit	Bay of Plenty	1661 Walton road	11/29/2015	29_Nov_2015	2015	11:15:00 AM	DF	Drone fly	Diptera	Syrphidae	Eristalis	tenax	Eristalis tenax	E. tenax	Linnaeus	1758	Introduced	27650376.66	101.24	M	5				51.52	237.6	USING BORIS	-		25.6	53	1053	0	0					WS650376.WMA
Kiwifruit	Bay of Plenty	1661 Walton road	11/29/2015	29_Nov_2015	2015	11:15:00 AM	DF	Drone fly	Diptera	Syrphidae	Eristalis	tenax	Eristalis tenax	E. tenax	Linnaeus	1758	Introduced	27650376.66	152.76	M	2				7.03	237.6	USING BORIS	-		25.6	53	1053	0	0					WS650376.WMA
Kiwifruit	Bay of Plenty	1661 Walton road	11/29/2015	29_Nov_2015	2015	11:15:00 AM	DF	Drone fly	Diptera	Syrphidae	Eristalis	tenax	Eristalis tenax	E. tenax	Linnaeus	1758	Introduced	27650376.66	159.79	M	10				7.52	237.6	USING BORIS	-		25.6	53	1053	0	0					WS650376.WMA
Kiwifruit	Bay of Plenty	1661 Walton road	11/29/2015	29_Nov_2015	2015	11:15:00 AM	DF	Drone fly	Diptera	Syrphidae	Eristalis	tenax	Eristalis tenax	E. tenax	Linnaeus	1758	Introduced	27650376.66	167.3	M	2				23.44	237.6	USING BORIS	-		25.6	53	1053	0	0					WS650376.WMA
Kiwifruit	Bay of Plenty	1661 Walton road	11/29/2015	29_Nov_2015	2015	11:15:00 AM	DF	Drone fly	Diptera	Syrphidae	Eristalis	tenax	Eristalis tenax	E. tenax	Linnaeus	1758	Introduced	27650376.66	190.75	M	2				53.5	237.6	USING BORIS	-		25.6	53	1053	0	0					WS650376.WMA
Kiwifruit	Bay of Plenty	1661 Walton road	11/29/2015	29_Nov_2015	2015	11:15:00 AM	DF	Drone fly	Diptera	Syrphidae	Eristalis	tenax	Eristalis tenax	E. tenax	Linnaeus	1758	Introduced	27650376.66	244.24	B	50				53.54	237.6	USING BORIS	-		25.6	53	1053	0	0					WS650376.WMA
Kiwifruit	Bay of Plenty	1661 Walton road	11/29/2015	29_Nov_2015	2015	11:15:00 AM	DF	Drone fly	Diptera	Syrphidae	Eristalis	tenax	Eristalis tenax	E. tenax	Linnaeus	1758	Introduced	27650376.66	297.79	M	200				35.72	237.6	USING BORIS	-		25.6	53	1053	0	0					WS650376.WMA
Kiwifruit	Bay of Plenty	1661 Walton road	11/29/2015	29_Nov_2015	2015	11:15:00 AM	DF	Drone fly	Diptera	Syrphidae	Eristalis	tenax	Eristalis tenax	E. tenax	Linnaeus	1758	Introduced	27650376.66	333.51	M					5.33	237.6	USING BORIS	-		25.6	53	1053	0	0					WS650376.WMA
Kiwifruit	Bay of Plenty	1661 Walton road	11/29/2015	29_Nov_2015	2015	11:15:00 AM	DF	Drone fly	Diptera	Syrphidae	Eristalis	tenax	Eristalis tenax	E. tenax	Linnaeus	1758	Introduced	27650376.66	338.84							237.6	USING BORIS	-		25.6	53	1053	0	0					WS650376.WMA
Kiwifruit	Bay of Plenty	1661 Walton road	11/29/2015	29_Nov_2015	2015	11:47:00 AM	DF	Drone fly	Diptera	Syrphidae	Eristalis	tenax	Eristalis tenax	E. tenax	Linnaeus	1758	Introduced	27650377.66	331.34	M	2				19.54	325.2	USING BORIS	390	0	23.8	51	1080	0	1.6					WS650377.WMA
Kiwifruit	Bay of Plenty	1661 Walton road	11/29/2015	29_Nov_2015	2015	11:47:00 AM	DF	Drone fly	Diptera	Syrphidae	Eristalis	tenax	Eristalis tenax	E. tenax	Linnaeus	1758	Introduced	27650377.66	350.88	M	2				2.08	325.2	USING BORIS	390	0	23.8	51	1080	0	1.6					WS650377.WMA
Kiwifruit	Bay of Plenty	1661 Walton road	11/29/2015	29_Nov_2015	2015	11:47:00 AM	DF	Drone fly	Diptera	Syrphidae	Eristalis	tenax	Eristalis tenax	E. tenax	Linnaeus	1758	Introduced	27650377.66	352.96	M	30				30.88	325.2	USING BORIS	390	0	23.8	51	1080	0	1.6					WS650377.WMA
Kiwifruit	Bay of Plenty	1661 Walton road	11/29/2015	29_Nov_2015	2015	11:47:00 AM	DF	Drone fly	Diptera	Syrphidae	Eristalis	tenax	Eristalis tenax	E. tenax	Linnaeus	1758	Introduced	27650377.66	383.84	M	10				3.44	325.2	USING BORIS	390	0	23.8	51	1080	0	1.6					WS650377.WMA
Kiwifruit	Bay of Plenty	1661 Walton road	11/29/2015	29_Nov_2015	2015	11:47:00 AM	DF	Drone fly	Diptera	Syrphidae	Eristalis	tenax	Eristalis tenax	E. tenax	Linnaeus	1758	Introduced	27650377.66	387.28	M	10				31.55	325.2	USING BORIS	390	0	23.8	51	1080	0	1.6					WS650377.WMA
Kiwifruit	Bay of Plenty	1661 Walton road	11/29/2015	29_Nov_2015	2015	11:47:00 AM	DF	Drone fly	Diptera	Syrphidae	Eristalis	tenax	Eristalis tenax	E. tenax	Linnaeus	1758	Introduced	27650377.66	418.82	M	60				7.19	325.2	USING BORIS	390	0	23.8	51	1080	0	1.6					WS650377.WMA
Kiwifruit	Bay of Plenty	1661 Walton road	11/29/2015	29_Nov_2015	2015	11:47:00 AM	DF	Drone fly	Diptera	Syrphidae	Eristalis	tenax	Eristalis tenax	E. tenax	Linnaeus	1758	Introduced	27650377.66	426.01	M	100				48.81	325.2	USING BORIS	390	0	23.8	51	1080	0	1.6					WS650377.WMA
Kiwifruit	Bay of Plenty	1661 Walton road	11/29/2015	29_Nov_2015	2015	11:47:00 AM	DF	Drone fly	Diptera	Syrphidae	Eristalis	tenax	Eristalis tenax	E. tenax	Linnaeus	1758	Introduced	27650377.66	474.82	M	200				20.02	325.2	USING BORIS	390	0	23.8	51	1080	0	1.6					WS650377.WMA
Kiwifruit	Bay of Plenty	1661 Walton road	11/29/2015	29_Nov_2015	2015	11:47:00 AM	DF	Drone fly	Diptera	Syrphidae	Eristalis	tenax	Eristalis tenax	E. tenax	Linnaeus	1758	Introduced	27650377.66	494.84	M	200				64.22	325.2	USING BORIS	390	0	23.8	51	1080	0	1.6					WS650377.WMA
Kiwifruit	Bay of Plenty	1661 Walton road	11/29/2015	29_Nov_2015	2015	11:47:00 AM	DF	Drone fly	Diptera	Syrphidae	Eristalis	tenax	Eristalis tenax	E. tenax	Linnaeus	1758	Introduced	27650377.66	559.06	M	2				2.93	325.2	USING BORIS	390	0	23.8	51	1080	0	1.6					WS650377.WMA
Kiwifruit	Bay of Plenty	1661 Walton road	11/29/2015	29_Nov_2015	2015	11:47:00 AM	DF	Drone fly	Diptera	Syrphidae	Eristalis	tenax	Eristalis tenax	E. tenax	Linnaeus	1758	Introduced	27650377.66	561.99	M	600				10.91	325.2	USING BORIS	390	0	23.8	51	1080	0	1.6					WS650377.WMA
Kiwifruit	Bay of Plenty	1661 Walton road	11/29/2015	29_Nov_2015	2015	11:47:00 AM	DF	Drone fly	Diptera	Syrphidae	Eristalis	tenax	Eristalis tenax	E. tenax	Linnaeus	1758	Introduced	27650377.66	572.9	F	10				53.45	325.2	USING BORIS	390	0	23.8	51	1080	0	1.6					WS650377.WMA
Kiwifruit	Bay of Plenty	1661 Walton road	11/29/2015	29_Nov_2015	2015	11:47:00 AM	DF	Drone fly	Diptera	Syrphidae	Eristalis	tenax	Eristalis tenax	E. tenax	Linnaeus	1758	Introduced	27650377.66	626.35	F					30.14	325.2	USING BORIS	390	0	23.8	51	1080	0	1.6					WS650377.WMA
Kiwifruit	Bay of Plenty	1661 Walton road	11/29/2015	29_Nov_2015	2015	11:47:00 AM	DF	Drone fly	Diptera	Syrphidae	Eristalis	tenax	Eristalis tenax	E. tenax	Linnaeus	1758	Introduced	27650377.66	656.49							325.2	USING BORIS	390	0	23.8	51	1080	0	1.6					WS650377.WMA
Kiwifruit	Bay of Plenty	Maurons field, Walton road	11/25/2013	25_Nov_2013	2013	12:30:00 PM		Drone fly	Diptera	Syrphidae	Eristalis	tenax	Eristalis tenax	E. tenax	Linnaeus	1758	Introduced	13650404		f	5				60	409	f eating pollen			20.5	68	676	0	0					13650404
Kiwifruit	Bay of Plenty	Maurons field, Walton road	11/25/2013	25_Nov_2013	2013	12:30:00 PM		Drone fly	Diptera	Syrphidae	Eristalis	tenax	Eristalis tenax	E. tenax	Linnaeus	1758	Introduced	13650404		f	20				155	409	f eating pollen			20.5	68	676	0	0					13650404
Kiwifruit	Bay of Plenty	Maurons field, Walton road	11/25/2013	25_Nov_2013	2013	12:30:00 PM		Drone fly	Diptera	Syrphidae	Eristalis	tenax	Eristalis tenax	E. tenax	Linnaeus	1758	Introduced	13650404		m	3				65	409	m eating pollen			20.5	68	676	0	0					13650404
Kiwifruit	Bay of Plenty	Maurons field, Walton road	11/25/2013	25_Nov_2013	2013	12:30:00 PM		Drone fly	Diptera	Syrphidae	Eristalis	tenax	Eristalis tenax	E. tenax	Linnaeus	1758	Introduced	13650404		m	20				19	409	m			20.5	68	676	0	0					13650404
Kiwifruit	Bay of Plenty	Maurons field, Walton road	11/25/2013	25_Nov_2013	2013	12:30:00 PM		Drone fly	Diptera	Syrphidae	Eristalis	tenax	Eristalis tenax	E. tenax	Linnaeus	1758	Introduced	13650404		f	10				110	409	f eating pollen			20.5	68	676	0	0					13650404
Kiwifruit	Bay of Plenty	Maurons field, Walton road	11/25/2013	25_Nov_2013	2013	12:30:00 PM		Drone fly	Diptera	Syrphidae	Eristalis	tenax	Eristalis tenax	E. tenax	Linnaeus	1758	Introduced	13650404		f					0	409	f			20.5	68	676	0	0					13650404
Kiwifruit	Bay of Plenty	Maurons field, Walton road	11/25/2013	25_Nov_2013	2013	12:30:00 PM		NZ Blue Hover Fly	Diptera	Syrphidae	Helophilus	hochstetteri	Helophilus hochstetteri	H. hochstetteri	Nowicki	1875	Native	101		m	10				19	398				20.5	68	676	0	0					101
Kiwifruit	Bay of Plenty	Maurons field, Walton road	11/25/2013	25_Nov_2013	2013	12:30:00 PM		NZ Blue Hover Fly	Diptera	Syrphidae	Helophilus	hochstetteri	Helophilus hochstetteri	H. hochstetteri	Nowicki	1875	Native	101		m	5				65	619				20.5	68	676	0	0					101
Kiwifruit	Bay of Plenty	Maurons field, Walton road	11/25/2013	25_Nov_2013	2013	12:30:00 PM		NZ Blue Hover Fly	Diptera	Syrphidae	Helophilus	hochstetteri	Helophilus hochstetteri	H. hochstetteri	Nowicki	1875	Native	101		m	5				88	605				20.5	68	676	0	0					101
Kiwifruit	Bay of Plenty	Maurons field, Walton road	11/25/2013	25_Nov_2013	2013	12:30:00 PM		NZ Blue Hover Fly	Diptera	Syrphidae	Helophilus	hochstetteri	Helophilus hochstetteri	H. hochstetteri	Nowicki	1875	Native	101		m	15				26	533				20.5	68	676	0	0					101
Kiwifruit	Bay of Plenty	Maurons field, Walton road	11/25/2013	25_Nov_2013	2013	12:30:00 PM		NZ Blue Hover Fly	Diptera	Syrphidae	Helophilus	hochstetteri	Helophilus hochstetteri	H. hochstetteri	Nowicki	1875	Native	101		f	20				39	517				20.5	68	676	0	0					101
Kiwifruit	Bay of Plenty	Maurons field, Walton road	11/25/2013	25_Nov_2013	2013	12:30:00 PM		NZ Blue Hover Fly	Diptera	Syrphidae	Helophilus	hochstetteri	Helophilus hochstetteri	H. hochstetteri	Nowicki	1875	Native	101		f	5				90	528				20.5	68	676	0	0					101
Kiwifruit	Bay of Plenty	Maurons field, Walton road	11/25/2013	25_Nov_2013	2013	12:30:00 PM		NZ Blue Hover Fly	Diptera	Syrphidae	Helophilus	hochstetteri	Helophilus hochstetteri	H. hochstetteri	Nowicki	1875	Native	101		f	20				24	446				20.5	68	676	0	0					101
Kiwifruit	Bay of Plenty	Maurons field, Walton road	11/25/2013	25_Nov_2013	2013	12:30:00 PM		NZ Blue Hover Fly	Diptera	Syrphidae	Helophilus	hochstetteri	Helophilus hochstetteri	H. hochstetteri	Nowicki	1875	Native	101		f	4				38	422				20.5	68	676	0	0					101
Kiwifruit	Bay of Plenty	Maurons field, Walton road	11/25/2013	25_Nov_2013	2013	12:30:00 PM		NZ Blue Hover Fly	Diptera	Syrphidae	Helophilus	hochstetteri	Helophilus hochstetteri	H. hochstetteri	Nowicki	1875	Native	101		f					9	531				20.5	68	676	0	0					101
Kiwifruit	Katikati	300 Tuapiro Rd, Katikati	11/14/2014	14_Nov_2014	2014	1:40:00 PM	HB	Honey Bee	Apidea	Apidae	Apis	mellifera	Apis mellifera	A. mellifera	Linnaeus	1758	Introduced	13011700094	15	F	30	Head, lower body, legs & wings	Head, body, walking	Pollen collecting	240	375		340		22.5	42	175	0	0	16		29		130117_0094
Kiwifruit	Katikati	300 Tuapiro Rd, Katikati	11/14/2014	14_Nov_2014	2014	1:40:00 PM	HB	Honey Bee	Apidea	Apidae	Apis	mellifera	Apis mellifera	A. mellifera	Linnaeus	1758	Introduced	13011700094	4.15	F	150	Lower body, legs		Pollen collecting	51	375		340		22.5	42	175	0	0	16		29		130117_0094
Kiwifruit	Katikati	300 Tuapiro Rd, Katikati	11/14/2014	14_Nov_2014	2014	1:40:00 PM	HB	Honey Bee	Apidea	Apidae	Apis	mellifera	Apis mellifera	A. mellifera	Linnaeus	1758	Introduced	13011700094	5.06	F	30	Walking		Pollen collecting	16	375		340		22.5	42	175	0	0	16		29		130117_0094
Kiwifruit	Katikati	300 Tuapiro Rd, Katikati	11/14/2014	14_Nov_2014	2014	1:40:00 PM	HB	Honey Bee	Apidea	Apidae	Apis	mellifera	Apis mellifera	A. mellifera	Linnaeus	1758	Introduced	13011700094	5.22	F	100	Walking			10	375	Flower hardly open	340		22.5	42	175	0	0	16		29		130117_0094
Kiwifruit	Katikati	300 Tuapiro Rd, Katikati	11/14/2014	14_Nov_2014	2014	1:40:00 PM	HB	Honey Bee	Apidea	Apidae	Apis	mellifera	Apis mellifera	A. mellifera	Linnaeus	1758	Introduced	13011700094	5.32	F	50	lower body, walking	Walking, head		50	375	Flower hardly open	340		22.5	42	175	0	0	16		29		130117_0094
Kiwifruit	Katikati	300 Tuapiro Rd, Katikati	11/14/2014	14_Nov_2014	2014	1:40:00 PM	HB	Honey Bee	Apidea	Apidae	Apis	mellifera	Apis mellifera	A. mellifera	Linnaeus	1758	Introduced	13011700094	6.22	F					8	375		340		22.5	42	175	0	0	16		29		130117_0094
Kiwifruit	Katikati	300 Tuapiro Rd, Katikati	11/14/2014	14_Nov_2014	2014	1:40:00 PM	HB	Honey Bee	Apidea	Apidae	Apis	mellifera	Apis mellifera	A. mellifera	Linnaeus	1758	Introduced	13011700094	6.3					Flown off		375		340		22.5	42	175	0	0	16		29		130117_0094
Kiwifruit	Gisborne	385 Bushmere Rd	11/21/2014	21_Nov_2014	2014	1:45:00 PM	HB	Honey Bee	Apidea	Apidae	Apis	mellifera	Apis mellifera	A. mellifera	Linnaeus	1758	Introduced	13012400099	24	F	120	Body touching, abdomen	Walking	Collecting pollen	147	449		560		28.4	40	737	0	0	39	0	25	6	130124_0099
Kiwifruit	Gisborne	385 Bushmere Rd	11/21/2014	21_Nov_2014	2014	1:45:00 PM	HB	Honey Bee	Apidea	Apidae	Apis	mellifera	Apis mellifera	A. mellifera	Linnaeus	1758	Introduced	13012400099	2.51	F	5				11	449		560		28.4	40	737	0	0	39	0	25	6	130124_0099
Kiwifruit	Gisborne	385 Bushmere Rd	11/21/2014	21_Nov_2014	2014	1:45:00 PM	HB	Honey Bee	Apidea	Apidae	Apis	mellifera	Apis mellifera	A. mellifera	Linnaeus	1758	Introduced	13012400099	3.02	F	100				8	449		560		28.4	40	737	0	0	39	0	25	6	130124_0099
Kiwifruit	Gisborne	385 Bushmere Rd	11/21/2014	21_Nov_2014	2014	1:45:00 PM	HB	Honey Bee	Apidea	Apidae	Apis	mellifera	Apis mellifera	A. mellifera	Linnaeus	1758	Introduced	13012400099	3.1	F	150				12	449		560		28.4	40	737	0	0	39	0	25	6	130124_0099
Kiwifruit	Gisborne	385 Bushmere Rd	11/21/2014	21_Nov_2014	2014	1:45:00 PM	HB	Honey Bee	Apidea	Apidae	Apis	mellifera	Apis mellifera	A. mellifera	Linnaeus	1758	Introduced	13012400099	3.22	F	20	Abdomen	Walking on athers/walking across the stigmas		69	449		560		28.4	40	737	0	0	39	0	25	6	130124_0099
Kiwifruit	Gisborne	385 Bushmere Rd	11/21/2014	21_Nov_2014	2014	1:45:00 PM	HB	Honey Bee	Apidea	Apidae	Apis	mellifera	Apis mellifera	A. mellifera	Linnaeus	1758	Introduced	13012400099	4.31	F	10				17	449		560		28.4	40	737	0	0	39	0	25	6	130124_0099
Kiwifruit	Gisborne	385 Bushmere Rd	11/21/2014	21_Nov_2014	2014	1:45:00 PM	HB	Honey Bee	Apidea	Apidae	Apis	mellifera	Apis mellifera	A. mellifera	Linnaeus	1758	Introduced	13012400099	4.48	F	50	Abdomen			57	449		560		28.4	40	737	0	0	39	0	25	6	130124_0099
Kiwifruit	Gisborne	385 Bushmere Rd	11/21/2014	21_Nov_2014	2014	1:45:00 PM	HB	Honey Bee	Apidea	Apidae	Apis	mellifera	Apis mellifera	A. mellifera	Linnaeus	1758	Introduced	13012400099	5.45	F	20	Abdomen			49	449		560		28.4	40	737	0	0	39	0	25	6	130124_0099
Kiwifruit	Gisborne	385 Bushmere Rd	11/21/2014	21_Nov_2014	2014	1:45:00 PM	HB	Honey Bee	Apidea	Apidae	Apis	mellifera	Apis mellifera	A. mellifera	Linnaeus	1758	Introduced	13012400099	6.34	F	15				34	449		560		28.4	40	737	0	0	39	0	25	6	130124_0099
Kiwifruit	Gisborne	385 Bushmere Rd	11/21/2014	21_Nov_2014	2014	1:45:00 PM	HB	Honey Bee	Apidea	Apidae	Apis	mellifera	Apis mellifera	A. mellifera	Linnaeus	1758	Introduced	13012400099	7.08	F	30				18	449		560		28.4	40	737	0	0	39	0	25	6	130124_0099
Kiwifruit	Gisborne	385 Bushmere Rd	11/21/2014	21_Nov_2014	2014	1:45:00 PM	HB	Honey Bee	Apidea	Apidae	Apis	mellifera	Apis mellifera	A. mellifera	Linnaeus	1758	Introduced	13012400099	7.26	F	20				5	449		560		28.4	40	737	0	0	39	0	25	6	130124_0099
Kiwifruit	Gisborne	385 Bushmere Rd	11/21/2014	21_Nov_2014	2014	1:45:00 PM	HB	Honey Bee	Apidea	Apidae	Apis	mellifera	Apis mellifera	A. mellifera	Linnaeus	1758	Introduced	13012400099	7.31	F	20				6	449		560		28.4	40	737	0	0	39	0	25	6	130124_0099
Kiwifruit	Gisborne	385 Bushmere Rd	11/21/2014	21_Nov_2014	2014	1:45:00 PM	HB	Honey Bee	Apidea	Apidae	Apis	mellifera	Apis mellifera	A. mellifera	Linnaeus	1758	Introduced	13012400099	7.37	F	5				7	449		560		28.4	40	737	0	0	39	0	25	6	130124_0099
Kiwifruit	Gisborne	385 Bushmere Rd	11/21/2014	21_Nov_2014	2014	1:45:00 PM	HB	Honey Bee	Apidea	Apidae	Apis	mellifera	Apis mellifera	A. mellifera	Linnaeus	1758	Introduced	13012400099	7.44	F	70				9	449		560		28.4	40	737	0	0	39	0	25	6	130124_0099
Kiwifruit	Gisborne	385 Bushmere Rd	11/21/2014	21_Nov_2014	2014	1:45:00 PM	HB	Honey Bee	Apidea	Apidae	Apis	mellifera	Apis mellifera	A. mellifera	Linnaeus	1758	Introduced	13012400099	7.53	F		Abdomen	Walking	Pollen collecting		449		560		28.4	40	737	0	0	39	0	25	6	130124_0099
Kiwifruit	Gisborne	385 Bushmere Rd	11/21/2014	21_Nov_2014	2014	1:50:00 PM	HB	Honey Bee	Apidea	Apidae	Apis	mellifera	Apis mellifera	A. mellifera	Linnaeus	1758	Introduced	13012400103	10	F	40	Abdomen		Pollen collecting	17	106				27.7	27	876	0	0	46	0			130124_0103
Kiwifruit	Gisborne	385 Bushmere Rd	11/21/2014	21_Nov_2014	2014	1:50:00 PM	HB	Honey Bee	Apidea	Apidae	Apis	mellifera	Apis mellifera	A. mellifera	Linnaeus	1758	Introduced	13012400103	27	F	40		Walking		17	106				27.7	27	876	0	0	46	0			130124_0103
Kiwifruit	Gisborne	385 Bushmere Rd	11/21/2014	21_Nov_2014	2014	1:50:00 PM	HB	Honey Bee	Apidea	Apidae	Apis	mellifera	Apis mellifera	A. mellifera	Linnaeus	1758	Introduced	13012400103	44	F	20				14	106				27.7	27	876	0	0	46	0			130124_0103
Kiwifruit	Gisborne	385 Bushmere Rd	11/21/2014	21_Nov_2014	2014	1:50:00 PM	HB	Honey Bee	Apidea	Apidae	Apis	mellifera	Apis mellifera	A. mellifera	Linnaeus	1758	Introduced	13012400103	58	F	40		Walking		21	106				27.7	27	876	0	0	46	0			130124_0103
Kiwifruit	Gisborne	385 Bushmere Rd	11/21/2014	21_Nov_2014	2014	1:50:00 PM	HB	Honey Bee	Apidea	Apidae	Apis	mellifera	Apis mellifera	A. mellifera	Linnaeus	1758	Introduced	13012400103	1.19	F	15				7	106				27.7	27	876	0	0	46	0			130124_0103
Kiwifruit	Gisborne	385 Bushmere Rd	11/21/2014	21_Nov_2014	2014	1:50:00 PM	HB	Honey Bee	Apidea	Apidae	Apis	mellifera	Apis mellifera	A. mellifera	Linnaeus	1758	Introduced	13012400103	1.26	F	5		Walking	Collecting pollen	25	106				27.7	27	876	0	0	46	0			130124_0103
Kiwifruit	Gisborne	385 Bushmere Rd	11/21/2014	21_Nov_2014	2014	1:50:00 PM	HB	Honey Bee	Apidea	Apidae	Apis	mellifera	Apis mellifera	A. mellifera	Linnaeus	1758	Introduced	13012400103	1.51	F					5	106				27.7	27	876	0	0	46	0			130124_0103
Kiwifruit	Gisborne	385 Bushmere Rd	11/21/2014	21_Nov_2014	2014	1:50:00 PM	HB	Honey Bee	Apidea	Apidae	Apis	mellifera	Apis mellifera	A. mellifera	Linnaeus	1758	Introduced	13012400103	1.56							106				27.7	27	876	0	0	46	0			130124_0103
Kiwifruit	Gisborne	385 Bushmere Rd	11/21/2014	21_Nov_2014	2014	2:40:00 PM	HB	Honey Bee	Apidea	Apidae	Apis	mellifera	Apis mellifera	A. mellifera	Linnaeus	1758	Introduced	13012400104	20	F	30			Collecting pollen	18	86	Raining	182		27.8	39	683	0	4.1	33	78			130124_0104
Kiwifruit	Gisborne	385 Bushmere Rd	11/21/2014	21_Nov_2014	2014	2:40:00 PM	HB	Honey Bee	Apidea	Apidae	Apis	mellifera	Apis mellifera	A. mellifera	Linnaeus	1758	Introduced	13012400104	38	M	20			Collecting pollen	36	86		182		27.8	39	683	0	4.1	33	78			130124_0104
Kiwifruit	Gisborne	385 Bushmere Rd	11/21/2014	21_Nov_2014	2014	2:40:00 PM	HB	Honey Bee	Apidea	Apidae	Apis	mellifera	Apis mellifera	A. mellifera	Linnaeus	1758	Introduced	13012400104	1.14	M	30			Collecting pollen	10	86		182		27.8	39	683	0	4.1	33	78			130124_0104
Kiwifruit	Gisborne	385 Bushmere Rd	11/21/2014	21_Nov_2014	2014	2:40:00 PM	HB	Honey Bee	Apidea	Apidae	Apis	mellifera	Apis mellifera	A. mellifera	Linnaeus	1758	Introduced	13012400104	1.24	M	30		Walking	Collecting pollen	22	86		182		27.8	39	683	0	4.1	33	78			130124_0104
Kiwifruit	Gisborne	385 Bushmere Rd	11/21/2014	21_Nov_2014	2014	2:40:00 PM	HB	Honey Bee	Apidea	Apidae	Apis	mellifera	Apis mellifera	A. mellifera	Linnaeus	1758	Introduced	13012400104	1.46	M								182		27.8	39	683	0	4.1	33	78			130124_0104
Kiwifruit	Gisborne	385 Bushmere Rd	11/21/2014	21_Nov_2014	2014	1:45:00 PM	HB	Honey Bee	Apidea	Apidae	Apis	mellifera	Apis mellifera	A. mellifera	Linnaeus	1758	Introduced	13012400107	10	F	40	Abdomen		Collecting pollen	28	85		52	560	26.8	41	650	0	3.8	27	0			130124_0107
Kiwifruit	Gisborne	385 Bushmere Rd	11/21/2014	21_Nov_2014	2014	1:45:00 PM	HB	Honey Bee	Apidea	Apidae	Apis	mellifera	Apis mellifera	A. mellifera	Linnaeus	1758	Introduced	13012400107	38	F	60		Walking		21	85		52	560	26.8	41	650	0	3.8	27	0			130124_0107
Kiwifruit	Gisborne	385 Bushmere Rd	11/21/2014	21_Nov_2014	2014	1:45:00 PM	HB	Honey Bee	Apidea	Apidae	Apis	mellifera	Apis mellifera	A. mellifera	Linnaeus	1758	Introduced	13012400107	59	F		Abdomen, thorax	Walking		36	85		52	560	26.8	41	650	0	3.8	27	0			130124_0107
Kiwifruit	Gisborne	385 Bushmere Rd	11/21/2014	21_Nov_2014	2014	1:45:00 PM	HB	Honey Bee	Apidea	Apidae	Apis	mellifera	Apis mellifera	A. mellifera	Linnaeus	1758	Introduced	13012400107	1.35							85		52	560	26.8	41	650	0	3.8	27	0			130124_0107
Kiwifruit	Gisborne	Corner of Kirkpatrick and Seddon St	11/22/2014	22_Nov_2014	2014	1:30:00 PM	HB	Honey Bee	Apidea	Apidae	Apis	mellifera	Apis mellifera	A. mellifera	Linnaeus	1758	Introduced	13012400108	20	F	60	Abdomen			25	85		180	500	25.5	45	438	0	3.6	47	0	45	0	130124_0108
Kiwifruit	Gisborne	Corner of Kirkpatrick and Seddon St	11/22/2014	22_Nov_2014	2014	1:30:00 PM	HB	Honey Bee	Apidea	Apidae	Apis	mellifera	Apis mellifera	A. mellifera	Linnaeus	1758	Introduced	13012400108	45	F	20				13	85		180	500	25.5	45	438	0	3.6	47	0	45	0	130124_0108
Kiwifruit	Gisborne	Corner of Kirkpatrick and Seddon St	11/22/2014	22_Nov_2014	2014	1:30:00 PM	HB	Honey Bee	Apidea	Apidae	Apis	mellifera	Apis mellifera	A. mellifera	Linnaeus	1758	Introduced	13012400108	58	F	150				10	85		180	500	25.5	45	438	0	3.6	47	0	45	0	130124_0108
Kiwifruit	Gisborne	Corner of Kirkpatrick and Seddon St	11/22/2014	22_Nov_2014	2014	1:30:00 PM	HB	Honey Bee	Apidea	Apidae	Apis	mellifera	Apis mellifera	A. mellifera	Linnaeus	1758	Introduced	13012400108	1.08	F		Abdomen	Walking	Collecting pollen	37	85		180	500	25.5	45	438	0	3.6	47	0	45	0	130124_0108
Kiwifruit	Gisborne	Corner of Kirkpatrick and Seddon St	11/22/2014	22_Nov_2014	2014	1:30:00 PM	HB	Honey Bee	Apidea	Apidae	Apis	mellifera	Apis mellifera	A. mellifera	Linnaeus	1758	Introduced	13012400108	1.45							85		180	500	25.5	45	438	0	3.6	47	0	45	0	130124_0108
Kiwifruit	Gisborne	Corner of Kirkpatrick and Seddon St	11/22/2014	22_Nov_2014	2014	1:40:00 PM	HB	Honey Bee	Apidea	Apidae	Apis	mellifera	Apis mellifera	A. mellifera	Linnaeus	1758	Introduced	13012400110	8	F	50				12	92		370	470	25.6	42	508	0	3.3	31	0	15	4	130124_0110
Kiwifruit	Gisborne	Corner of Kirkpatrick and Seddon St	11/22/2014	22_Nov_2014	2014	1:40:00 PM	HB	Honey Bee	Apidea	Apidae	Apis	mellifera	Apis mellifera	A. mellifera	Linnaeus	1758	Introduced	13012400110	20	F	60				7	92		370	470	25.6	42	508	0	3.3	31	0	15	4	130124_0110
Kiwifruit	Gisborne	Corner of Kirkpatrick and Seddon St	11/22/2014	22_Nov_2014	2014	1:40:00 PM	HB	Honey Bee	Apidea	Apidae	Apis	mellifera	Apis mellifera	A. mellifera	Linnaeus	1758	Introduced	13012400110	27	F	15		Walking	Collecting pollen	17	92		370	470	25.6	42	508	0	3.3	31	0	15	4	130124_0110
Kiwifruit	Gisborne	Corner of Kirkpatrick and Seddon St	11/22/2014	22_Nov_2014	2014	1:40:00 PM	HB	Honey Bee	Apidea	Apidae	Apis	mellifera	Apis mellifera	A. mellifera	Linnaeus	1758	Introduced	13012400110	44	F	30			Collecting pollen	5	92		370	470	25.6	42	508	0	3.3	31	0	15	4	130124_0110
Kiwifruit	Gisborne	Corner of Kirkpatrick and Seddon St	11/22/2014	22_Nov_2014	2014	1:40:00 PM	HB	Honey Bee	Apidea	Apidae	Apis	mellifera	Apis mellifera	A. mellifera	Linnaeus	1758	Introduced	13012400110	49	F	30			Collecting pollen	9	92		370	470	25.6	42	508	0	3.3	31	0	15	4	130124_0110
Kiwifruit	Gisborne	Corner of Kirkpatrick and Seddon St	11/22/2014	22_Nov_2014	2014	1:40:00 PM	HB	Honey Bee	Apidea	Apidae	Apis	mellifera	Apis mellifera	A. mellifera	Linnaeus	1758	Introduced	13012400110	58	F	300				14	92		370	470	25.6	42	508	0	3.3	31	0	15	4	130124_0110
Kiwifruit	Gisborne	Corner of Kirkpatrick and Seddon St	11/22/2014	22_Nov_2014	2014	1:40:00 PM	HB	Honey Bee	Apidea	Apidae	Apis	mellifera	Apis mellifera	A. mellifera	Linnaeus	1758	Introduced	13012400110	1.12	F	100			Collecting pollen	16	92		370	470	25.6	42	508	0	3.3	31	0	15	4	130124_0110
Kiwifruit	Gisborne	Corner of Kirkpatrick and Seddon St	11/22/2014	22_Nov_2014	2014	1:40:00 PM	HB	Honey Bee	Apidea	Apidae	Apis	mellifera	Apis mellifera	A. mellifera	Linnaeus	1758	Introduced	13012400110	1.28	F					12	92		370	470	25.6	42	508	0	3.3	31	0	15	4	130124_0110
Kiwifruit	Gisborne	Corner of Kirkpatrick and Seddon St	11/22/2014	22_Nov_2014	2014	1:40:00 PM	HB	Honey Bee	Apidea	Apidae	Apis	mellifera	Apis mellifera	A. mellifera	Linnaeus	1758	Introduced	13012400110	1.4							92		370	470	25.6	42	508	0	3.3	31	0	15	4	130124_0110
Kiwifruit	Gisborne	Corner of Kirkpatrick and Seddon St	11/22/2014	22_Nov_2014	2014	1:45:00 PM	HB	Honey Bee	Apidea	Apidae	Apis	mellifera	Apis mellifera	A. mellifera	Linnaeus	1758	Introduced	13012400113	5	F	60				3	95		440	350	26.9	41	947	0	4.6	51	0	30	0	130124_0113
Kiwifruit	Gisborne	Corner of Kirkpatrick and Seddon St	11/22/2014	22_Nov_2014	2014	1:45:00 PM	HB	Honey Bee	Apidea	Apidae	Apis	mellifera	Apis mellifera	A. mellifera	Linnaeus	1758	Introduced	13012400113	8	F	30			Collecting pollen	11	95		440	350	26.9	41	947	0	4.6	51	0	30	0	130124_0113
Kiwifruit	Gisborne	Corner of Kirkpatrick and Seddon St	11/22/2014	22_Nov_2014	2014	1:45:00 PM	HB	Honey Bee	Apidea	Apidae	Apis	mellifera	Apis mellifera	A. mellifera	Linnaeus	1758	Introduced	13012400113	19	F	10	Abdomen			7	95		440	350	26.9	41	947	0	4.6	51	0	30	0	130124_0113
Kiwifruit	Gisborne	Corner of Kirkpatrick and Seddon St	11/22/2014	22_Nov_2014	2014	1:45:00 PM	HB	Honey Bee	Apidea	Apidae	Apis	mellifera	Apis mellifera	A. mellifera	Linnaeus	1758	Introduced	13012400113	26	F	40	Body			25	95		440	350	26.9	41	947	0	4.6	51	0	30	0	130124_0113
Kiwifruit	Gisborne	Corner of Kirkpatrick and Seddon St	11/22/2014	22_Nov_2014	2014	1:45:00 PM	HB	Honey Bee	Apidea	Apidae	Apis	mellifera	Apis mellifera	A. mellifera	Linnaeus	1758	Introduced	13012400113	51	F	150			Collecting pollen	21	95		440	350	26.9	41	947	0	4.6	51	0	30	0	130124_0113
Kiwifruit	Gisborne	Corner of Kirkpatrick and Seddon St	11/22/2014	22_Nov_2014	2014	1:45:00 PM	HB	Honey Bee	Apidea	Apidae	Apis	mellifera	Apis mellifera	A. mellifera	Linnaeus	1758	Introduced	13012400113	1.12	F	200			Collecting pollen	22	95		440	350	26.9	41	947	0	4.6	51	0	30	0	130124_0113
Kiwifruit	Gisborne	Corner of Kirkpatrick and Seddon St	11/22/2014	22_Nov_2014	2014	1:45:00 PM	HB	Honey Bee	Apidea	Apidae	Apis	mellifera	Apis mellifera	A. mellifera	Linnaeus	1758	Introduced	13012400113	1.34	F		Abdomen	Walking	Collecting pollen	6	95		440	350	26.9	41	947	0	4.6	51	0	30	0	130124_0113
Kiwifruit	Gisborne	Corner of Kirkpatrick and Seddon St	11/22/2014	22_Nov_2014	2014	1:45:00 PM	HB	Honey Bee	Apidea	Apidae	Apis	mellifera	Apis mellifera	A. mellifera	Linnaeus	1758	Introduced	13012400113	1.4							95		440	350	26.9	41	947	0	4.6	51	0	30	0	130124_0113
Kiwifruit	Gisborne	Corner of Kirkpatrick and Seddon St	11/22/2014	22_Nov_2014	2014	1:55:00 PM	HB	Honey Bee	Apidea	Apidae	Apis	mellifera	Apis mellifera	A. mellifera	Linnaeus	1758	Introduced	13012400117	5	F	150	Under abdomen			33	195		470	290	26.8	40	1168	0	0	49	0	18	0	130124_0117
Kiwifruit	Gisborne	Corner of Kirkpatrick and Seddon St	11/22/2014	22_Nov_2014	2014	1:55:00 PM	HB	Honey Bee	Apidea	Apidae	Apis	mellifera	Apis mellifera	A. mellifera	Linnaeus	1758	Introduced	13012400117	38	F	150	Leg/ abdomen		Collecting pollen	24	195		470	290	26.8	40	1168	0	0	49	0	18	0	130124_0117
Kiwifruit	Gisborne	Corner of Kirkpatrick and Seddon St	11/22/2014	22_Nov_2014	2014	1:55:00 PM	HB	Honey Bee	Apidea	Apidae	Apis	mellifera	Apis mellifera	A. mellifera	Linnaeus	1758	Introduced	13012400117	1.02	F	2				16	195		470	290	26.8	40	1168	0	0	49	0	18	0	130124_0117
Kiwifruit	Gisborne	Corner of Kirkpatrick and Seddon St	11/22/2014	22_Nov_2014	2014	1:55:00 PM	HB	Honey Bee	Apidea	Apidae	Apis	mellifera	Apis mellifera	A. mellifera	Linnaeus	1758	Introduced	13012400117	1.18	F	2	Body			28	195		470	290	26.8	40	1168	0	0	49	0	18	0	130124_0117
Kiwifruit	Gisborne	Corner of Kirkpatrick and Seddon St	11/22/2014	22_Nov_2014	2014	1:55:00 PM	HB	Honey Bee	Apidea	Apidae	Apis	mellifera	Apis mellifera	A. mellifera	Linnaeus	1758	Introduced	13012400117	1.46	F	100				14	195		470	290	26.8	40	1168	0	0	49	0	18	0	130124_0117
Kiwifruit	Gisborne	Corner of Kirkpatrick and Seddon St	11/22/2014	22_Nov_2014	2014	1:55:00 PM	HB	Honey Bee	Apidea	Apidae	Apis	mellifera	Apis mellifera	A. mellifera	Linnaeus	1758	Introduced	13012400117	2	F	30				57	195		470	290	26.8	40	1168	0	0	49	0	18	0	130124_0117
Kiwifruit	Gisborne	Corner of Kirkpatrick and Seddon St	11/22/2014	22_Nov_2014	2014	1:55:00 PM	HB	Honey Bee	Apidea	Apidae	Apis	mellifera	Apis mellifera	A. mellifera	Linnaeus	1758	Introduced	13012400117	2.57	F		Abdomen	Walking		23	195		470	290	26.8	40	1168	0	0	49	0	18	0	130124_0117
Kiwifruit	Gisborne	Corner of Kirkpatrick and Seddon St	11/22/2014	22_Nov_2014	2014	1:55:00 PM	HB	Honey Bee	Apidea	Apidae	Apis	mellifera	Apis mellifera	A. mellifera	Linnaeus	1758	Introduced	13012400117	3.2							195		470	290	26.8	40	1168	0	0	49	0	18	0	130124_0117
Kiwifruit	Gisborne	Corner of Kirkpatrick and Seddon St	11/22/2014	22_Nov_2014	2014	2:55:00 PM	HB	Honey Bee	Apidea	Apidae	Apis	mellifera	Apis mellifera	A. mellifera	Linnaeus	1758	Introduced	13012400122	5	F	60				5	133		670	410	25.6	45	217	0	0	70	0	31	0	130124_0122
Kiwifruit	Gisborne	Corner of Kirkpatrick and Seddon St	11/22/2014	22_Nov_2014	2014	2:55:00 PM	HB	Honey Bee	Apidea	Apidae	Apis	mellifera	Apis mellifera	A. mellifera	Linnaeus	1758	Introduced	13012400122	10	F	1	Abdomen	Walking		17	133		670	410	25.6	45	217	0	0	70	0	31	0	130124_0122
Kiwifruit	Gisborne	Corner of Kirkpatrick and Seddon St	11/22/2014	22_Nov_2014	2014	2:55:00 PM	HB	Honey Bee	Apidea	Apidae	Apis	mellifera	Apis mellifera	A. mellifera	Linnaeus	1758	Introduced	13012400122	27	F	30			Collecting pollen	17	133		670	410	25.6	45	217	0	0	70	0	31	0	130124_0122
Kiwifruit	Gisborne	Corner of Kirkpatrick and Seddon St	11/22/2014	22_Nov_2014	2014	2:55:00 PM	HB	Honey Bee	Apidea	Apidae	Apis	mellifera	Apis mellifera	A. mellifera	Linnaeus	1758	Introduced	13012400122	44	F	20				20	133		670	410	25.6	45	217	0	0	70	0	31	0	130124_0122
Kiwifruit	Gisborne	Corner of Kirkpatrick and Seddon St	11/22/2014	22_Nov_2014	2014	2:55:00 PM	HB	Honey Bee	Apidea	Apidae	Apis	mellifera	Apis mellifera	A. mellifera	Linnaeus	1758	Introduced	13012400122	1.04	F	100				13	133		670	410	25.6	45	217	0	0	70	0	31	0	130124_0122
Kiwifruit	Gisborne	Corner of Kirkpatrick and Seddon St	11/22/2014	22_Nov_2014	2014	2:55:00 PM	HB	Honey Bee	Apidea	Apidae	Apis	mellifera	Apis mellifera	A. mellifera	Linnaeus	1758	Introduced	13012400122	1.17	F	70				8	133		670	410	25.6	45	217	0	0	70	0	31	0	130124_0122
Kiwifruit	Gisborne	Corner of Kirkpatrick and Seddon St	11/22/2014	22_Nov_2014	2014	2:55:00 PM	HB	Honey Bee	Apidea	Apidae	Apis	mellifera	Apis mellifera	A. mellifera	Linnaeus	1758	Introduced	13012400122	1.25	F	200				27	133		670	410	25.6	45	217	0	0	70	0	31	0	130124_0122
Kiwifruit	Gisborne	Corner of Kirkpatrick and Seddon St	11/22/2014	22_Nov_2014	2014	2:55:00 PM	HB	Honey Bee	Apidea	Apidae	Apis	mellifera	Apis mellifera	A. mellifera	Linnaeus	1758	Introduced	13012400122	1.52	F	150				13	133		670	410	25.6	45	217	0	0	70	0	31	0	130124_0122
Kiwifruit	Gisborne	Corner of Kirkpatrick and Seddon St	11/22/2014	22_Nov_2014	2014	2:55:00 PM	HB	Honey Bee	Apidea	Apidae	Apis	mellifera	Apis mellifera	A. mellifera	Linnaeus	1758	Introduced	13012400122	2.05	F					13	133		670	410	25.6	45	217	0	0	70	0	31	0	130124_0122
Kiwifruit	Gisborne	Corner of Kirkpatrick and Seddon St	11/22/2014	22_Nov_2014	2014	2:55:00 PM	HB	Honey Bee	Apidea	Apidae	Apis	mellifera	Apis mellifera	A. mellifera	Linnaeus	1758	Introduced	13012400122	2.18							133		670	410	25.6	45	217	0	0	70	0	31	0	130124_0122
Kiwifruit	Gisborne	453 Papatu road	11/23/2014	23_Nov_2014	2014	9:22:00 AM	HB	Honey Bee	Apidea	Apidae	Apis	mellifera	Apis mellifera	A. mellifera	Linnaeus	1758	Introduced	13012400125	5	M	2				8	55				18.9	68	258	0	0	130	0			130124_0125
Kiwifruit	Gisborne	453 Papatu road	11/23/2014	23_Nov_2014	2014	9:22:00 AM	HB	Honey Bee	Apidea	Apidae	Apis	mellifera	Apis mellifera	A. mellifera	Linnaeus	1758	Introduced	13012400125	13	M	1				18	55				18.9	68	258	0	0	130	0			130124_0125
Kiwifruit	Gisborne	453 Papatu road	11/23/2014	23_Nov_2014	2014	9:22:00 AM	HB	Honey Bee	Apidea	Apidae	Apis	mellifera	Apis mellifera	A. mellifera	Linnaeus	1758	Introduced	13012400125	31	M	5				5	55				18.9	68	258	0	0	130	0			130124_0125
Kiwifruit	Gisborne	453 Papatu road	11/23/2014	23_Nov_2014	2014	9:22:00 AM	HB	Honey Bee	Apidea	Apidae	Apis	mellifera	Apis mellifera	A. mellifera	Linnaeus	1758	Introduced	13012400125	36	M	20				7	55				18.9	68	258	0	0	130	0			130124_0125
Kiwifruit	Gisborne	453 Papatu road	11/23/2014	23_Nov_2014	2014	9:22:00 AM	HB	Honey Bee	Apidea	Apidae	Apis	mellifera	Apis mellifera	A. mellifera	Linnaeus	1758	Introduced	13012400125	43	M					17	55				18.9	68	258	0	0	130	0			130124_0125
Kiwifruit	Gisborne	453 Papatu road	11/23/2014	23_Nov_2014	2014	9:22:00 AM	HB	Honey Bee	Apidea	Apidae	Apis	mellifera	Apis mellifera	A. mellifera	Linnaeus	1758	Introduced	13012400125	1							55				18.9	68	258	0	0	130	0			130124_0125
Kiwifruit	Gisborne	453 Papatu road	11/23/2014	23_Nov_2014	2014	9:22:00 AM	HB	Honey Bee	Apidea	Apidae	Apis	mellifera	Apis mellifera	A. mellifera	Linnaeus	1758	Introduced	13012400125	1.03	M	20				37	103				18.9	68	258	0	0	130	0			130124_0125
Kiwifruit	Gisborne	453 Papatu road	11/23/2014	23_Nov_2014	2014	9:22:00 AM	HB	Honey Bee	Apidea	Apidae	Apis	mellifera	Apis mellifera	A. mellifera	Linnaeus	1758	Introduced	13012400125	1.4	M	30				7	103				18.9	68	258	0	0	130	0			130124_0125
Kiwifruit	Gisborne	453 Papatu road	11/23/2014	23_Nov_2014	2014	9:22:00 AM	HB	Honey Bee	Apidea	Apidae	Apis	mellifera	Apis mellifera	A. mellifera	Linnaeus	1758	Introduced	13012400125	1.47	M	10				5	103				18.9	68	258	0	0	130	0			130124_0125
Kiwifruit	Gisborne	453 Papatu road	11/23/2014	23_Nov_2014	2014	9:22:00 AM	HB	Honey Bee	Apidea	Apidae	Apis	mellifera	Apis mellifera	A. mellifera	Linnaeus	1758	Introduced	13012400125	1.52	M	30				5	103				18.9	68	258	0	0	130	0			130124_0125
Kiwifruit	Gisborne	453 Papatu road	11/23/2014	23_Nov_2014	2014	9:22:00 AM	HB	Honey Bee	Apidea	Apidae	Apis	mellifera	Apis mellifera	A. mellifera	Linnaeus	1758	Introduced	13012400125	1.57	M	30				21	103				18.9	68	258	0	0	130	0			130124_0125
Kiwifruit	Gisborne	453 Papatu road	11/23/2014	23_Nov_2014	2014	9:22:00 AM	HB	Honey Bee	Apidea	Apidae	Apis	mellifera	Apis mellifera	A. mellifera	Linnaeus	1758	Introduced	13012400125	2.18	M					7	103				18.9	68	258	0	0	130	0			130124_0125
Kiwifruit	Gisborne	453 Papatu road	11/23/2014	23_Nov_2014	2014	9:22:00 AM	HB	Honey Bee	Apidea	Apidae	Apis	mellifera	Apis mellifera	A. mellifera	Linnaeus	1758	Introduced	13012400125	2.25		5			Leaf	15	103				18.9	68	258	0	0	130	0			130124_0125
Kiwifruit	Gisborne	453 Papatu road	11/23/2014	23_Nov_2014	2014	9:22:00 AM	HB	Honey Bee	Apidea	Apidae	Apis	mellifera	Apis mellifera	A. mellifera	Linnaeus	1758	Introduced	13012400125	2.4	M					6	103				18.9	68	258	0	0	130	0			130124_0125
Kiwifruit	Gisborne	453 Papatu road	11/23/2014	23_Nov_2014	2014	9:22:00 AM	HB	Honey Bee	Apidea	Apidae	Apis	mellifera	Apis mellifera	A. mellifera	Linnaeus	1758	Introduced	13012400125	2.46							103	Changes what he says here keeps saying stigma, stimga, stigma			18.9	68	258	0	0	130	0			130124_0125
Kiwifruit	Gisborne	453 Papatu road	11/23/2014	23_Nov_2014	2014	9:22:00 AM	OHF	NZ Orange Hover Fly	Diptera	Syrphidae	Melanostoma	fasciatum	Melanostoma fasciatum	M. fasciatum	(Macquart)	1855	Native	13012400127		M	10				61	924				18.9	68	258	0	0	127	0			130124_0126.5
Kiwifruit	Gisborne	453 Papatu road	11/23/2014	23_Nov_2014	2014	9:22:00 AM	OHF	NZ Orange Hover Fly	Diptera	Syrphidae	Melanostoma	fasciatum	Melanostoma fasciatum	M. fasciatum	(Macquart)	1855	Native	13012400127		M	40				67	924				18.9	68	258	0	0	127	0			130124_0126.5
Kiwifruit	Gisborne	453 Papatu road	11/23/2014	23_Nov_2014	2014	9:22:00 AM	OHF	NZ Orange Hover Fly	Diptera	Syrphidae	Melanostoma	fasciatum	Melanostoma fasciatum	M. fasciatum	(Macquart)	1855	Native	13012400127		M	5				5	924				18.9	68	258	0	0	127	0			130124_0126.5
Kiwifruit	Gisborne	453 Papatu road	11/23/2014	23_Nov_2014	2014	9:22:00 AM	OHF	NZ Orange Hover Fly	Diptera	Syrphidae	Melanostoma	fasciatum	Melanostoma fasciatum	M. fasciatum	(Macquart)	1855	Native	13012400127		M	10				144	924				18.9	68	258	0	0	127	0			130124_0126.5
Kiwifruit	Gisborne	453 Papatu road	11/23/2014	23_Nov_2014	2014	9:22:00 AM	OHF	NZ Orange Hover Fly	Diptera	Syrphidae	Melanostoma	fasciatum	Melanostoma fasciatum	M. fasciatum	(Macquart)	1855	Native	13012400127		F	50				275	924				18.9	68	258	0	0	127	0			130124_0126.5
Kiwifruit	Gisborne	453 Papatu road	11/23/2014	23_Nov_2014	2014	9:22:00 AM	OHF	NZ Orange Hover Fly	Diptera	Syrphidae	Melanostoma	fasciatum	Melanostoma fasciatum	M. fasciatum	(Macquart)	1855	Native	13012400127		F	10				219	924				18.9	68	258	0	0	127	0			130124_0126.5
Kiwifruit	Gisborne	453 Papatu road	11/23/2014	23_Nov_2014	2014	9:22:00 AM	OHF	NZ Orange Hover Fly	Diptera	Syrphidae	Melanostoma	fasciatum	Melanostoma fasciatum	M. fasciatum	(Macquart)	1855	Native	13012400127		F	30				22	924				18.9	68	258	0	0	127	0			130124_0126.5
Kiwifruit	Gisborne	453 Papatu road	11/23/2014	23_Nov_2014	2014	9:22:00 AM	OHF	NZ Orange Hover Fly	Diptera	Syrphidae	Melanostoma	fasciatum	Melanostoma fasciatum	M. fasciatum	(Macquart)	1855	Native	13012400127		F	5				94	924				18.9	68	258	0	0	127	0			130124_0126.5
Kiwifruit	Gisborne	453 Papatu road	11/23/2014	23_Nov_2014	2014	9:22:00 AM	OHF	NZ Orange Hover Fly	Diptera	Syrphidae	Melanostoma	fasciatum	Melanostoma fasciatum	M. fasciatum	(Macquart)	1855	Native	13012400127		F					37	924				18.9	68	258	0	0	127	0			130124_0126.5
Kiwifruit	Gisborne	Field we did bagging	11/23/2014	23_Nov_2014	2014	1:00:00 PM	HB	Honey Bee	Apidea	Apidae	Apis	mellifera	Apis mellifera	A. mellifera	Linnaeus	1758	Introduced	13012400128	10	F					4	109			180	24	42	409	5.8	7.1					130124_0128
Kiwifruit	Gisborne	Field we did bagging	11/23/2014	23_Nov_2014	2014	1:00:00 PM	HB	Honey Bee	Apidea	Apidae	Apis	mellifera	Apis mellifera	A. mellifera	Linnaeus	1758	Introduced	13012400128	14	F	10				6	109			180	24	42	409	5.8	7.1					130124_0128
Kiwifruit	Gisborne	Field we did bagging	11/23/2014	23_Nov_2014	2014	1:00:00 PM	HB	Honey Bee	Apidea	Apidae	Apis	mellifera	Apis mellifera	A. mellifera	Linnaeus	1758	Introduced	13012400128	20	F	5				7	109			180	24	42	409	5.8	7.1					130124_0128
Kiwifruit	Gisborne	Field we did bagging	11/23/2014	23_Nov_2014	2014	1:00:00 PM	HB	Honey Bee	Apidea	Apidae	Apis	mellifera	Apis mellifera	A. mellifera	Linnaeus	1758	Introduced	13012400128	27	F	100	10			9	109			180	24	42	409	5.8	7.1					130124_0128
Kiwifruit	Gisborne	Field we did bagging	11/23/2014	23_Nov_2014	2014	1:00:00 PM	HB	Honey Bee	Apidea	Apidae	Apis	mellifera	Apis mellifera	A. mellifera	Linnaeus	1758	Introduced	13012400128	36	F	5	23			52	109			180	24	42	409	5.8	7.1					130124_0128
Kiwifruit	Gisborne	Field we did bagging	11/23/2014	23_Nov_2014	2014	1:00:00 PM	HB	Honey Bee	Apidea	Apidae	Apis	mellifera	Apis mellifera	A. mellifera	Linnaeus	1758	Introduced	13012400128	1.28	F	5				6	109			180	24	42	409	5.8	7.1					130124_0128
Kiwifruit	Gisborne	Field we did bagging	11/23/2014	23_Nov_2014	2014	1:00:00 PM	HB	Honey Bee	Apidea	Apidae	Apis	mellifera	Apis mellifera	A. mellifera	Linnaeus	1758	Introduced	13012400128	1.34	F	40	2			16	109			180	24	42	409	5.8	7.1					130124_0128
Kiwifruit	Gisborne	Field we did bagging	11/23/2014	23_Nov_2014	2014	1:00:00 PM	HB	Honey Bee	Apidea	Apidae	Apis	mellifera	Apis mellifera	A. mellifera	Linnaeus	1758	Introduced	13012400128	1.5	F					9	109			180	24	42	409	5.8	7.1					130124_0128
Kiwifruit	Gisborne	Field we did bagging	11/23/2014	23_Nov_2014	2014	1:00:00 PM	HB	Honey Bee	Apidea	Apidae	Apis	mellifera	Apis mellifera	A. mellifera	Linnaeus	1758	Introduced	13012400128	1.59							109			180	24	42	409	5.8	7.1					130124_0128
Kiwifruit	Gisborne	Field we did bagging	11/23/2014	23_Nov_2014	2014	1:25:00 PM	HB	Honey Bee	Apidea	Apidae	Apis	mellifera	Apis mellifera	A. mellifera	Linnaeus	1758	Introduced	13012400128	4.08	F	5				6	49				24	42	409	5.8	7.1					130124_0128
Kiwifruit	Gisborne	Field we did bagging	11/23/2014	23_Nov_2014	2014	1:25:00 PM	HB	Honey Bee	Apidea	Apidae	Apis	mellifera	Apis mellifera	A. mellifera	Linnaeus	1758	Introduced	13012400128	4.14	F	5	16			21	49				24	42	409	5.8	7.1					130124_0128
Kiwifruit	Gisborne	Field we did bagging	11/23/2014	23_Nov_2014	2014	1:25:00 PM	HB	Honey Bee	Apidea	Apidae	Apis	mellifera	Apis mellifera	A. mellifera	Linnaeus	1758	Introduced	13012400128	4.35	F	5	7			14	49				24	42	409	5.8	7.1					130124_0128
Kiwifruit	Gisborne	Field we did bagging	11/23/2014	23_Nov_2014	2014	1:25:00 PM	HB	Honey Bee	Apidea	Apidae	Apis	mellifera	Apis mellifera	A. mellifera	Linnaeus	1758	Introduced	13012400128	4.49	F		2			8	49				24	42	409	5.8	7.1					130124_0128
Kiwifruit	Gisborne	Field we did bagging	11/23/2014	23_Nov_2014	2014	1:25:00 PM	HB	Honey Bee	Apidea	Apidae	Apis	mellifera	Apis mellifera	A. mellifera	Linnaeus	1758	Introduced	13012400128	4.57							49				24	42	409	5.8	7.1					130124_0128
Kiwifruit	Hawkes Bay	379 Farndon road	11/24/2014	24_Nov_2014	2014	12:50:00 PM	HB	Honey Bee	Apidea	Apidae	Apis	mellifera	Apis mellifera	A. mellifera	Linnaeus	1758	Introduced	13012400129	15	F	30				12	70			130	26.2	31	1073			12	0			130124_0129
Kiwifruit	Hawkes Bay	379 Farndon road	11/24/2014	24_Nov_2014	2014	12:50:00 PM	HB	Honey Bee	Apidea	Apidae	Apis	mellifera	Apis mellifera	A. mellifera	Linnaeus	1758	Introduced	13012400129	27	F		Leg, abdomen			58	70			130	26.2	31	1073			12	0			130124_0129
Kiwifruit	Hawkes Bay	379 Farndon road	11/24/2014	24_Nov_2014	2014	12:50:00 PM	HB	Honey Bee	Apidea	Apidae	Apis	mellifera	Apis mellifera	A. mellifera	Linnaeus	1758	Introduced	13012400129	1.25							70			130	26.2	31	1073			12	0			130124_0129
Kiwifruit	Hawkes Bay	379 Farndon road	11/24/2014	24_Nov_2014	2014	12:57:00 PM	HB	Honey Bee	Apidea	Apidae	Apis	mellifera	Apis mellifera	A. mellifera	Linnaeus	1758	Introduced	13012400131	10	M	5				22	103		270	5	26.2	31	1073			19	26			130124_0131
Kiwifruit	Hawkes Bay	379 Farndon road	11/24/2014	24_Nov_2014	2014	12:57:00 PM	HB	Honey Bee	Apidea	Apidae	Apis	mellifera	Apis mellifera	A. mellifera	Linnaeus	1758	Introduced	13012400131	32	F	3				6	103		270	5	26.2	31	1073			19	26			130124_0131
Kiwifruit	Hawkes Bay	379 Farndon road	11/24/2014	24_Nov_2014	2014	12:57:00 PM	HB	Honey Bee	Apidea	Apidae	Apis	mellifera	Apis mellifera	A. mellifera	Linnaeus	1758	Introduced	13012400131	38	M	7				7	103		270	5	26.2	31	1073			19	26			130124_0131
Kiwifruit	Hawkes Bay	379 Farndon road	11/24/2014	24_Nov_2014	2014	12:57:00 PM	HB	Honey Bee	Apidea	Apidae	Apis	mellifera	Apis mellifera	A. mellifera	Linnaeus	1758	Introduced	13012400131	45	M	15				14	103		270	5	26.2	31	1073			19	26			130124_0131
Kiwifruit	Hawkes Bay	379 Farndon road	11/24/2014	24_Nov_2014	2014	12:57:00 PM	HB	Honey Bee	Apidea	Apidae	Apis	mellifera	Apis mellifera	A. mellifera	Linnaeus	1758	Introduced	13012400131	59	M	30				6	103		270	5	26.2	31	1073			19	26			130124_0131
Kiwifruit	Hawkes Bay	379 Farndon road	11/24/2014	24_Nov_2014	2014	12:57:00 PM	HB	Honey Bee	Apidea	Apidae	Apis	mellifera	Apis mellifera	A. mellifera	Linnaeus	1758	Introduced	13012400131	1.05	M	120				23	103		270	5	26.2	31	1073			19	26			130124_0131
Kiwifruit	Hawkes Bay	379 Farndon road	11/24/2014	24_Nov_2014	2014	12:57:00 PM	HB	Honey Bee	Apidea	Apidae	Apis	mellifera	Apis mellifera	A. mellifera	Linnaeus	1758	Introduced	13012400131	1.28	F	10				5	103		270	5	26.2	31	1073			19	26			130124_0131
Kiwifruit	Hawkes Bay	379 Farndon road	11/24/2014	24_Nov_2014	2014	12:57:00 PM	HB	Honey Bee	Apidea	Apidae	Apis	mellifera	Apis mellifera	A. mellifera	Linnaeus	1758	Introduced	13012400131	1.33	F	50				5	103		270	5	26.2	31	1073			19	26			130124_0131
Kiwifruit	Hawkes Bay	379 Farndon road	11/24/2014	24_Nov_2014	2014	12:57:00 PM	HB	Honey Bee	Apidea	Apidae	Apis	mellifera	Apis mellifera	A. mellifera	Linnaeus	1758	Introduced	13012400131	1.38	F					15	103		270	5	26.2	31	1073			19	26			130124_0131
Kiwifruit	Hawkes Bay	379 Farndon road	11/24/2014	24_Nov_2014	2014	12:57:00 PM	HB	Honey Bee	Apidea	Apidae	Apis	mellifera	Apis mellifera	A. mellifera	Linnaeus	1758	Introduced	13012400131	1.53							103		270	5	26.2	31	1073			19	26			130124_0131
Kiwifruit	Hawkes Bay	379 Farndon road	11/24/2014	24_Nov_2014	2014	1:12:00 PM	HB	Honey Bee	Apidea	Apidae	Apis	mellifera	Apis mellifera	A. mellifera	Linnaeus	1758	Introduced	13012400132	5	F	5	Abdomen			16	82		260		26.6	22	1088	0	0	31		7	41	130124_0132
Kiwifruit	Hawkes Bay	379 Farndon road	11/24/2014	24_Nov_2014	2014	1:12:00 PM	HB	Honey Bee	Apidea	Apidae	Apis	mellifera	Apis mellifera	A. mellifera	Linnaeus	1758	Introduced	13012400132	21	F	200				6	82		260		26.6	22	1088	0	0	31		7	41	130124_0132
Kiwifruit	Hawkes Bay	379 Farndon road	11/24/2014	24_Nov_2014	2014	1:12:00 PM	HB	Honey Bee	Apidea	Apidae	Apis	mellifera	Apis mellifera	A. mellifera	Linnaeus	1758	Introduced	13012400132	27	M	30				25	82		260		26.6	22	1088	0	0	31		7	41	130124_0132
Kiwifruit	Hawkes Bay	379 Farndon road	11/24/2014	24_Nov_2014	2014	1:12:00 PM	HB	Honey Bee	Apidea	Apidae	Apis	mellifera	Apis mellifera	A. mellifera	Linnaeus	1758	Introduced	13012400132	52	M					36	82		260		26.6	22	1088	0	0	31		7	41	130124_0132
Kiwifruit	Hawkes Bay	379 Farndon road	11/24/2014	24_Nov_2014	2014	1:12:00 PM	HB	Honey Bee	Apidea	Apidae	Apis	mellifera	Apis mellifera	A. mellifera	Linnaeus	1758	Introduced	13012400132	1.28							82		260		26.6	22	1088	0	0	31		7	41	130124_0132
Kiwifruit	Hawkes Bay	379 Farndon road	11/24/2014	24_Nov_2014	2014	1:13:00 PM	HB	Honey Bee	Apidea	Apidae	Apis	mellifera	Apis mellifera	A. mellifera	Linnaeus	1758	Introduced	13012400133	5	F	60	7 touches, legs			54	123			240	26.6	22	1088	0	0	17				130124_0133
Kiwifruit	Hawkes Bay	379 Farndon road	11/24/2014	24_Nov_2014	2014	1:13:00 PM	HB	Honey Bee	Apidea	Apidae	Apis	mellifera	Apis mellifera	A. mellifera	Linnaeus	1758	Introduced	13012400133	59	F	40				7	123			240	26.6	22	1088	0	0	17				130124_0133
Kiwifruit	Hawkes Bay	379 Farndon road	11/24/2014	24_Nov_2014	2014	1:13:00 PM	HB	Honey Bee	Apidea	Apidae	Apis	mellifera	Apis mellifera	A. mellifera	Linnaeus	1758	Introduced	13012400133	1.06	F	10	Abdomen			33	123			240	26.6	22	1088	0	0	17				130124_0133
Kiwifruit	Hawkes Bay	379 Farndon road	11/24/2014	24_Nov_2014	2014	1:13:00 PM	HB	Honey Bee	Apidea	Apidae	Apis	mellifera	Apis mellifera	A. mellifera	Linnaeus	1758	Introduced	13012400133	1.39	F	40				13	123			240	26.6	22	1088	0	0	17				130124_0133
Kiwifruit	Hawkes Bay	379 Farndon road	11/24/2014	24_Nov_2014	2014	1:13:00 PM	HB	Honey Bee	Apidea	Apidae	Apis	mellifera	Apis mellifera	A. mellifera	Linnaeus	1758	Introduced	13012400133	1.52	F					16	123			240	26.6	22	1088	0	0	17				130124_0133
Kiwifruit	Hawkes Bay	379 Farndon road	11/24/2014	24_Nov_2014	2014	1:13:00 PM	HB	Honey Bee	Apidea	Apidae	Apis	mellifera	Apis mellifera	A. mellifera	Linnaeus	1758	Introduced	13012400133	2.08										240	26.6	22	1088	0	0	17				130124_0133
Kiwifruit	Hawkes Bay	379 Farndon road	11/24/2014	24_Nov_2014	2014	1:20:00 PM	HB	Honey Bee	Apidea	Apidae	Apis	mellifera	Apis mellifera	A. mellifera	Linnaeus	1758	Introduced	13012400135	5	M	15				12	551		186		26.4	24	1008	0	0		36		62	130124_0135
Kiwifruit	Hawkes Bay	379 Farndon road	11/24/2014	24_Nov_2014	2014	1:20:00 PM	HB	Honey Bee	Apidea	Apidae	Apis	mellifera	Apis mellifera	A. mellifera	Linnaeus	1758	Introduced	13012400135	17	M	20				12	551		186		26.4	24	1008	0	0		36		62	130124_0135
Kiwifruit	Hawkes Bay	379 Farndon road	11/24/2014	24_Nov_2014	2014	1:20:00 PM	HB	Honey Bee	Apidea	Apidae	Apis	mellifera	Apis mellifera	A. mellifera	Linnaeus	1758	Introduced	13012400135	29	M	10				35	551		186		26.4	24	1008	0	0		36		62	130124_0135
Kiwifruit	Hawkes Bay	379 Farndon road	11/24/2014	24_Nov_2014	2014	1:20:00 PM	HB	Honey Bee	Apidea	Apidae	Apis	mellifera	Apis mellifera	A. mellifera	Linnaeus	1758	Introduced	13012400135	1.04	M	5	Walking			38	551		186		26.4	24	1008	0	0		36		62	130124_0135
Kiwifruit	Hawkes Bay	379 Farndon road	11/24/2014	24_Nov_2014	2014	1:20:00 PM	HB	Honey Bee	Apidea	Apidae	Apis	mellifera	Apis mellifera	A. mellifera	Linnaeus	1758	Introduced	13012400135	1.42	M	15				36	551		186		26.4	24	1008	0	0		36		62	130124_0135
Kiwifruit	Hawkes Bay	379 Farndon road	11/24/2014	24_Nov_2014	2014	1:20:00 PM	HB	Honey Bee	Apidea	Apidae	Apis	mellifera	Apis mellifera	A. mellifera	Linnaeus	1758	Introduced	13012400135	2.18	M	60				4	551		186		26.4	24	1008	0	0		36		62	130124_0135
Kiwifruit	Hawkes Bay	379 Farndon road	11/24/2014	24_Nov_2014	2014	1:20:00 PM	HB	Honey Bee	Apidea	Apidae	Apis	mellifera	Apis mellifera	A. mellifera	Linnaeus	1758	Introduced	13012400135	2.22	M	20				12	551		186		26.4	24	1008	0	0		36		62	130124_0135
Kiwifruit	Hawkes Bay	379 Farndon road	11/24/2014	24_Nov_2014	2014	1:20:00 PM	HB	Honey Bee	Apidea	Apidae	Apis	mellifera	Apis mellifera	A. mellifera	Linnaeus	1758	Introduced	13012400135	2.34	M	40				46	551		186		26.4	24	1008	0	0		36		62	130124_0135
Kiwifruit	Hawkes Bay	379 Farndon road	11/24/2014	24_Nov_2014	2014	1:20:00 PM	HB	Honey Bee	Apidea	Apidae	Apis	mellifera	Apis mellifera	A. mellifera	Linnaeus	1758	Introduced	13012400135	3.2	M	5				8	551		186		26.4	24	1008	0	0		36		62	130124_0135
Kiwifruit	Hawkes Bay	379 Farndon road	11/24/2014	24_Nov_2014	2014	1:20:00 PM	HB	Honey Bee	Apidea	Apidae	Apis	mellifera	Apis mellifera	A. mellifera	Linnaeus	1758	Introduced	13012400135	3.28	M	30		Walking		88	551		186		26.4	24	1008	0	0		36		62	130124_0135
Kiwifruit	Hawkes Bay	379 Farndon road	11/24/2014	24_Nov_2014	2014	1:20:00 PM	HB	Honey Bee	Apidea	Apidae	Apis	mellifera	Apis mellifera	A. mellifera	Linnaeus	1758	Introduced	13012400135	4.56	M	50				25	551		186		26.4	24	1008	0	0		36		62	130124_0135
Kiwifruit	Hawkes Bay	379 Farndon road	11/24/2014	24_Nov_2014	2014	1:20:00 PM	HB	Honey Bee	Apidea	Apidae	Apis	mellifera	Apis mellifera	A. mellifera	Linnaeus	1758	Introduced	13012400135	5.21	M	15				76	551		186		26.4	24	1008	0	0		36		62	130124_0135
Kiwifruit	Hawkes Bay	379 Farndon road	11/24/2014	24_Nov_2014	2014	1:20:00 PM	HB	Honey Bee	Apidea	Apidae	Apis	mellifera	Apis mellifera	A. mellifera	Linnaeus	1758	Introduced	13012400135	6.37	M	60				18	551		186		26.4	24	1008	0	0		36		62	130124_0135
Kiwifruit	Hawkes Bay	379 Farndon road	11/24/2014	24_Nov_2014	2014	1:20:00 PM	HB	Honey Bee	Apidea	Apidae	Apis	mellifera	Apis mellifera	A. mellifera	Linnaeus	1758	Introduced	13012400135	6.55	M	10				25	551		186		26.4	24	1008	0	0		36		62	130124_0135
Kiwifruit	Hawkes Bay	379 Farndon road	11/24/2014	24_Nov_2014	2014	1:20:00 PM	HB	Honey Bee	Apidea	Apidae	Apis	mellifera	Apis mellifera	A. mellifera	Linnaeus	1758	Introduced	13012400135	7.2	M	10				107	551		186		26.4	24	1008	0	0		36		62	130124_0135
Kiwifruit	Hawkes Bay	379 Farndon road	11/24/2014	24_Nov_2014	2014	1:20:00 PM	HB	Honey Bee	Apidea	Apidae	Apis	mellifera	Apis mellifera	A. mellifera	Linnaeus	1758	Introduced	13012400135	9.07	M					9	551		186				1008	0	0		36		62	130124_0135
Kiwifruit	Hawkes Bay	379 Farndon road	11/24/2014	24_Nov_2014	2014	1:20:00 PM	HB	Honey Bee	Apidea	Apidae	Apis	mellifera	Apis mellifera	A. mellifera	Linnaeus	1758	Introduced	13012400135	9.16							551		186				1008	0	0		36		62	130124_0135
Kiwifruit	Hawkes Bay	65 Springfield road	11/25/2014	25_Nov_2014	2014	1:30:00 PM	HB	Honey Bee	Apidea	Apidae	Apis	mellifera	Apis mellifera	A. mellifera	Linnaeus	1758	Introduced	13012400141	20	m	5				24	305				23.5	53	231	0	4.3	42	5			130124_0141
Kiwifruit	Hawkes Bay	65 Springfield road	11/25/2014	25_Nov_2014	2014	1:30:00 PM	HB	Honey Bee	Apidea	Apidae	Apis	mellifera	Apis mellifera	A. mellifera	Linnaeus	1758	Introduced	13012400141	44	m	3				13	305				23.5	53	231	0	4.3	42	5			130124_0141
Kiwifruit	Hawkes Bay	65 Springfield road	11/25/2014	25_Nov_2014	2014	1:30:00 PM	HB	Honey Bee	Apidea	Apidae	Apis	mellifera	Apis mellifera	A. mellifera	Linnaeus	1758	Introduced	13012400141	57	m	10				13	305				23.5	53	231	0	4.3	42	5			130124_0141
Kiwifruit	Hawkes Bay	65 Springfield road	11/25/2014	25_Nov_2014	2014	1:30:00 PM	HB	Honey Bee	Apidea	Apidae	Apis	mellifera	Apis mellifera	A. mellifera	Linnaeus	1758	Introduced	13012400141	1.1	m	2				7	305				23.5	53	231	0	4.3	42	5			130124_0141
Kiwifruit	Hawkes Bay	65 Springfield road	11/25/2014	25_Nov_2014	2014	1:30:00 PM	HB	Honey Bee	Apidea	Apidae	Apis	mellifera	Apis mellifera	A. mellifera	Linnaeus	1758	Introduced	13012400141	1.17	m	15				10	305				23.5	53	231	0	4.3	42	5			130124_0141
Kiwifruit	Hawkes Bay	65 Springfield road	11/25/2014	25_Nov_2014	2014	1:30:00 PM	HB	Honey Bee	Apidea	Apidae	Apis	mellifera	Apis mellifera	A. mellifera	Linnaeus	1758	Introduced	13012400141	1.27	m	5				33	305				23.5	53	231	0	4.3	42	5			130124_0141
Kiwifruit	Hawkes Bay	65 Springfield road	11/25/2014	25_Nov_2014	2014	1:30:00 PM	HB	Honey Bee	Apidea	Apidae	Apis	mellifera	Apis mellifera	A. mellifera	Linnaeus	1758	Introduced	13012400141	2	m	10				25	305				23.5	53	231	0	4.3	42	5			130124_0141
Kiwifruit	Hawkes Bay	65 Springfield road	11/25/2014	25_Nov_2014	2014	1:30:00 PM	HB	Honey Bee	Apidea	Apidae	Apis	mellifera	Apis mellifera	A. mellifera	Linnaeus	1758	Introduced	13012400141	2.25	m	6				3	305				23.5	53	231	0	4.3	42	5			130124_0141
Kiwifruit	Hawkes Bay	65 Springfield road	11/25/2014	25_Nov_2014	2014	1:30:00 PM	HB	Honey Bee	Apidea	Apidae	Apis	mellifera	Apis mellifera	A. mellifera	Linnaeus	1758	Introduced	13012400141	2.28	m	20				16	305				23.5	53	231	0	4.3	42	5			130124_0141
Kiwifruit	Hawkes Bay	65 Springfield road	11/25/2014	25_Nov_2014	2014	1:30:00 PM	HB	Honey Bee	Apidea	Apidae	Apis	mellifera	Apis mellifera	A. mellifera	Linnaeus	1758	Introduced	13012400141	2.44	m	30				10	305				23.5	53	231	0	4.3	42	5			130124_0141
Kiwifruit	Hawkes Bay	65 Springfield road	11/25/2014	25_Nov_2014	2014	1:30:00 PM	HB	Honey Bee	Apidea	Apidae	Apis	mellifera	Apis mellifera	A. mellifera	Linnaeus	1758	Introduced	13012400141	2.54	m	5				6	305				23.5	53	231	0	4.3	42	5			130124_0141
Kiwifruit	Hawkes Bay	65 Springfield road	11/25/2014	25_Nov_2014	2014	1:30:00 PM	HB	Honey Bee	Apidea	Apidae	Apis	mellifera	Apis mellifera	A. mellifera	Linnaeus	1758	Introduced	13012400141	3	m	5				27	305				23.5	53	231	0	4.3	42	5			130124_0141
Kiwifruit	Hawkes Bay	65 Springfield road	11/25/2014	25_Nov_2014	2014	1:30:00 PM	HB	Honey Bee	Apidea	Apidae	Apis	mellifera	Apis mellifera	A. mellifera	Linnaeus	1758	Introduced	13012400141	3.27	m	15				45	305				23.5	53	231	0	4.3	42	5			130124_0141
Kiwifruit	Hawkes Bay	65 Springfield road	11/25/2014	25_Nov_2014	2014	1:30:00 PM	HB	Honey Bee	Apidea	Apidae	Apis	mellifera	Apis mellifera	A. mellifera	Linnaeus	1758	Introduced	13012400141	4.12	m	30				31	305				23.5	53	231	0	4.3	42	5			130124_0141
Kiwifruit	Hawkes Bay	65 Springfield road	11/25/2014	25_Nov_2014	2014	1:30:00 PM	HB	Honey Bee	Apidea	Apidae	Apis	mellifera	Apis mellifera	A. mellifera	Linnaeus	1758	Introduced	13012400141	4.43	m	10				5	305				23.5	53	231	0	4.3	42	5			130124_0141
Kiwifruit	Hawkes Bay	65 Springfield road	11/25/2014	25_Nov_2014	2014	1:30:00 PM	HB	Honey Bee	Apidea	Apidae	Apis	mellifera	Apis mellifera	A. mellifera	Linnaeus	1758	Introduced	13012400141	4.48	m					37	305				23.5	53	231	0	4.3	42	5			130124_0141
Kiwifruit	Hawkes Bay	65 Springfield road	11/25/2014	25_Nov_2014	2014	1:30:00 PM	HB	Honey Bee	Apidea	Apidae	Apis	mellifera	Apis mellifera	A. mellifera	Linnaeus	1758	Introduced	13012400141	5.25							183				23.5	53	231	0	4.3	42	5			130124_0141
Kiwifruit	Hawkes Bay	65 Springfield road	11/25/2014	25_Nov_2014	2014	1:45:00 PM	HB	Honey Bee	Apidea	Apidae	Apis	mellifera	Apis mellifera	A. mellifera	Linnaeus	1758	Introduced	13012400142	5	F	2	abdomen			10	183			450	23.4	57	202	0	0	21				130124_0142
Kiwifruit	Hawkes Bay	65 Springfield road	11/25/2014	25_Nov_2014	2014	1:45:00 PM	HB	Honey Bee	Apidea	Apidae	Apis	mellifera	Apis mellifera	A. mellifera	Linnaeus	1758	Introduced	13012400142	15	F	2		Walking		33	183			450	23.4	57	202	0	0	21				130124_0142
Kiwifruit	Hawkes Bay	65 Springfield road	11/25/2014	25_Nov_2014	2014	1:45:00 PM	HB	Honey Bee	Apidea	Apidae	Apis	mellifera	Apis mellifera	A. mellifera	Linnaeus	1758	Introduced	13012400142	48	F	5				7	183			450	23.4	57	202	0	0	21				130124_0142
Kiwifruit	Hawkes Bay	65 Springfield road	11/25/2014	25_Nov_2014	2014	1:45:00 PM	HB	Honey Bee	Apidea	Apidae	Apis	mellifera	Apis mellifera	A. mellifera	Linnaeus	1758	Introduced	13012400142	55	F	2	body *7			67	183			450	23.4	57	202	0	0	21				130124_0142
Kiwifruit	Hawkes Bay	65 Springfield road	11/25/2014	25_Nov_2014	2014	1:45:00 PM	HB	Honey Bee	Apidea	Apidae	Apis	mellifera	Apis mellifera	A. mellifera	Linnaeus	1758	Introduced	13012400142	2.02	F	5				8	183			450	23.4	57	202	0	0	21				130124_0142
Kiwifruit	Hawkes Bay	65 Springfield road	11/25/2014	25_Nov_2014	2014	1:45:00 PM	HB	Honey Bee	Apidea	Apidae	Apis	mellifera	Apis mellifera	A. mellifera	Linnaeus	1758	Introduced	13012400142	2.1	F	2	walking			8	183			450	23.4	57	202	0	0	21				130124_0142
Kiwifruit	Hawkes Bay	65 Springfield road	11/25/2014	25_Nov_2014	2014	1:45:00 PM	HB	Honey Bee	Apidea	Apidae	Apis	mellifera	Apis mellifera	A. mellifera	Linnaeus	1758	Introduced	13012400142	2.18	F	60				32	183			450	23.4	57	202	0	0	21				130124_0142
Kiwifruit	Hawkes Bay	65 Springfield road	11/25/2014	25_Nov_2014	2014	1:45:00 PM	HB	Honey Bee	Apidea	Apidae	Apis	mellifera	Apis mellifera	A. mellifera	Linnaeus	1758	Introduced	13012400142	2.5	F	10				9	183			450	23.4	57	202	0	0	21				130124_0142
Kiwifruit	Hawkes Bay	65 Springfield road	11/25/2014	25_Nov_2014	2014	1:45:00 PM	HB	Honey Bee	Apidea	Apidae	Apis	mellifera	Apis mellifera	A. mellifera	Linnaeus	1758	Introduced	13012400142	2.59	F					9	183			450	23.4	57	202	0	0	21				130124_0142
Kiwifruit	Hawkes Bay	65 Springfield road	11/25/2014	25_Nov_2014	2014	1:45:00 PM	HB	Honey Bee	Apidea	Apidae	Apis	mellifera	Apis mellifera	A. mellifera	Linnaeus	1758	Introduced	13012400142	3.08							183			450	23.4	57	202	0	0	21				130124_0142
Kiwifruit	Hawkes Bay	44 Omarau settlement road	11/26/2014	26_Nov_2014	2014	11:35:00 AM	HB	Honey Bee	Apidea	Apidae	Apis	mellifera	Apis mellifera	A. mellifera	Linnaeus	1758	Introduced	13012400146	22	F	250				11	441		800		23.6	68	354	0	11.2		17		46	130124_0146
Kiwifruit	Hawkes Bay	44 Omarau settlement road	11/26/2014	26_Nov_2014	2014	11:35:00 AM	HB	Honey Bee	Apidea	Apidae	Apis	mellifera	Apis mellifera	A. mellifera	Linnaeus	1758	Introduced	13012400146	33	F	300				11	441		800		23.6	68	354	0	11.2		17			130124_0146
Kiwifruit	Hawkes Bay	44 Omarau settlement road	11/26/2014	26_Nov_2014	2014	11:35:00 AM	HB	Honey Bee	Apidea	Apidae	Apis	mellifera	Apis mellifera	A. mellifera	Linnaeus	1758	Introduced	13012400146	44	F	200				16	441	Pollen on legs	800		23.6	68	354	0	11.2		17			130124_0146
Kiwifruit	Hawkes Bay	44 Omarau settlement road	11/26/2014	26_Nov_2014	2014	11:35:00 AM	HB	Honey Bee	Apidea	Apidae	Apis	mellifera	Apis mellifera	A. mellifera	Linnaeus	1758	Introduced	13012400146	1	M	50				50	441		800		23.6	68	354	0	11.2		17			130124_0146
Kiwifruit	Hawkes Bay	44 Omarau settlement road	11/26/2014	26_Nov_2014	2014	11:35:00 AM	HB	Honey Bee	Apidea	Apidae	Apis	mellifera	Apis mellifera	A. mellifera	Linnaeus	1758	Introduced	13012400146	1.5	M	40				31	441		800		23.6	68	354	0	11.2		17			130124_0146
Kiwifruit	Hawkes Bay	44 Omarau settlement road	11/26/2014	26_Nov_2014	2014	11:35:00 AM	HB	Honey Bee	Apidea	Apidae	Apis	mellifera	Apis mellifera	A. mellifera	Linnaeus	1758	Introduced	13012400146	2.21	M	2				7	441		800		23.6	68	354	0	11.2		17			130124_0146
Kiwifruit	Hawkes Bay	44 Omarau settlement road	11/26/2014	26_Nov_2014	2014	11:35:00 AM	HB	Honey Bee	Apidea	Apidae	Apis	mellifera	Apis mellifera	A. mellifera	Linnaeus	1758	Introduced	13012400146	2.28	M	100				17	441		800		23.6	68	354	0	11.2		17			130124_0146
Kiwifruit	Hawkes Bay	44 Omarau settlement road	11/26/2014	26_Nov_2014	2014	11:35:00 AM	HB	Honey Bee	Apidea	Apidae	Apis	mellifera	Apis mellifera	A. mellifera	Linnaeus	1758	Introduced	13012400146	2.45	M	40				4	441		800		23.6	68	354	0	11.2		17			130124_0146
Kiwifruit	Hawkes Bay	44 Omarau settlement road	11/26/2014	26_Nov_2014	2014	11:35:00 AM	HB	Honey Bee	Apidea	Apidae	Apis	mellifera	Apis mellifera	A. mellifera	Linnaeus	1758	Introduced	13012400146	2.49	M	20				12	441		800		23.6	68	354	0	11.2		17			130124_0146
Kiwifruit	Hawkes Bay	44 Omarau settlement road	11/26/2014	26_Nov_2014	2014	11:35:00 AM	HB	Honey Bee	Apidea	Apidae	Apis	mellifera	Apis mellifera	A. mellifera	Linnaeus	1758	Introduced	13012400146	3.01	F	30				7	441		800		23.6	68	354	0	11.2		17			130124_0146
Kiwifruit	Hawkes Bay	44 Omarau settlement road	11/26/2014	26_Nov_2014	2014	11:35:00 AM	HB	Honey Bee	Apidea	Apidae	Apis	mellifera	Apis mellifera	A. mellifera	Linnaeus	1758	Introduced	13012400146	3.08	F	2	Abdomen*7			20	441		800		23.6	68	354	0	11.2		17			130124_0146
Kiwifruit	Hawkes Bay	44 Omarau settlement road	11/26/2014	26_Nov_2014	2014	11:35:00 AM	HB	Honey Bee	Apidea	Apidae	Apis	mellifera	Apis mellifera	A. mellifera	Linnaeus	1758	Introduced	13012400146	3.28	F	100				11	441		800		23.6	68	354	0	11.2		17			130124_0146
Kiwifruit	Hawkes Bay	44 Omarau settlement road	11/26/2014	26_Nov_2014	2014	11:35:00 AM	HB	Honey Bee	Apidea	Apidae	Apis	mellifera	Apis mellifera	A. mellifera	Linnaeus	1758	Introduced	13012400146	3.39	F	20	Abodomen *5			19	441		800		23.6	68	354	0	11.2		17			130124_0146
Kiwifruit	Hawkes Bay	44 Omarau settlement road	11/26/2014	26_Nov_2014	2014	11:35:00 AM	HB	Honey Bee	Apidea	Apidae	Apis	mellifera	Apis mellifera	A. mellifera	Linnaeus	1758	Introduced	13012400146	3.58	F	50				2	441		800		23.6	68	354	0	11.2		17			130124_0146
Kiwifruit	Hawkes Bay	44 Omarau settlement road	11/26/2014	26_Nov_2014	2014	11:35:00 AM	HB	Honey Bee	Apidea	Apidae	Apis	mellifera	Apis mellifera	A. mellifera	Linnaeus	1758	Introduced	13012400146	4	F	5	Abodomen *4			25	441		800		23.6	68	354	0	11.2		17			130124_0146
Kiwifruit	Hawkes Bay	44 Omarau settlement road	11/26/2014	26_Nov_2014	2014	11:35:00 AM	HB	Honey Bee	Apidea	Apidae	Apis	mellifera	Apis mellifera	A. mellifera	Linnaeus	1758	Introduced	13012400146	4.25	F	50				17	441		800		23.6	68	354	0	11.2		17			130124_0146
Kiwifruit	Hawkes Bay	44 Omarau settlement road	11/26/2014	26_Nov_2014	2014	11:35:00 AM	HB	Honey Bee	Apidea	Apidae	Apis	mellifera	Apis mellifera	A. mellifera	Linnaeus	1758	Introduced	13012400146	4.42	F	50				15	441		800		23.6	68	354	0	11.2		17			130124_0146
Kiwifruit	Hawkes Bay	44 Omarau settlement road	11/26/2014	26_Nov_2014	2014	11:35:00 AM	HB	Honey Bee	Apidea	Apidae	Apis	mellifera	Apis mellifera	A. mellifera	Linnaeus	1758	Introduced	13012400146	4.57	F	100				16	441		800		23.6	68	354	0	11.2		17			130124_0146
Kiwifruit	Hawkes Bay	44 Omarau settlement road	11/26/2014	26_Nov_2014	2014	11:35:00 AM	HB	Honey Bee	Apidea	Apidae	Apis	mellifera	Apis mellifera	A. mellifera	Linnaeus	1758	Introduced	13012400146	5.13	F	20	Abodomen *4			16	441		800		23.6	68	354	0	11.2		17			130124_0146
Kiwifruit	Hawkes Bay	44 Omarau settlement road	11/26/2014	26_Nov_2014	2014	11:35:00 AM	HB	Honey Bee	Apidea	Apidae	Apis	mellifera	Apis mellifera	A. mellifera	Linnaeus	1758	Introduced	13012400146	5.29	F	2				7	441		800		23.6	68	354	0	11.2		17			130124_0146
Kiwifruit	Hawkes Bay	44 Omarau settlement road	11/26/2014	26_Nov_2014	2014	11:35:00 AM	HB	Honey Bee	Apidea	Apidae	Apis	mellifera	Apis mellifera	A. mellifera	Linnaeus	1758	Introduced	13012400146	5.36	F	40				7	441		800		23.6	68	354	0	11.2		17			130124_0146
Kiwifruit	Hawkes Bay	44 Omarau settlement road	11/26/2014	26_Nov_2014	2014	11:35:00 AM	HB	Honey Bee	Apidea	Apidae	Apis	mellifera	Apis mellifera	A. mellifera	Linnaeus	1758	Introduced	13012400146	5.43	F	60				9	441		800		23.6	68	354	0	11.2		17			130124_0146
Kiwifruit	Hawkes Bay	44 Omarau settlement road	11/26/2014	26_Nov_2014	2014	11:35:00 AM	HB	Honey Bee	Apidea	Apidae	Apis	mellifera	Apis mellifera	A. mellifera	Linnaeus	1758	Introduced	13012400146	5.52	F	5	Abodomen *4			15	441		800		23.6	68	354	0	11.2		17			130124_0146
Kiwifruit	Hawkes Bay	44 Omarau settlement road	11/26/2014	26_Nov_2014	2014	11:35:00 AM	HB	Honey Bee	Apidea	Apidae	Apis	mellifera	Apis mellifera	A. mellifera	Linnaeus	1758	Introduced	13012400146	6.07	F	60	Abdomen*8, legs			23	441		800		23.6	68	354	0	11.2		17			130124_0146
Kiwifruit	Hawkes Bay	44 Omarau settlement road	11/26/2014	26_Nov_2014	2014	11:35:00 AM	HB	Honey Bee	Apidea	Apidae	Apis	mellifera	Apis mellifera	A. mellifera	Linnaeus	1758	Introduced	13012400146	6.3	F	60	Abodomen *3			25	441		800		23.6	68	354	0	11.2		17			130124_0146
Kiwifruit	Hawkes Bay	44 Omarau settlement road	11/26/2014	26_Nov_2014	2014	11:35:00 AM	HB	Honey Bee	Apidea	Apidae	Apis	mellifera	Apis mellifera	A. mellifera	Linnaeus	1758	Introduced	13012400146	6.55	F	100				2	441		800		23.6	68	354	0	11.2		17			130124_0146
Kiwifruit	Hawkes Bay	44 Omarau settlement road	11/26/2014	26_Nov_2014	2014	11:35:00 AM	HB	Honey Bee	Apidea	Apidae	Apis	mellifera	Apis mellifera	A. mellifera	Linnaeus	1758	Introduced	13012400146	6.57	M	70				31	441		800		23.6	68	354	0	11.2		17			130124_0146
Kiwifruit	Hawkes Bay	44 Omarau settlement road	11/26/2014	26_Nov_2014	2014	11:35:00 AM	HB	Honey Bee	Apidea	Apidae	Apis	mellifera	Apis mellifera	A. mellifera	Linnaeus	1758	Introduced	13012400146	7.28	M					15	441		800		23.6	68	354	0	11.2		17			130124_0146
Kiwifruit	Hawkes Bay	44 Omarau settlement road	11/26/2014	26_Nov_2014	2014	11:35:00 AM	HB	Honey Bee	Apidea	Apidae	Apis	mellifera	Apis mellifera	A. mellifera	Linnaeus	1758	Introduced	13012400146	7.43							441		800		23.6	68	354	0	11.2		17			130124_0146
Kiwifruit	Bay of Plenty	300 Tuapiro Rd, Katikati	11/14/2014	14_Nov_2014	2014	2:04:00 PM	HB	Honey Bee	Apidea	Apidae	Apis	mellifera	Apis mellifera	A. mellifera	Linnaeus	1758	Introduced	13022700200	7.55	M	10				5	62		175		18.8	49	113	2.3	8.3	5	16	3	31	130227_0199.MP3
Kiwifruit	Bay of Plenty	300 Tuapiro Rd, Katikati	11/14/2014	14_Nov_2014	2014	2:04:00 PM	HB	Honey Bee	Apidea	Apidae	Apis	mellifera	Apis mellifera	A. mellifera	Linnaeus	1758	Introduced	13022700200	8	M	100				30	62		175		18.8	49	113	2.3	8.3	5	16	3	31	130227_0199.MP3
Kiwifruit	Bay of Plenty	300 Tuapiro Rd, Katikati	11/14/2014	14_Nov_2014	2014	2:04:00 PM	HB	Honey Bee	Apidea	Apidae	Apis	mellifera	Apis mellifera	A. mellifera	Linnaeus	1758	Introduced	13022700200	8.3	M	40				27	62		175		18.8	49	113	2.3	8.3	5	16	3	31	130227_0199.MP3
Kiwifruit	Bay of Plenty	300 Tuapiro Rd, Katikati	11/14/2014	14_Nov_2014	2014	2:04:00 PM	HB	Honey Bee	Apidea	Apidae	Apis	mellifera	Apis mellifera	A. mellifera	Linnaeus	1758	Introduced	13022700200	8.57							62		175		18.8	49	113	2.3	8.3	5	16	3	31	130227_0199.MP3
Kiwifruit	Bay of Plenty	300 Tuapiro Rd, Katikati	11/14/2014	14_Nov_2014	2014	1:40:00 PM	HB	Honey Bee	Apidea	Apidae	Apis	mellifera	Apis mellifera	A. mellifera	Linnaeus	1758	Introduced	13022800320	23	F	300		collecting pollen		54	277		330	250	22.5	41	267	0	0	6	42			130228_0320
Kiwifruit	Bay of Plenty	300 Tuapiro Rd, Katikati	11/14/2014	14_Nov_2014	2014	1:40:00 PM	HB	Honey Bee	Apidea	Apidae	Apis	mellifera	Apis mellifera	A. mellifera	Linnaeus	1758	Introduced	13022800320	1.17	F	100				33	277		330	250	22.5	41	267	0	0	6	42			130228_0320
Kiwifruit	Bay of Plenty	300 Tuapiro Rd, Katikati	11/14/2014	14_Nov_2014	2014	1:40:00 PM	HB	Honey Bee	Apidea	Apidae	Apis	mellifera	Apis mellifera	A. mellifera	Linnaeus	1758	Introduced	13022800320	1.5	M	20				17	277		330	250	22.5	41	267	0	0	6	42			130228_0320
Kiwifruit	Bay of Plenty	300 Tuapiro Rd, Katikati	11/14/2014	14_Nov_2014	2014	1:40:00 PM	HB	Honey Bee	Apidea	Apidae	Apis	mellifera	Apis mellifera	A. mellifera	Linnaeus	1758	Introduced	13022800320	2.07	M					9	277		330	250	22.5	41	267	0	0	6	42			130228_0320
Kiwifruit	Bay of Plenty	300 Tuapiro Rd, Katikati	11/14/2014	14_Nov_2014	2014	1:40:00 PM	HB	Honey Bee	Apidea	Apidae	Apis	mellifera	Apis mellifera	A. mellifera	Linnaeus	1758	Introduced	13022800320	2.16	M	2		All body		136	277		330	250	22.5	41	267	0	0	6	42			130228_0320
Kiwifruit	Bay of Plenty	300 Tuapiro Rd, Katikati	11/14/2014	14_Nov_2014	2014	1:40:00 PM	HB	Honey Bee	Apidea	Apidae	Apis	mellifera	Apis mellifera	A. mellifera	Linnaeus	1758	Introduced	13022800320	4.32	Leaf/Shoot					28	277		330	250	22.5	41	267	0	0	6	42			130228_0320
Kiwifruit	Bay of Plenty	300 Tuapiro Rd, Katikati	11/14/2014	14_Nov_2014	2014	1:40:00 PM	HB	Honey Bee	Apidea	Apidae	Apis	mellifera	Apis mellifera	A. mellifera	Linnaeus	1758	Introduced	13022800320	5							277		330	250	22.5	41	267	0	0	6	42			130228_0320
Kiwifruit	Bay of Plenty	300 Tuapiro Rd, Katikati	11/14/2014	14_Nov_2014	2014	1:50:00 PM	HB	Honey Bee	Apidea	Apidae	Apis	mellifera	Apis mellifera	A. mellifera	Linnaeus	1758	Introduced	13022800322	20	F					25	212		630		22.1	42	1071	0	0	17	0	14	18	130228_0322
Kiwifruit	Bay of Plenty	300 Tuapiro Rd, Katikati	11/14/2014	14_Nov_2014	2014	1:50:00 PM	HB	Honey Bee	Apidea	Apidae	Apis	mellifera	Apis mellifera	A. mellifera	Linnaeus	1758	Introduced	13022800322	45	F	300				9	212		630		22.1	42	1071	0	0	17	0	14	18	130228_0322
Kiwifruit	Bay of Plenty	300 Tuapiro Rd, Katikati	11/14/2014	14_Nov_2014	2014	1:50:00 PM	HB	Honey Bee	Apidea	Apidae	Apis	mellifera	Apis mellifera	A. mellifera	Linnaeus	1758	Introduced	13022800322	54	F	200	Bottom abdomen			22	212		630		22.1	42	1071	0	0	17	0	14	18	130228_0322
Kiwifruit	Bay of Plenty	300 Tuapiro Rd, Katikati	11/14/2014	14_Nov_2014	2014	1:50:00 PM	HB	Honey Bee	Apidea	Apidae	Apis	mellifera	Apis mellifera	A. mellifera	Linnaeus	1758	Introduced	13022800322	1.16	F	10				39	212		630		22.1	42	1071	0	0	17	0	14	18	130228_0322
Kiwifruit	Bay of Plenty	300 Tuapiro Rd, Katikati	11/14/2014	14_Nov_2014	2014	1:50:00 PM	HB	Honey Bee	Apidea	Apidae	Apis	mellifera	Apis mellifera	A. mellifera	Linnaeus	1758	Introduced	13022800322	1.55	F	10	Bottom abdomen			30	212		630		22.1	42	1071	0	0	17	0	14	18	130228_0322
Kiwifruit	Bay of Plenty	300 Tuapiro Rd, Katikati	11/14/2014	14_Nov_2014	2014	1:50:00 PM	HB	Honey Bee	Apidea	Apidae	Apis	mellifera	Apis mellifera	A. mellifera	Linnaeus	1758	Introduced	13022800322	2.25	F	100				26	212		630		22.1	42	1071	0	0	17	0	14	18	130228_0322
Kiwifruit	Bay of Plenty	300 Tuapiro Rd, Katikati	11/14/2014	14_Nov_2014	2014	1:50:00 PM	HB	Honey Bee	Apidea	Apidae	Apis	mellifera	Apis mellifera	A. mellifera	Linnaeus	1758	Introduced	13022800322	2.51	F	10	Bottom abdomen			36	212		630		22.1	42	1071	0	0	17	0	14	18	130228_0322
Kiwifruit	Bay of Plenty	300 Tuapiro Rd, Katikati	11/14/2014	14_Nov_2014	2014	1:50:00 PM	HB	Honey Bee	Apidea	Apidae	Apis	mellifera	Apis mellifera	A. mellifera	Linnaeus	1758	Introduced	13022800322	3.27	M		Walking			25	212		630		22.1	42	1071	0	0	17	0	14	18	130228_0322
Kiwifruit	Bay of Plenty	300 Tuapiro Rd, Katikati	11/14/2014	14_Nov_2014	2014	1:50:00 PM	HB	Honey Bee	Apidea	Apidae	Apis	mellifera	Apis mellifera	A. mellifera	Linnaeus	1758	Introduced	13022800322	3.52							212		630		22.1	42	1071	0	0	17	0	14	18	130228_0322
Kiwifruit	Bay of Plenty	117 Gullivers Rd	11/18/2014	18_Nov_2014	2014	11:08:00 AM	HB	Honey Bee	Apidea	Apidae	Apis	mellifera	Apis mellifera	A. mellifera	Linnaeus	1758	Introduced	13022800323	20	F	30		Head, thorax, abdomen		17	317		250		23	67	272	0	12					130228_0323
Kiwifruit	Bay of Plenty	117 Gullivers Rd	11/18/2014	18_Nov_2014	2014	11:08:00 AM	HB	Honey Bee	Apidea	Apidae	Apis	mellifera	Apis mellifera	A. mellifera	Linnaeus	1758	Introduced	13022800323	37	F	20		Whole body		17	317		250		23	67	272	0	12					130228_0323
Kiwifruit	Bay of Plenty	117 Gullivers Rd	11/18/2014	18_Nov_2014	2014	11:08:00 AM	HB	Honey Bee	Apidea	Apidae	Apis	mellifera	Apis mellifera	A. mellifera	Linnaeus	1758	Introduced	13022800323	54	F	5	Abdomen			17	317		250		23	67	272	0	12					130228_0323
Kiwifruit	Bay of Plenty	117 Gullivers Rd	11/18/2014	18_Nov_2014	2014	11:08:00 AM	HB	Honey Bee	Apidea	Apidae	Apis	mellifera	Apis mellifera	A. mellifera	Linnaeus	1758	Introduced	13022800323	2.11	F	10				66	317		250		23	67	272	0	12					130228_0323
Kiwifruit	Bay of Plenty	117 Gullivers Rd	11/18/2014	18_Nov_2014	2014	11:08:00 AM	HB	Honey Bee	Apidea	Apidae	Apis	mellifera	Apis mellifera	A. mellifera	Linnaeus	1758	Introduced	13022800323	2.17	F	20				6	317		250		23	67	272	0	12					130228_0323
Kiwifruit	Bay of Plenty	117 Gullivers Rd	11/18/2014	18_Nov_2014	2014	11:08:00 AM	HB	Honey Bee	Apidea	Apidae	Apis	mellifera	Apis mellifera	A. mellifera	Linnaeus	1758	Introduced	13022800323	2.23	F	3				33	317		250		23	67	272	0	12					130228_0323
Kiwifruit	Bay of Plenty	117 Gullivers Rd	11/18/2014	18_Nov_2014	2014	11:08:00 AM	HB	Honey Bee	Apidea	Apidae	Apis	mellifera	Apis mellifera	A. mellifera	Linnaeus	1758	Introduced	13022800323	2.56	F	5		Thorax adbodmen		4	317		250		23	67	272	0	12					130228_0323
Kiwifruit	Bay of Plenty	117 Gullivers Rd	11/18/2014	18_Nov_2014	2014	11:08:00 AM	HB	Honey Bee	Apidea	Apidae	Apis	mellifera	Apis mellifera	A. mellifera	Linnaeus	1758	Introduced	13022800323	3	F	10		Head, thorax		6	317		250		23	67	272	0	12					130228_0323
Kiwifruit	Bay of Plenty	117 Gullivers Rd	11/18/2014	18_Nov_2014	2014	11:08:00 AM	HB	Honey Bee	Apidea	Apidae	Apis	mellifera	Apis mellifera	A. mellifera	Linnaeus	1758	Introduced	13022800323	3.06	F	100	abdomen			33	317		250		23	67	272	0	12					130228_0323
Kiwifruit	Bay of Plenty	117 Gullivers Rd	11/18/2014	18_Nov_2014	2014	11:08:00 AM	HB	Honey Bee	Apidea	Apidae	Apis	mellifera	Apis mellifera	A. mellifera	Linnaeus	1758	Introduced	13022800323	3.39	F	200				26	317		250		23	67	272	0	12					130228_0323
Kiwifruit	Bay of Plenty	117 Gullivers Rd	11/18/2014	18_Nov_2014	2014	11:08:00 AM	HB	Honey Bee	Apidea	Apidae	Apis	mellifera	Apis mellifera	A. mellifera	Linnaeus	1758	Introduced	13022800323	4.05	M	20				5	317		250		23	67	272	0	12					130228_0323
Kiwifruit	Bay of Plenty	117 Gullivers Rd	11/18/2014	18_Nov_2014	2014	11:08:00 AM	HB	Honey Bee	Apidea	Apidae	Apis	mellifera	Apis mellifera	A. mellifera	Linnaeus	1758	Introduced	13022800323	4.1	M	5				5	317		250		23	67	272	0	12					130228_0323
Kiwifruit	Bay of Plenty	117 Gullivers Rd	11/18/2014	18_Nov_2014	2014	11:08:00 AM	HB	Honey Bee	Apidea	Apidae	Apis	mellifera	Apis mellifera	A. mellifera	Linnaeus	1758	Introduced	13022800323	4.15	M	10				4	317		250		23	67	272	0	12					130228_0323
Kiwifruit	Bay of Plenty	117 Gullivers Rd	11/18/2014	18_Nov_2014	2014	11:08:00 AM	HB	Honey Bee	Apidea	Apidae	Apis	mellifera	Apis mellifera	A. mellifera	Linnaeus	1758	Introduced	13022800323	4.19	M	200				6	317		250		23	67	272	0	12					130228_0323
Kiwifruit	Bay of Plenty	117 Gullivers Rd	11/18/2014	18_Nov_2014	2014	11:08:00 AM	HB	Honey Bee	Apidea	Apidae	Apis	mellifera	Apis mellifera	A. mellifera	Linnaeus	1758	Introduced	13022800323	4.25	F		Thorax, abdomen			72	317		250		23	67	272	0	12					130228_0323
Kiwifruit	Bay of Plenty	117 Gullivers Rd	11/18/2014	18_Nov_2014	2014	11:08:00 AM	HB	Honey Bee	Apidea	Apidae	Apis	mellifera	Apis mellifera	A. mellifera	Linnaeus	1758	Introduced	13022800323	5.37							317		250		23	67	272	0	12					130228_0323
Kiwifruit	Bay of Plenty	117 Gullivers Rd	11/18/2014	18_Nov_2014	2014	11:17:00 AM	HB	Honey Bee	Apidea	Apidae	Apis	mellifera	Apis mellifera	A. mellifera	Linnaeus	1758	Introduced	13022800325	15	M	10		Whole body		10	285		400		21.6	63	320	0	12					130228_0325
Kiwifruit	Bay of Plenty	117 Gullivers Rd	11/18/2014	18_Nov_2014	2014	11:17:00 AM	HB	Honey Bee	Apidea	Apidae	Apis	mellifera	Apis mellifera	A. mellifera	Linnaeus	1758	Introduced	13022800325	25	M	2				110	285		400		21.6	63	320	0	12					130228_0325
Kiwifruit	Bay of Plenty	117 Gullivers Rd	11/18/2014	18_Nov_2014	2014	11:17:00 AM	HB	Honey Bee	Apidea	Apidae	Apis	mellifera	Apis mellifera	A. mellifera	Linnaeus	1758	Introduced	13022800325	2.15	M	1				1	285		400		21.6	63	320	0	12					130228_0325
Kiwifruit	Bay of Plenty	117 Gullivers Rd	11/18/2014	18_Nov_2014	2014	11:17:00 AM	HB	Honey Bee	Apidea	Apidae	Apis	mellifera	Apis mellifera	A. mellifera	Linnaeus	1758	Introduced	13022800325	2.16	M	5				3	285		400		21.6	63	320	0	12					130228_0325
Kiwifruit	Bay of Plenty	117 Gullivers Rd	11/18/2014	18_Nov_2014	2014	11:17:00 AM	HB	Honey Bee	Apidea	Apidae	Apis	mellifera	Apis mellifera	A. mellifera	Linnaeus	1758	Introduced	13022800325	2.19	M	20				11	285		400		21.6	63	320	0	12					130228_0325
Kiwifruit	Bay of Plenty	117 Gullivers Rd	11/18/2014	18_Nov_2014	2014	11:17:00 AM	HB	Honey Bee	Apidea	Apidae	Apis	mellifera	Apis mellifera	A. mellifera	Linnaeus	1758	Introduced	13022800325	2.3	M	200		Whole body		7	285		400		21.6	63	320	0	12					130228_0325
Kiwifruit	Bay of Plenty	117 Gullivers Rd	11/18/2014	18_Nov_2014	2014	11:17:00 AM	HB	Honey Bee	Apidea	Apidae	Apis	mellifera	Apis mellifera	A. mellifera	Linnaeus	1758	Introduced	13022800325	2.37	M	3				16	285		400		21.6	63	320	0	12					130228_0325
Kiwifruit	Bay of Plenty	117 Gullivers Rd	11/18/2014	18_Nov_2014	2014	11:17:00 AM	HB	Honey Bee	Apidea	Apidae	Apis	mellifera	Apis mellifera	A. mellifera	Linnaeus	1758	Introduced	13022800325	2.53	M	200				56	285		400		21.6	63	320	0	12					130228_0325
Kiwifruit	Bay of Plenty	117 Gullivers Rd	11/18/2014	18_Nov_2014	2014	11:17:00 AM	HB	Honey Bee	Apidea	Apidae	Apis	mellifera	Apis mellifera	A. mellifera	Linnaeus	1758	Introduced	13022800325	3.49	M	100		Touching all with whole body		41	285		400		21.6	63	320	0	12					130228_0325
Kiwifruit	Bay of Plenty	117 Gullivers Rd	11/18/2014	18_Nov_2014	2014	11:17:00 AM	HB	Honey Bee	Apidea	Apidae	Apis	mellifera	Apis mellifera	A. mellifera	Linnaeus	1758	Introduced	13022800325	4.3	M	50				23	285		400		21.6	63	320	0	12					130228_0325
Kiwifruit	Bay of Plenty	117 Gullivers Rd	11/18/2014	18_Nov_2014	2014	11:17:00 AM	HB	Honey Bee	Apidea	Apidae	Apis	mellifera	Apis mellifera	A. mellifera	Linnaeus	1758	Introduced	13022800325	4.53	M					7	285		400		21.6	63	320	0	12					130228_0325
Kiwifruit	Bay of Plenty	117 Gullivers Rd	11/18/2014	18_Nov_2014	2014	11:17:00 AM	HB	Honey Bee	Apidea	Apidae	Apis	mellifera	Apis mellifera	A. mellifera	Linnaeus	1758	Introduced	13022800325	5							285		400		21.6	63	320	0	12					130228_0325
Kiwifruit	Bay of Plenty	117 Gullivers Rd	11/18/2014	18_Nov_2014	2014	11:24:00 AM	HB	Honey Bee	Apidea	Apidae	Apis	mellifera	Apis mellifera	A. mellifera	Linnaeus	1758	Introduced	13022800326	20	F	5				6	310				19.7	57	557							130228_0326
Kiwifruit	Bay of Plenty	117 Gullivers Rd	11/18/2014	18_Nov_2014	2014	11:24:00 AM	HB	Honey Bee	Apidea	Apidae	Apis	mellifera	Apis mellifera	A. mellifera	Linnaeus	1758	Introduced	13022800326	26	F	150				28	310				19.7	57	557							130228_0326
Kiwifruit	Bay of Plenty	117 Gullivers Rd	11/18/2014	18_Nov_2014	2014	11:24:00 AM	HB	Honey Bee	Apidea	Apidae	Apis	mellifera	Apis mellifera	A. mellifera	Linnaeus	1758	Introduced	13022800326	54	F	100	Whole body			12	310				19.7	57	557							130228_0326
Kiwifruit	Bay of Plenty	117 Gullivers Rd	11/18/2014	18_Nov_2014	2014	11:24:00 AM	HB	Honey Bee	Apidea	Apidae	Apis	mellifera	Apis mellifera	A. mellifera	Linnaeus	1758	Introduced	13022800326	1.06	B	50				2	310				19.7	57	557							130228_0326
Kiwifruit	Bay of Plenty	117 Gullivers Rd	11/18/2014	18_Nov_2014	2014	11:24:00 AM	HB	Honey Bee	Apidea	Apidae	Apis	mellifera	Apis mellifera	A. mellifera	Linnaeus	1758	Introduced	13022800326	1.08	F	200	Abdomen, thorax	Face, thorax		21	310				19.7	57	557							130228_0326
Kiwifruit	Bay of Plenty	117 Gullivers Rd	11/18/2014	18_Nov_2014	2014	11:24:00 AM	HB	Honey Bee	Apidea	Apidae	Apis	mellifera	Apis mellifera	A. mellifera	Linnaeus	1758	Introduced	13022800326	1.29	F	20				28	310				19.7	57	557							130228_0326
Kiwifruit	Bay of Plenty	117 Gullivers Rd	11/18/2014	18_Nov_2014	2014	11:24:00 AM	HB	Honey Bee	Apidea	Apidae	Apis	mellifera	Apis mellifera	A. mellifera	Linnaeus	1758	Introduced	13022800326	1.57	B	5				2	310				19.7	57	557							130228_0326
Kiwifruit	Bay of Plenty	117 Gullivers Rd	11/18/2014	18_Nov_2014	2014	11:24:00 AM	HB	Honey Bee	Apidea	Apidae	Apis	mellifera	Apis mellifera	A. mellifera	Linnaeus	1758	Introduced	13022800326	1.59	F	100				12	310				19.7	57	557							130228_0326
Kiwifruit	Bay of Plenty	117 Gullivers Rd	11/18/2014	18_Nov_2014	2014	11:24:00 AM	HB	Honey Bee	Apidea	Apidae	Apis	mellifera	Apis mellifera	A. mellifera	Linnaeus	1758	Introduced	13022800326	2.11	F	40	Whole body	Whole body		14	310				19.7	57	557							130228_0326
Kiwifruit	Bay of Plenty	117 Gullivers Rd	11/18/2014	18_Nov_2014	2014	11:24:00 AM	HB	Honey Bee	Apidea	Apidae	Apis	mellifera	Apis mellifera	A. mellifera	Linnaeus	1758	Introduced	13022800326	2.25	F	15	Abdomen	Face, thorax		120	310				19.7	57	557							130228_0326
Kiwifruit	Bay of Plenty	117 Gullivers Rd	11/18/2014	18_Nov_2014	2014	11:24:00 AM	HB	Honey Bee	Apidea	Apidae	Apis	mellifera	Apis mellifera	A. mellifera	Linnaeus	1758	Introduced	13022800326	4	F	200				16	310				19.7	57	557							130228_0326
Kiwifruit	Bay of Plenty	117 Gullivers Rd	11/18/2014	18_Nov_2014	2014	11:24:00 AM	HB	Honey Bee	Apidea	Apidae	Apis	mellifera	Apis mellifera	A. mellifera	Linnaeus	1758	Introduced	13022800326	4.16	B	100				3	310				19.7	57	557							130228_0326
Kiwifruit	Bay of Plenty	117 Gullivers Rd	11/18/2014	18_Nov_2014	2014	11:24:00 AM	HB	Honey Bee	Apidea	Apidae	Apis	mellifera	Apis mellifera	A. mellifera	Linnaeus	1758	Introduced	13022800326	4.19	F	400	Walked across			41	310				19.7	57	557							130228_0326
Kiwifruit	Bay of Plenty	117 Gullivers Rd	11/18/2014	18_Nov_2014	2014	11:24:00 AM	HB	Honey Bee	Apidea	Apidae	Apis	mellifera	Apis mellifera	A. mellifera	Linnaeus	1758	Introduced	13022800326	5	F					30	310				19.7	57	557							130228_0326
Kiwifruit	Bay of Plenty	117 Gullivers Rd	11/18/2014	18_Nov_2014	2014	11:24:00 AM	HB	Honey Bee	Apidea	Apidae	Apis	mellifera	Apis mellifera	A. mellifera	Linnaeus	1758	Introduced	13022800326	5.3							310				19.7	57	557							130228_0326
Kiwifruit	Bay of Plenty	117 Gullivers Rd	11/18/2014	18_Nov_2014	2014	11:32:00 AM	HB	Honey Bee	Apidea	Apidae	Apis	mellifera	Apis mellifera	A. mellifera	Linnaeus	1758	Introduced	13022800328	20	F	50				6	320		450		21.5	72	952	0	12					130228_0328
Kiwifruit	Bay of Plenty	117 Gullivers Rd	11/18/2014	18_Nov_2014	2014	11:32:00 AM	HB	Honey Bee	Apidea	Apidae	Apis	mellifera	Apis mellifera	A. mellifera	Linnaeus	1758	Introduced	13022800328	26	F	3				46	320		450		21.5	72	952	0	12					130228_0328
Kiwifruit	Bay of Plenty	117 Gullivers Rd	11/18/2014	18_Nov_2014	2014	11:32:00 AM	HB	Honey Bee	Apidea	Apidae	Apis	mellifera	Apis mellifera	A. mellifera	Linnaeus	1758	Introduced	13022800328	1.12	F	10				5	320		450		21.5	72	952	0	12					130228_0328
Kiwifruit	Bay of Plenty	117 Gullivers Rd	11/18/2014	18_Nov_2014	2014	11:32:00 AM	HB	Honey Bee	Apidea	Apidae	Apis	mellifera	Apis mellifera	A. mellifera	Linnaeus	1758	Introduced	13022800328	1.17	F	3				21	320		450		21.5	72	952	0	12					130228_0328
Kiwifruit	Bay of Plenty	117 Gullivers Rd	11/18/2014	18_Nov_2014	2014	11:32:00 AM	HB	Honey Bee	Apidea	Apidae	Apis	mellifera	Apis mellifera	A. mellifera	Linnaeus	1758	Introduced	13022800328	1.38	F	3				22	320		450		21.5	72	952	0	12					130228_0328
Kiwifruit	Bay of Plenty	117 Gullivers Rd	11/18/2014	18_Nov_2014	2014	11:32:00 AM	HB	Honey Bee	Apidea	Apidae	Apis	mellifera	Apis mellifera	A. mellifera	Linnaeus	1758	Introduced	13022800328	2	F	3				25	320		450		21.5	72	952	0	12					130228_0328
Kiwifruit	Bay of Plenty	117 Gullivers Rd	11/18/2014	18_Nov_2014	2014	11:32:00 AM	HB	Honey Bee	Apidea	Apidae	Apis	mellifera	Apis mellifera	A. mellifera	Linnaeus	1758	Introduced	13022800328	2.25	F	5				15	320		450		21.5	72	952	0	12					130228_0328
Kiwifruit	Bay of Plenty	117 Gullivers Rd	11/18/2014	18_Nov_2014	2014	11:32:00 AM	HB	Honey Bee	Apidea	Apidae	Apis	mellifera	Apis mellifera	A. mellifera	Linnaeus	1758	Introduced	13022800328	2.4	F	150				29	320		450		21.5	72	952	0	12					130228_0328
Kiwifruit	Bay of Plenty	117 Gullivers Rd	11/18/2014	18_Nov_2014	2014	11:32:00 AM	HB	Honey Bee	Apidea	Apidae	Apis	mellifera	Apis mellifera	A. mellifera	Linnaeus	1758	Introduced	13022800328	3.09	F	150		Face, thorax		4	320		450		21.5	72	952	0	12					130228_0328
Kiwifruit	Bay of Plenty	117 Gullivers Rd	11/18/2014	18_Nov_2014	2014	11:32:00 AM	HB	Honey Bee	Apidea	Apidae	Apis	mellifera	Apis mellifera	A. mellifera	Linnaeus	1758	Introduced	13022800328	3.13	F	30	Whole body			17	320		450		21.5	72	952	0	12					130228_0328
Kiwifruit	Bay of Plenty	117 Gullivers Rd	11/18/2014	18_Nov_2014	2014	11:32:00 AM	HB	Honey Bee	Apidea	Apidae	Apis	mellifera	Apis mellifera	A. mellifera	Linnaeus	1758	Introduced	13022800328	3.3	F	20				6	320		450		21.5	72	952	0	12					130228_0328
Kiwifruit	Bay of Plenty	117 Gullivers Rd	11/18/2014	18_Nov_2014	2014	11:32:00 AM	HB	Honey Bee	Apidea	Apidae	Apis	mellifera	Apis mellifera	A. mellifera	Linnaeus	1758	Introduced	13022800328	3.36	F	20				12	320		450		21.5	72	952	0	12					130228_0328
Kiwifruit	Bay of Plenty	117 Gullivers Rd	11/18/2014	18_Nov_2014	2014	11:32:00 AM	HB	Honey Bee	Apidea	Apidae	Apis	mellifera	Apis mellifera	A. mellifera	Linnaeus	1758	Introduced	13022800328	3.48	F	15	Abdomen	Face, thorax		23	320		450		21.5	72	952	0	12					130228_0328
Kiwifruit	Bay of Plenty	117 Gullivers Rd	11/18/2014	18_Nov_2014	2014	11:32:00 AM	HB	Honey Bee	Apidea	Apidae	Apis	mellifera	Apis mellifera	A. mellifera	Linnaeus	1758	Introduced	13022800328	4.11	F	40				9	320		450		21.5	72	952	0	12					130228_0328
Kiwifruit	Bay of Plenty	117 Gullivers Rd	11/18/2014	18_Nov_2014	2014	11:32:00 AM	HB	Honey Bee	Apidea	Apidae	Apis	mellifera	Apis mellifera	A. mellifera	Linnaeus	1758	Introduced	13022800328	4.2	F	20	Abdomen, whole body	Face, thorax		24	320		450		21.5	72	952	0	12					130228_0328
Kiwifruit	Bay of Plenty	117 Gullivers Rd	11/18/2014	18_Nov_2014	2014	11:32:00 AM	HB	Honey Bee	Apidea	Apidae	Apis	mellifera	Apis mellifera	A. mellifera	Linnaeus	1758	Introduced	13022800328	4.44	F	2	Whole body			22	320		450		21.5	72	952	0	12					130228_0328
Kiwifruit	Bay of Plenty	117 Gullivers Rd	11/18/2014	18_Nov_2014	2014	11:32:00 AM	HB	Honey Bee	Apidea	Apidae	Apis	mellifera	Apis mellifera	A. mellifera	Linnaeus	1758	Introduced	13022800328	5.06	B	5				2	320		450		21.5	72	952	0	12					130228_0328
Kiwifruit	Bay of Plenty	117 Gullivers Rd	11/18/2014	18_Nov_2014	2014	11:32:00 AM	HB	Honey Bee	Apidea	Apidae	Apis	mellifera	Apis mellifera	A. mellifera	Linnaeus	1758	Introduced	13022800328	5.08	F	10		Walking		17	320		450		21.5	72	952	0	12					130228_0328
Kiwifruit	Bay of Plenty	117 Gullivers Rd	11/18/2014	18_Nov_2014	2014	11:32:00 AM	HB	Honey Bee	Apidea	Apidae	Apis	mellifera	Apis mellifera	A. mellifera	Linnaeus	1758	Introduced	13022800328	5.25	F					15	320		450		21.5	72	952	0	12					130228_0328
Kiwifruit	Bay of Plenty	117 Gullivers Rd	11/18/2014	18_Nov_2014	2014	11:32:00 AM	HB	Honey Bee	Apidea	Apidae	Apis	mellifera	Apis mellifera	A. mellifera	Linnaeus	1758	Introduced	13022800328	5.4							320		450		21.5	72	952	0	12					130228_0328
Kiwifruit	Bay of Plenty	117 Gullivers Rd	11/18/2014	18_Nov_2014	2014	11:40:00 AM	HB	Honey Bee	Apidea	Apidae	Apis	mellifera	Apis mellifera	A. mellifera	Linnaeus	1758	Introduced	13022800329	15	M	3				15	333		400		22.1	56	1202	0	12					130228_0329
Kiwifruit	Bay of Plenty	117 Gullivers Rd	11/18/2014	18_Nov_2014	2014	11:40:00 AM	HB	Honey Bee	Apidea	Apidae	Apis	mellifera	Apis mellifera	A. mellifera	Linnaeus	1758	Introduced	13022800329	30	M	20				6	333		400		22.1	56	1202	0	12					130228_0329
Kiwifruit	Bay of Plenty	117 Gullivers Rd	11/18/2014	18_Nov_2014	2014	11:40:00 AM	HB	Honey Bee	Apidea	Apidae	Apis	mellifera	Apis mellifera	A. mellifera	Linnaeus	1758	Introduced	13022800329	36	M	100				3	333		400		22.1	56	1202	0	12					130228_0329
Kiwifruit	Bay of Plenty	117 Gullivers Rd	11/18/2014	18_Nov_2014	2014	11:40:00 AM	HB	Honey Bee	Apidea	Apidae	Apis	mellifera	Apis mellifera	A. mellifera	Linnaeus	1758	Introduced	13022800329	39	M	2				10	333		400		22.1	56	1202	0	12					130228_0329
Kiwifruit	Bay of Plenty	117 Gullivers Rd	11/18/2014	18_Nov_2014	2014	11:40:00 AM	HB	Honey Bee	Apidea	Apidae	Apis	mellifera	Apis mellifera	A. mellifera	Linnaeus	1758	Introduced	13022800329	49	M	15				15	333		400		22.1	56	1202	0	12					130228_0329
Kiwifruit	Bay of Plenty	117 Gullivers Rd	11/18/2014	18_Nov_2014	2014	11:40:00 AM	HB	Honey Bee	Apidea	Apidae	Apis	mellifera	Apis mellifera	A. mellifera	Linnaeus	1758	Introduced	13022800329	1.04	M	50				16	333		400		22.1	56	1202	0	12					130228_0329
Kiwifruit	Bay of Plenty	117 Gullivers Rd	11/18/2014	18_Nov_2014	2014	11:40:00 AM	HB	Honey Bee	Apidea	Apidae	Apis	mellifera	Apis mellifera	A. mellifera	Linnaeus	1758	Introduced	13022800329	1.2	M	100				8	333		400		22.1	56	1202	0	12					130228_0329
Kiwifruit	Bay of Plenty	117 Gullivers Rd	11/18/2014	18_Nov_2014	2014	11:40:00 AM	HB	Honey Bee	Apidea	Apidae	Apis	mellifera	Apis mellifera	A. mellifera	Linnaeus	1758	Introduced	13022800329	1.28	M	50		Whole body		1	333		400		22.1	56	1202	0	12					130228_0329
Kiwifruit	Bay of Plenty	117 Gullivers Rd	11/18/2014	18_Nov_2014	2014	11:40:00 AM	HB	Honey Bee	Apidea	Apidae	Apis	mellifera	Apis mellifera	A. mellifera	Linnaeus	1758	Introduced	13022800329	2.29	M	3		Whole body		1	333		400		22.1	56	1202	0	12					130228_0329
Kiwifruit	Bay of Plenty	117 Gullivers Rd	11/18/2014	18_Nov_2014	2014	11:40:00 AM	HB	Honey Bee	Apidea	Apidae	Apis	mellifera	Apis mellifera	A. mellifera	Linnaeus	1758	Introduced	13022800329	2.3	M	10		Whole body		20	333		400		22.1	56	1202	0	12					130228_0329
Kiwifruit	Bay of Plenty	117 Gullivers Rd	11/18/2014	18_Nov_2014	2014	11:40:00 AM	HB	Honey Bee	Apidea	Apidae	Apis	mellifera	Apis mellifera	A. mellifera	Linnaeus	1758	Introduced	13022800329	2.5	M	5				5	333		400		22.1	56	1202	0	12					130228_0329
Kiwifruit	Bay of Plenty	117 Gullivers Rd	11/18/2014	18_Nov_2014	2014	11:40:00 AM	HB	Honey Bee	Apidea	Apidae	Apis	mellifera	Apis mellifera	A. mellifera	Linnaeus	1758	Introduced	13022800329	2.55	M	3				37	333		400		22.1	56	1202	0	12					130228_0329
Kiwifruit	Bay of Plenty	117 Gullivers Rd	11/18/2014	18_Nov_2014	2014	11:40:00 AM	HB	Honey Bee	Apidea	Apidae	Apis	mellifera	Apis mellifera	A. mellifera	Linnaeus	1758	Introduced	13022800329	3.32	M	3				34	333		400		22.1	56	1202	0	12					130228_0329
Kiwifruit	Bay of Plenty	117 Gullivers Rd	11/18/2014	18_Nov_2014	2014	11:40:00 AM	HB	Honey Bee	Apidea	Apidae	Apis	mellifera	Apis mellifera	A. mellifera	Linnaeus	1758	Introduced	13022800329	4.06	M	5				6	333		400		22.1	56	1202	0	12					130228_0329
Kiwifruit	Bay of Plenty	117 Gullivers Rd	11/18/2014	18_Nov_2014	2014	11:40:00 AM	HB	Honey Bee	Apidea	Apidae	Apis	mellifera	Apis mellifera	A. mellifera	Linnaeus	1758	Introduced	13022800329	4.12	M	10		Whole body		2	333		400		22.1	56	1202	0	12					130228_0329
Kiwifruit	Bay of Plenty	117 Gullivers Rd	11/18/2014	18_Nov_2014	2014	11:40:00 AM	HB	Honey Bee	Apidea	Apidae	Apis	mellifera	Apis mellifera	A. mellifera	Linnaeus	1758	Introduced	13022800329	4.14	M	2		Whole body		6	333		400		22.1	56	1202	0	12					130228_0329
Kiwifruit	Bay of Plenty	117 Gullivers Rd	11/18/2014	18_Nov_2014	2014	11:40:00 AM	HB	Honey Bee	Apidea	Apidae	Apis	mellifera	Apis mellifera	A. mellifera	Linnaeus	1758	Introduced	13022800329	4.2	M	100		Whole body		2	333		400		22.1	56	1202	0	12					130228_0329
Kiwifruit	Bay of Plenty	117 Gullivers Rd	11/18/2014	18_Nov_2014	2014	11:40:00 AM	HB	Honey Bee	Apidea	Apidae	Apis	mellifera	Apis mellifera	A. mellifera	Linnaeus	1758	Introduced	13022800329	4.22	M	4				12	333		400		22.1	56	1202	0	12					130228_0329
Kiwifruit	Bay of Plenty	117 Gullivers Rd	11/18/2014	18_Nov_2014	2014	11:40:00 AM	HB	Honey Bee	Apidea	Apidae	Apis	mellifera	Apis mellifera	A. mellifera	Linnaeus	1758	Introduced	13022800329	4.34	M	100				31	333		400		22.1	56	1202	0	12					130228_0329
Kiwifruit	Bay of Plenty	117 Gullivers Rd	11/18/2014	18_Nov_2014	2014	11:40:00 AM	HB	Honey Bee	Apidea	Apidae	Apis	mellifera	Apis mellifera	A. mellifera	Linnaeus	1758	Introduced	13022800329	5.05	M	40		Whole body		3	333		400		22.1	56	1202	0	12					130228_0329
Kiwifruit	Bay of Plenty	117 Gullivers Rd	11/18/2014	18_Nov_2014	2014	11:40:00 AM	HB	Honey Bee	Apidea	Apidae	Apis	mellifera	Apis mellifera	A. mellifera	Linnaeus	1758	Introduced	13022800329	5.08	M	2				10	333		400		22.1	56	1202	0	12					130228_0329
Kiwifruit	Bay of Plenty	117 Gullivers Rd	11/18/2014	18_Nov_2014	2014	11:40:00 AM	HB	Honey Bee	Apidea	Apidae	Apis	mellifera	Apis mellifera	A. mellifera	Linnaeus	1758	Introduced	13022800329	5.18	M	50				10	333		400		22.1	56	1202	0	12					130228_0329
Kiwifruit	Bay of Plenty	117 Gullivers Rd	11/18/2014	18_Nov_2014	2014	11:40:00 AM	HB	Honey Bee	Apidea	Apidae	Apis	mellifera	Apis mellifera	A. mellifera	Linnaeus	1758	Introduced	13022800329	5.28	M	50				8	333		400		22.1	56	1202	0	12					130228_0329
Kiwifruit	Bay of Plenty	117 Gullivers Rd	11/18/2014	18_Nov_2014	2014	11:40:00 AM	HB	Honey Bee	Apidea	Apidae	Apis	mellifera	Apis mellifera	A. mellifera	Linnaeus	1758	Introduced	13022800329	5.36	M	1				6	333		400		22.1	56	1202	0	12					130228_0329
Kiwifruit	Bay of Plenty	117 Gullivers Rd	11/18/2014	18_Nov_2014	2014	11:40:00 AM	HB	Honey Bee	Apidea	Apidae	Apis	mellifera	Apis mellifera	A. mellifera	Linnaeus	1758	Introduced	13022800329	5.42	M					6	333		400		22.1	56	1202	0	12					130228_0329
Kiwifruit	Bay of Plenty	117 Gullivers Rd	11/18/2014	18_Nov_2014	2014	11:40:00 AM	HB	Honey Bee	Apidea	Apidae	Apis	mellifera	Apis mellifera	A. mellifera	Linnaeus	1758	Introduced	13022800329	5.48							333		400		22.1	56	1202	0	12					130228_0329
Kiwifruit	Bay of Plenty	117 Gullivers Rd	11/18/2014	18_Nov_2014	2014	11:52:00 AM	HB	Honey Bee	Apidea	Apidae	Apis	mellifera	Apis mellifera	A. mellifera	Linnaeus	1758	Introduced	13022800330	20	F	50	Abdomen	Thorax		6	132		140	400	22.4	55	1109	0	12					130228_0330	144	76	204
Kiwifruit	Bay of Plenty	117 Gullivers Rd	11/18/2014	18_Nov_2014	2014	11:52:00 AM	HB	Honey Bee	Apidea	Apidae	Apis	mellifera	Apis mellifera	A. mellifera	Linnaeus	1758	Introduced	13022800330	26	F	5		Whole body		12	132		140	400	22.4	55	1109	0	12					130228_0330	144	76	204
Kiwifruit	Bay of Plenty	117 Gullivers Rd	11/18/2014	18_Nov_2014	2014	11:52:00 AM	HB	Honey Bee	Apidea	Apidae	Apis	mellifera	Apis mellifera	A. mellifera	Linnaeus	1758	Introduced	13022800330	38	F	20				5	132		140	400	22.4	55	1109	0	12					130228_0330	144	76	204
Kiwifruit	Bay of Plenty	117 Gullivers Rd	11/18/2014	18_Nov_2014	2014	11:52:00 AM	HB	Honey Bee	Apidea	Apidae	Apis	mellifera	Apis mellifera	A. mellifera	Linnaeus	1758	Introduced	13022800330	43	F	10	Abodmen			15	132		140	400	22.4	55	1109	0	12					130228_0330	144	76	204
Kiwifruit	Bay of Plenty	117 Gullivers Rd	11/18/2014	18_Nov_2014	2014	11:52:00 AM	HB	Honey Bee	Apidea	Apidae	Apis	mellifera	Apis mellifera	A. mellifera	Linnaeus	1758	Introduced	13022800330	58	F	20				44	132		140	400	22.4	55	1109	0	12					130228_0330	144	76	204
Kiwifruit	Bay of Plenty	117 Gullivers Rd	11/18/2014	18_Nov_2014	2014	11:52:00 AM	HB	Honey Bee	Apidea	Apidae	Apis	mellifera	Apis mellifera	A. mellifera	Linnaeus	1758	Introduced	13022800330	1.42	F	10		Whole body		10	132		140	400	22.4	55	1109	0	12					130228_0330	144	76	204
Kiwifruit	Bay of Plenty	117 Gullivers Rd	11/18/2014	18_Nov_2014	2014	11:52:00 AM	HB	Honey Bee	Apidea	Apidae	Apis	mellifera	Apis mellifera	A. mellifera	Linnaeus	1758	Introduced	13022800330	1.52	F	30		Whole body		8	132		140	400	22.4	55	1109	0	12					130228_0330	144	76	204
Kiwifruit	Bay of Plenty	117 Gullivers Rd	11/18/2014	18_Nov_2014	2014	11:52:00 AM	HB	Honey Bee	Apidea	Apidae	Apis	mellifera	Apis mellifera	A. mellifera	Linnaeus	1758	Introduced	13022800330	2	F	100		Whole body		12	132		140	400	22.4	55	1109	0	12					130228_0330	144	76	204
Kiwifruit	Bay of Plenty	117 Gullivers Rd	11/18/2014	18_Nov_2014	2014	11:52:00 AM	HB	Honey Bee	Apidea	Apidae	Apis	mellifera	Apis mellifera	A. mellifera	Linnaeus	1758	Introduced	13022800330	2.12	F			Whole body		20	132		140	400	22.4	55	1109	0	12					130228_0330	144	76	204
Kiwifruit	Bay of Plenty	117 Gullivers Rd	11/18/2014	18_Nov_2014	2014	11:52:00 AM	HB	Honey Bee	Apidea	Apidae	Apis	mellifera	Apis mellifera	A. mellifera	Linnaeus	1758	Introduced	13022800330	2.32							132		140	400	22.4	55	1109	0	12					130228_0330	144	76	204
Kiwifruit	Bay of Plenty	117 Gullivers Rd	11/18/2014	18_Nov_2014	2014	12:19:00 PM	HB	Honey Bee	Apidea	Apidae	Apis	mellifera	Apis mellifera	A. mellifera	Linnaeus	1758	Introduced	13022800331	20	M	3				10	250		0		22.2	57	1086	0	0					130228_0331	135	128	256
Kiwifruit	Bay of Plenty	117 Gullivers Rd	11/18/2014	18_Nov_2014	2014	12:19:00 PM	HB	Honey Bee	Apidea	Apidae	Apis	mellifera	Apis mellifera	A. mellifera	Linnaeus	1758	Introduced	13022800331	30	M	20				17	250		0		22.2	57	1086	0	0					130228_0331	135	128	256
Kiwifruit	Bay of Plenty	117 Gullivers Rd	11/18/2014	18_Nov_2014	2014	12:19:00 PM	HB	Honey Bee	Apidea	Apidae	Apis	mellifera	Apis mellifera	A. mellifera	Linnaeus	1758	Introduced	13022800331	47	M	5		Whole body		5	250		0		22.2	57	1086	0	0					130228_0331	135	128	256
Kiwifruit	Bay of Plenty	117 Gullivers Rd	11/18/2014	18_Nov_2014	2014	12:19:00 PM	HB	Honey Bee	Apidea	Apidae	Apis	mellifera	Apis mellifera	A. mellifera	Linnaeus	1758	Introduced	13022800331	52	M	40		Whole body		3	250		0		22.2	57	1086	0	0					130228_0331	135	128	256
Kiwifruit	Bay of Plenty	117 Gullivers Rd	11/18/2014	18_Nov_2014	2014	12:19:00 PM	HB	Honey Bee	Apidea	Apidae	Apis	mellifera	Apis mellifera	A. mellifera	Linnaeus	1758	Introduced	13022800331	55	M	50		Whole body		7	250		0		22.2	57	1086	0	0					130228_0331	135	128	256
Kiwifruit	Bay of Plenty	117 Gullivers Rd	11/18/2014	18_Nov_2014	2014	12:19:00 PM	HB	Honey Bee	Apidea	Apidae	Apis	mellifera	Apis mellifera	A. mellifera	Linnaeus	1758	Introduced	13022800331	1.02	M	1		Whole body		8	250		0		22.2	57	1086	0	0					130228_0331	135	128	256
Kiwifruit	Bay of Plenty	117 Gullivers Rd	11/18/2014	18_Nov_2014	2014	12:19:00 PM	HB	Honey Bee	Apidea	Apidae	Apis	mellifera	Apis mellifera	A. mellifera	Linnaeus	1758	Introduced	13022800331	1.1	M	3				5	250		0		22.2	57	1086	0	0					130228_0331	135	128	256
Kiwifruit	Bay of Plenty	117 Gullivers Rd	11/18/2014	18_Nov_2014	2014	12:19:00 PM	HB	Honey Bee	Apidea	Apidae	Apis	mellifera	Apis mellifera	A. mellifera	Linnaeus	1758	Introduced	13022800331	1.15	M	1				4	250		0		22.2	57	1086	0	0					130228_0331	135	128	256
Kiwifruit	Bay of Plenty	117 Gullivers Rd	11/18/2014	18_Nov_2014	2014	12:19:00 PM	HB	Honey Bee	Apidea	Apidae	Apis	mellifera	Apis mellifera	A. mellifera	Linnaeus	1758	Introduced	13022800331	1.19	M	2				3	250		0		22.2	57	1086	0	0					130228_0331	135	128	256
Kiwifruit	Bay of Plenty	117 Gullivers Rd	11/18/2014	18_Nov_2014	2014	12:19:00 PM	HB	Honey Bee	Apidea	Apidae	Apis	mellifera	Apis mellifera	A. mellifera	Linnaeus	1758	Introduced	13022800331	1.22	M	30		Whole body		10	250		0		22.2	57	1086	0	0					130228_0331	135	128	256
Kiwifruit	Bay of Plenty	117 Gullivers Rd	11/18/2014	18_Nov_2014	2014	12:19:00 PM	HB	Honey Bee	Apidea	Apidae	Apis	mellifera	Apis mellifera	A. mellifera	Linnaeus	1758	Introduced	13022800331	1.32	M	15		Whole body		6	250		0		22.2	57	1086	0	0					130228_0331	135	128	256
Kiwifruit	Bay of Plenty	117 Gullivers Rd	11/18/2014	18_Nov_2014	2014	12:19:00 PM	HB	Honey Bee	Apidea	Apidae	Apis	mellifera	Apis mellifera	A. mellifera	Linnaeus	1758	Introduced	13022800331	1.38	M	10		Whole body		6	250		0		22.2	57	1086	0	0					130228_0331	135	128	256
Kiwifruit	Bay of Plenty	117 Gullivers Rd	11/18/2014	18_Nov_2014	2014	12:19:00 PM	HB	Honey Bee	Apidea	Apidae	Apis	mellifera	Apis mellifera	A. mellifera	Linnaeus	1758	Introduced	13022800331	1.44	M	3		Whole body		20	250		0		22.2	57	1086	0	0					130228_0331	135	128	256
Kiwifruit	Bay of Plenty	117 Gullivers Rd	11/18/2014	18_Nov_2014	2014	12:19:00 PM	HB	Honey Bee	Apidea	Apidae	Apis	mellifera	Apis mellifera	A. mellifera	Linnaeus	1758	Introduced	13022800331	2.04	M	30		Whole body		63	250		0		22.2	57	1086	0	0					130228_0331	135	128	256
Kiwifruit	Bay of Plenty	117 Gullivers Rd	11/18/2014	18_Nov_2014	2014	12:19:00 PM	HB	Honey Bee	Apidea	Apidae	Apis	mellifera	Apis mellifera	A. mellifera	Linnaeus	1758	Introduced	13022800331	3.07	M	20				3	250		0		22.2	57	1086	0	0					130228_0331	135	128	256
Kiwifruit	Bay of Plenty	117 Gullivers Rd	11/18/2014	18_Nov_2014	2014	12:19:00 PM	HB	Honey Bee	Apidea	Apidae	Apis	mellifera	Apis mellifera	A. mellifera	Linnaeus	1758	Introduced	13022800331	3.1	M	20				19	250		0		22.2	57	1086	0	0					130228_0331	135	128	256
Kiwifruit	Bay of Plenty	117 Gullivers Rd	11/18/2014	18_Nov_2014	2014	12:19:00 PM	HB	Honey Bee	Apidea	Apidae	Apis	mellifera	Apis mellifera	A. mellifera	Linnaeus	1758	Introduced	13022800331	3.29	M	10				11	250		0		22.2	57	1086	0	0					130228_0331	135	128	256
Kiwifruit	Bay of Plenty	117 Gullivers Rd	11/18/2014	18_Nov_2014	2014	12:19:00 PM	HB	Honey Bee	Apidea	Apidae	Apis	mellifera	Apis mellifera	A. mellifera	Linnaeus	1758	Introduced	13022800331	3.4	M	50		Whole body		23	250		0		22.2	57	1086	0	0					130228_0331	135	128	256
Kiwifruit	Bay of Plenty	117 Gullivers Rd	11/18/2014	18_Nov_2014	2014	12:19:00 PM	HB	Honey Bee	Apidea	Apidae	Apis	mellifera	Apis mellifera	A. mellifera	Linnaeus	1758	Introduced	13022800331	4.03	M	10		Whole body		7	250		0		22.2	57	1086	0	0					130228_0331	135	128	256
Kiwifruit	Bay of Plenty	117 Gullivers Rd	11/18/2014	18_Nov_2014	2014	12:19:00 PM	HB	Honey Bee	Apidea	Apidae	Apis	mellifera	Apis mellifera	A. mellifera	Linnaeus	1758	Introduced	13022800331	4.1	M	20				5	250		0		22.2	57	1086	0	0					130228_0331	135	128	256
Kiwifruit	Bay of Plenty	117 Gullivers Rd	11/18/2014	18_Nov_2014	2014	12:19:00 PM	HB	Honey Bee	Apidea	Apidae	Apis	mellifera	Apis mellifera	A. mellifera	Linnaeus	1758	Introduced	13022800331	4.15	M	15				12	250		0		22.2	57	1086	0	0					130228_0331	135	128	256
Kiwifruit	Bay of Plenty	117 Gullivers Rd	11/18/2014	18_Nov_2014	2014	12:19:00 PM	HB	Honey Bee	Apidea	Apidae	Apis	mellifera	Apis mellifera	A. mellifera	Linnaeus	1758	Introduced	13022800331	4.27	M					3	250		0		22.2	57	1086	0	0					130228_0331	135	128	256
Kiwifruit	Bay of Plenty	117 Gullivers Rd	11/18/2014	18_Nov_2014	2014	12:19:00 PM	HB	Honey Bee	Apidea	Apidae	Apis	mellifera	Apis mellifera	A. mellifera	Linnaeus	1758	Introduced	13022800331	4.3							250		0		22.2	57	1086	0	0					130228_0331	135	128	256
Kiwifruit	Bay of Plenty	117 Gullivers Rd	11/18/2014	18_Nov_2014	2014	12:35:00 PM	HB	Honey Bee	Apidea	Apidae	Apis	mellifera	Apis mellifera	A. mellifera	Linnaeus	1758	Introduced	13022800332	15	M	30		Whole body		35	225		250	250	23.5	50	948							130228_0332	535	92	111
Kiwifruit	Bay of Plenty	117 Gullivers Rd	11/18/2014	18_Nov_2014	2014	12:35:00 PM	HB	Honey Bee	Apidea	Apidae	Apis	mellifera	Apis mellifera	A. mellifera	Linnaeus	1758	Introduced	13022800332	50	M	2				7	225		250	250	23.5	50	948							130228_0332	535	92	111
Kiwifruit	Bay of Plenty	117 Gullivers Rd	11/18/2014	18_Nov_2014	2014	12:35:00 PM	HB	Honey Bee	Apidea	Apidae	Apis	mellifera	Apis mellifera	A. mellifera	Linnaeus	1758	Introduced	13022800332	57	M	20				3	225		250	250	23.5	50	948							130228_0332	535	92	111
Kiwifruit	Bay of Plenty	117 Gullivers Rd	11/18/2014	18_Nov_2014	2014	12:35:00 PM	HB	Honey Bee	Apidea	Apidae	Apis	mellifera	Apis mellifera	A. mellifera	Linnaeus	1758	Introduced	13022800332	1	M	10				42	225		250	250	23.5	50	948							130228_0332	535	92	111
Kiwifruit	Bay of Plenty	117 Gullivers Rd	11/18/2014	18_Nov_2014	2014	12:35:00 PM	HB	Honey Bee	Apidea	Apidae	Apis	mellifera	Apis mellifera	A. mellifera	Linnaeus	1758	Introduced	13022800332	1.42	B	1				9	225		250	250	23.5	50	948							130228_0332	535	92	111
Kiwifruit	Bay of Plenty	117 Gullivers Rd	11/18/2014	18_Nov_2014	2014	12:35:00 PM	HB	Honey Bee	Apidea	Apidae	Apis	mellifera	Apis mellifera	A. mellifera	Linnaeus	1758	Introduced	13022800332	1.51	M	30		Whole body		13	225		250	250	23.5	50	948							130228_0332	535	92	111
Kiwifruit	Bay of Plenty	117 Gullivers Rd	11/18/2014	18_Nov_2014	2014	12:35:00 PM	HB	Honey Bee	Apidea	Apidae	Apis	mellifera	Apis mellifera	A. mellifera	Linnaeus	1758	Introduced	13022800332	2.04	M	30		Whole body		19	225		250	250	23.5	50	948							130228_0332	535	92	111
Kiwifruit	Bay of Plenty	117 Gullivers Rd	11/18/2014	18_Nov_2014	2014	12:35:00 PM	HB	Honey Bee	Apidea	Apidae	Apis	mellifera	Apis mellifera	A. mellifera	Linnaeus	1758	Introduced	13022800332	2.23	M					17	225		250	250	23.5	50	948							130228_0332	535	92	111
Kiwifruit	Bay of Plenty	117 Gullivers Rd	11/18/2014	18_Nov_2014	2014	12:35:00 PM	HB	Honey Bee	Apidea	Apidae	Apis	mellifera	Apis mellifera	A. mellifera	Linnaeus	1758	Introduced	13022800332	2.4	F	30	Legs			32	225		250	250	23.5	50	948							130228_0332	535	92	111
Kiwifruit	Bay of Plenty	117 Gullivers Rd	11/18/2014	18_Nov_2014	2014	12:35:00 PM	HB	Honey Bee	Apidea	Apidae	Apis	mellifera	Apis mellifera	A. mellifera	Linnaeus	1758	Introduced	13022800332	3.12	F	200	Whole body	Whole body		30	225		250	250	23.5	50	948							130228_0332	535	92	111
Kiwifruit	Bay of Plenty	117 Gullivers Rd	11/18/2014	18_Nov_2014	2014	12:35:00 PM	HB	Honey Bee	Apidea	Apidae	Apis	mellifera	Apis mellifera	A. mellifera	Linnaeus	1758	Introduced	13022800332	3.42	F		Abdomen	Face, thorax		18	225		250	250	23.5	50	948							130228_0332	535	92	111
Kiwifruit	Bay of Plenty	117 Gullivers Rd	11/18/2014	18_Nov_2014	2014	12:35:00 PM	HB	Honey Bee	Apidea	Apidae	Apis	mellifera	Apis mellifera	A. mellifera	Linnaeus	1758	Introduced	13022800332	4							225		250	250	23.5	50	948							130228_0332	535	92	111
Kiwifruit	Bay of Plenty	117 Gullivers Rd	11/18/2014	18_Nov_2014	2014	12:42:00 PM	HB	Honey Bee	Apidea	Apidae	Apis	mellifera	Apis mellifera	A. mellifera	Linnaeus	1758	Introduced	13022800333	20	F	50				10	229				23.2	44	967							130228_0333	295	78	723
Kiwifruit	Bay of Plenty	117 Gullivers Rd	11/18/2014	18_Nov_2014	2014	12:42:00 PM	HB	Honey Bee	Apidea	Apidae	Apis	mellifera	Apis mellifera	A. mellifera	Linnaeus	1758	Introduced	13022800333	30	F	5		Whole body		15	229				23.2	44	967							130228_0333	295	78	723
Kiwifruit	Bay of Plenty	117 Gullivers Rd	11/18/2014	18_Nov_2014	2014	12:42:00 PM	HB	Honey Bee	Apidea	Apidae	Apis	mellifera	Apis mellifera	A. mellifera	Linnaeus	1758	Introduced	13022800333	45	F	10		Whole body		10	229				23.2	44	967							130228_0333	295	78	723
Kiwifruit	Bay of Plenty	117 Gullivers Rd	11/18/2014	18_Nov_2014	2014	12:42:00 PM	HB	Honey Bee	Apidea	Apidae	Apis	mellifera	Apis mellifera	A. mellifera	Linnaeus	1758	Introduced	13022800333	55	F	5				33	229				23.2	44	967							130228_0333	295	78	723
Kiwifruit	Bay of Plenty	117 Gullivers Rd	11/18/2014	18_Nov_2014	2014	12:42:00 PM	HB	Honey Bee	Apidea	Apidae	Apis	mellifera	Apis mellifera	A. mellifera	Linnaeus	1758	Introduced	13022800333	1.28	F	40				32	229				23.2	44	967							130228_0333	295	78	723
Kiwifruit	Bay of Plenty	117 Gullivers Rd	11/18/2014	18_Nov_2014	2014	12:42:00 PM	HB	Honey Bee	Apidea	Apidae	Apis	mellifera	Apis mellifera	A. mellifera	Linnaeus	1758	Introduced	13022800333	2	F	20				6	229				23.2	44	967							130228_0333	295	78	723
Kiwifruit	Bay of Plenty	117 Gullivers Rd	11/18/2014	18_Nov_2014	2014	12:42:00 PM	HB	Honey Bee	Apidea	Apidae	Apis	mellifera	Apis mellifera	A. mellifera	Linnaeus	1758	Introduced	13022800333	2.06	F	200				3	229				23.2	44	967							130228_0333	295	78	723
Kiwifruit	Bay of Plenty	117 Gullivers Rd	11/18/2014	18_Nov_2014	2014	12:42:00 PM	HB	Honey Bee	Apidea	Apidae	Apis	mellifera	Apis mellifera	A. mellifera	Linnaeus	1758	Introduced	13022800333	2.09	F	5				6	229				23.2	44	967							130228_0333	295	78	723
Kiwifruit	Bay of Plenty	117 Gullivers Rd	11/18/2014	18_Nov_2014	2014	12:42:00 PM	HB	Honey Bee	Apidea	Apidae	Apis	mellifera	Apis mellifera	A. mellifera	Linnaeus	1758	Introduced	13022800333	2.15	F	10		Whole body		13	229				23.2	44	967							130228_0333	295	78	723
Kiwifruit	Bay of Plenty	117 Gullivers Rd	11/18/2014	18_Nov_2014	2014	12:42:00 PM	HB	Honey Bee	Apidea	Apidae	Apis	mellifera	Apis mellifera	A. mellifera	Linnaeus	1758	Introduced	13022800333	2.28	F	2	Walked across	Whole body		42	229				23.2	44	967							130228_0333	295	78	723
Kiwifruit	Bay of Plenty	117 Gullivers Rd	11/18/2014	18_Nov_2014	2014	12:42:00 PM	HB	Honey Bee	Apidea	Apidae	Apis	mellifera	Apis mellifera	A. mellifera	Linnaeus	1758	Introduced	13022800333	3.1	B	2				4	229				23.2	44	967							130228_0333	295	78	723
Kiwifruit	Bay of Plenty	117 Gullivers Rd	11/18/2014	18_Nov_2014	2014	12:42:00 PM	HB	Honey Bee	Apidea	Apidae	Apis	mellifera	Apis mellifera	A. mellifera	Linnaeus	1758	Introduced	13022800333	3.14	F	20				6	229				23.2	44	967							130228_0333	295	78	723
Kiwifruit	Bay of Plenty	117 Gullivers Rd	11/18/2014	18_Nov_2014	2014	12:42:00 PM	HB	Honey Bee	Apidea	Apidae	Apis	mellifera	Apis mellifera	A. mellifera	Linnaeus	1758	Introduced	13022800333	3.2	F	20				4	229				23.2	44	967							130228_0333	295	78	723
Kiwifruit	Bay of Plenty	117 Gullivers Rd	11/18/2014	18_Nov_2014	2014	12:42:00 PM	HB	Honey Bee	Apidea	Apidae	Apis	mellifera	Apis mellifera	A. mellifera	Linnaeus	1758	Introduced	13022800333	3.24	F	20				7	229				23.2	44	967							130228_0333	295	78	723
Kiwifruit	Bay of Plenty	117 Gullivers Rd	11/18/2014	18_Nov_2014	2014	12:42:00 PM	HB	Honey Bee	Apidea	Apidae	Apis	mellifera	Apis mellifera	A. mellifera	Linnaeus	1758	Introduced	13022800333	3.31	F	50				12	229				23.2	44	967							130228_0333	295	78	723
Kiwifruit	Bay of Plenty	117 Gullivers Rd	11/18/2014	18_Nov_2014	2014	12:42:00 PM	HB	Honey Bee	Apidea	Apidae	Apis	mellifera	Apis mellifera	A. mellifera	Linnaeus	1758	Introduced	13022800333	3.43	F	50				13	229				23.2	44	967							130228_0333	295	78	723
Kiwifruit	Bay of Plenty	117 Gullivers Rd	11/18/2014	18_Nov_2014	2014	12:42:00 PM	HB	Honey Bee	Apidea	Apidae	Apis	mellifera	Apis mellifera	A. mellifera	Linnaeus	1758	Introduced	13022800333	3.56	F					13	229				23.2	44	967							130228_0333	295	78	723
Kiwifruit	Bay of Plenty	117 Gullivers Rd	11/18/2014	18_Nov_2014	2014	12:42:00 PM	HB	Honey Bee	Apidea	Apidae	Apis	mellifera	Apis mellifera	A. mellifera	Linnaeus	1758	Introduced	13022800333	4.09							229				23.2	44	967							130228_0333	295	78	723
Kiwifruit	Bay of Plenty	117 Gullivers Rd	11/18/2014	18_Nov_2014	2014	12:54:00 PM	HB	Honey Bee	Apidea	Apidae	Apis	mellifera	Apis mellifera	A. mellifera	Linnaeus	1758	Introduced	13022800335	15	F	300				32	47		600	200	23.2	43	1027							130228_0335	215	103	146
Kiwifruit	Bay of Plenty	117 Gullivers Rd	11/18/2014	18_Nov_2014	2014	12:54:00 PM	HB	Honey Bee	Apidea	Apidae	Apis	mellifera	Apis mellifera	A. mellifera	Linnaeus	1758	Introduced	13022800335	47	M	200		Whole body		13	47		600	200	23.2	43	1027							130228_0335	215	103	146
Kiwifruit	Bay of Plenty	117 Gullivers Rd	11/18/2014	18_Nov_2014	2014	12:54:00 PM	HB	Honey Bee	Apidea	Apidae	Apis	mellifera	Apis mellifera	A. mellifera	Linnaeus	1758	Introduced	13022800335	1	F					2	47		600	200	23.2	43	1027							130228_0335	215	103	146
Kiwifruit	Bay of Plenty	117 Gullivers Rd	11/18/2014	18_Nov_2014	2014	12:54:00 PM	HB	Honey Bee	Apidea	Apidae	Apis	mellifera	Apis mellifera	A. mellifera	Linnaeus	1758	Introduced	13022800335	1.02							47		600	200	23.2	43	1027							130228_0335	215	103	146
Kiwifruit	Bay of Plenty	117 Gullivers Rd	11/18/2014	18_Nov_2014	2014	12:50:00 PM	HB	Honey Bee	Apidea	Apidae	Apis	mellifera	Apis mellifera	A. mellifera	Linnaeus	1758	Introduced	13022800336	15	F	200	Abdomen	Whole body		34	320		1400	190	23.2	48	892							130228_0336	256	95	395
Kiwifruit	Bay of Plenty	117 Gullivers Rd	11/18/2014	18_Nov_2014	2014	12:50:00 PM	HB	Honey Bee	Apidea	Apidae	Apis	mellifera	Apis mellifera	A. mellifera	Linnaeus	1758	Introduced	13022800336	49	M	300		Whole body		29	320		1400	190	23.2	48	892							130228_0336	256	95	395
Kiwifruit	Bay of Plenty	117 Gullivers Rd	11/18/2014	18_Nov_2014	2014	12:50:00 PM	HB	Honey Bee	Apidea	Apidae	Apis	mellifera	Apis mellifera	A. mellifera	Linnaeus	1758	Introduced	13022800336	1.18	F	50				11	320		1400	190	23.2	48	892							130228_0336	256	95	395
Kiwifruit	Bay of Plenty	117 Gullivers Rd	11/18/2014	18_Nov_2014	2014	12:50:00 PM	HB	Honey Bee	Apidea	Apidae	Apis	mellifera	Apis mellifera	A. mellifera	Linnaeus	1758	Introduced	13022800336	1.29	F	30				11	320		1400	190	23.2	48	892							130228_0336	256	95	395
Kiwifruit	Bay of Plenty	117 Gullivers Rd	11/18/2014	18_Nov_2014	2014	12:50:00 PM	HB	Honey Bee	Apidea	Apidae	Apis	mellifera	Apis mellifera	A. mellifera	Linnaeus	1758	Introduced	13022800336	1.4	F	200				16	320		1400	190	23.2	48	892							130228_0336	256	95	395
Kiwifruit	Bay of Plenty	117 Gullivers Rd	11/18/2014	18_Nov_2014	2014	12:50:00 PM	HB	Honey Bee	Apidea	Apidae	Apis	mellifera	Apis mellifera	A. mellifera	Linnaeus	1758	Introduced	13022800336	1.56	F	200				24	320		1400	190	23.2	48	892							130228_0336	256	95	395
Kiwifruit	Bay of Plenty	117 Gullivers Rd	11/18/2014	18_Nov_2014	2014	12:50:00 PM	HB	Honey Bee	Apidea	Apidae	Apis	mellifera	Apis mellifera	A. mellifera	Linnaeus	1758	Introduced	13022800336	2.2	M	300				11	320		1400	190	23.2	48	892							130228_0336	256	95	395
Kiwifruit	Bay of Plenty	117 Gullivers Rd	11/18/2014	18_Nov_2014	2014	12:50:00 PM	HB	Honey Bee	Apidea	Apidae	Apis	mellifera	Apis mellifera	A. mellifera	Linnaeus	1758	Introduced	13022800336	2.31	F	1				13	320		1400	190	23.2	48	892							130228_0336	256	95	395
Kiwifruit	Bay of Plenty	117 Gullivers Rd	11/18/2014	18_Nov_2014	2014	12:50:00 PM	HB	Honey Bee	Apidea	Apidae	Apis	mellifera	Apis mellifera	A. mellifera	Linnaeus	1758	Introduced	13022800336	2.44	F	5		Whole body		25	320		1400	190	23.2	48	892							130228_0336	256	95	395
Kiwifruit	Bay of Plenty	117 Gullivers Rd	11/18/2014	18_Nov_2014	2014	12:50:00 PM	HB	Honey Bee	Apidea	Apidae	Apis	mellifera	Apis mellifera	A. mellifera	Linnaeus	1758	Introduced	13022800336	3.09	F	10		Whole body		26	320		1400	190	23.2	48	892							130228_0336	256	95	395
Kiwifruit	Bay of Plenty	117 Gullivers Rd	11/18/2014	18_Nov_2014	2014	12:50:00 PM	HB	Honey Bee	Apidea	Apidae	Apis	mellifera	Apis mellifera	A. mellifera	Linnaeus	1758	Introduced	13022800336	3.35	F	40		Whole body		4	320		1400	190	23.2	48	892							130228_0336	256	95	395
Kiwifruit	Bay of Plenty	117 Gullivers Rd	11/18/2014	18_Nov_2014	2014	12:50:00 PM	HB	Honey Bee	Apidea	Apidae	Apis	mellifera	Apis mellifera	A. mellifera	Linnaeus	1758	Introduced	13022800336	3.39	F	20		Whole body		7	320		1400	190	23.2	48	892							130228_0336	256	95	395
Kiwifruit	Bay of Plenty	117 Gullivers Rd	11/18/2014	18_Nov_2014	2014	12:50:00 PM	HB	Honey Bee	Apidea	Apidae	Apis	mellifera	Apis mellifera	A. mellifera	Linnaeus	1758	Introduced	13022800336	3.46	F	100				14	320		1400	190	23.2	48	892							130228_0336	256	95	395
Kiwifruit	Bay of Plenty	117 Gullivers Rd	11/18/2014	18_Nov_2014	2014	12:50:00 PM	HB	Honey Bee	Apidea	Apidae	Apis	mellifera	Apis mellifera	A. mellifera	Linnaeus	1758	Introduced	13022800336	4	F	100		Whole body		17	320		1400	190	23.2	48	892							130228_0336	256	95	395
Kiwifruit	Bay of Plenty	117 Gullivers Rd	11/18/2014	18_Nov_2014	2014	12:50:00 PM	HB	Honey Bee	Apidea	Apidae	Apis	mellifera	Apis mellifera	A. mellifera	Linnaeus	1758	Introduced	13022800336	4.17	F	50	Abdomen, walked	Whole body		21	320		1400	190	23.2	48	892							130228_0336	256	95	395
Kiwifruit	Bay of Plenty	117 Gullivers Rd	11/18/2014	18_Nov_2014	2014	12:50:00 PM	HB	Honey Bee	Apidea	Apidae	Apis	mellifera	Apis mellifera	A. mellifera	Linnaeus	1758	Introduced	13022800336	4.38	F	150				6	320		1400	190	23.2	48	892							130228_0336	256	95	395
Kiwifruit	Bay of Plenty	117 Gullivers Rd	11/18/2014	18_Nov_2014	2014	12:50:00 PM	HB	Honey Bee	Apidea	Apidae	Apis	mellifera	Apis mellifera	A. mellifera	Linnaeus	1758	Introduced	13022800336	4.44	F	30	Thorax, abdomen, walking	Face, thorax		32	320		1400	190	23.2	48	892							130228_0336	256	95	395
Kiwifruit	Bay of Plenty	117 Gullivers Rd	11/18/2014	18_Nov_2014	2014	12:50:00 PM	HB	Honey Bee	Apidea	Apidae	Apis	mellifera	Apis mellifera	A. mellifera	Linnaeus	1758	Introduced	13022800336	5.16	F	30				13	320		1400	190	23.2	48	892							130228_0336	256	95	395
Kiwifruit	Bay of Plenty	117 Gullivers Rd	11/18/2014	18_Nov_2014	2014	12:50:00 PM	HB	Honey Bee	Apidea	Apidae	Apis	mellifera	Apis mellifera	A. mellifera	Linnaeus	1758	Introduced	13022800336	5.29	F					6	320		1400	190	23.2	48	892							130228_0336	256	95	395
Kiwifruit	Bay of Plenty	117 Gullivers Rd	11/18/2014	18_Nov_2014	2014	12:50:00 PM	HB	Honey Bee	Apidea	Apidae	Apis	mellifera	Apis mellifera	A. mellifera	Linnaeus	1758	Introduced	13022800336	5.35							320		1400	190	23.2	48	892							130228_0336	256	95	395
Kiwifruit	Bay of Plenty	117 Gullivers Rd	11/18/2014	18_Nov_2014	2014	1:05:00 PM	HB	Honey Bee	Apidea	Apidae	Apis	mellifera	Apis mellifera	A. mellifera	Linnaeus	1758	Introduced	13022800337	15	F	15	Abdomen	Face, thorax		10	274		150	200	22.7	53	950							130228_0337	97	96	115
Kiwifruit	Bay of Plenty	117 Gullivers Rd	11/18/2014	18_Nov_2014	2014	1:05:00 PM	HB	Honey Bee	Apidea	Apidae	Apis	mellifera	Apis mellifera	A. mellifera	Linnaeus	1758	Introduced	13022800337	25	F	40	Abdomen	Face, thorax		55	274		150	200	22.7	53	950							130228_0337	97	96	115
Kiwifruit	Bay of Plenty	117 Gullivers Rd	11/18/2014	18_Nov_2014	2014	1:05:00 PM	HB	Honey Bee	Apidea	Apidae	Apis	mellifera	Apis mellifera	A. mellifera	Linnaeus	1758	Introduced	13022800337	1.2	F	5				6	274		150	200	22.7	53	950							130228_0337	97	96	115
Kiwifruit	Bay of Plenty	117 Gullivers Rd	11/18/2014	18_Nov_2014	2014	1:05:00 PM	HB	Honey Bee	Apidea	Apidae	Apis	mellifera	Apis mellifera	A. mellifera	Linnaeus	1758	Introduced	13022800337	1.26	F	3				4	274		150	200	22.7	53	950							130228_0337	97	96	115
Kiwifruit	Bay of Plenty	117 Gullivers Rd	11/18/2014	18_Nov_2014	2014	1:05:00 PM	HB	Honey Bee	Apidea	Apidae	Apis	mellifera	Apis mellifera	A. mellifera	Linnaeus	1758	Introduced	13022800337	1.3	B	3				2	274		150	200	22.7	53	950							130228_0337	97	96	115
Kiwifruit	Bay of Plenty	117 Gullivers Rd	11/18/2014	18_Nov_2014	2014	1:05:00 PM	HB	Honey Bee	Apidea	Apidae	Apis	mellifera	Apis mellifera	A. mellifera	Linnaeus	1758	Introduced	13022800337	1.32	F	15		Walking		18	274		150	200	22.7	53	950							130228_0337	97	96	115
Kiwifruit	Bay of Plenty	117 Gullivers Rd	11/18/2014	18_Nov_2014	2014	1:05:00 PM	HB	Honey Bee	Apidea	Apidae	Apis	mellifera	Apis mellifera	A. mellifera	Linnaeus	1758	Introduced	13022800337	1.5	F	100				15	274		150	200	22.7	53	950							130228_0337	97	96	115
Kiwifruit	Bay of Plenty	117 Gullivers Rd	11/18/2014	18_Nov_2014	2014	1:05:00 PM	HB	Honey Bee	Apidea	Apidae	Apis	mellifera	Apis mellifera	A. mellifera	Linnaeus	1758	Introduced	13022800337	2.05	F	50				35	274		150	200	22.7	53	950							130228_0337	97	96	115
Kiwifruit	Bay of Plenty	117 Gullivers Rd	11/18/2014	18_Nov_2014	2014	1:05:00 PM	HB	Honey Bee	Apidea	Apidae	Apis	mellifera	Apis mellifera	A. mellifera	Linnaeus	1758	Introduced	13022800337	2.4	F	40				4	274		150	200	22.7	53	950							130228_0337	97	96	115
Kiwifruit	Bay of Plenty	117 Gullivers Rd	11/18/2014	18_Nov_2014	2014	1:05:00 PM	HB	Honey Bee	Apidea	Apidae	Apis	mellifera	Apis mellifera	A. mellifera	Linnaeus	1758	Introduced	13022800337	2.44	F	100	Abdomen	Face, thorax		16	274		150	200	22.7	53	950							130228_0337	97	96	115
Kiwifruit	Bay of Plenty	117 Gullivers Rd	11/18/2014	18_Nov_2014	2014	1:05:00 PM	HB	Honey Bee	Apidea	Apidae	Apis	mellifera	Apis mellifera	A. mellifera	Linnaeus	1758	Introduced	13022800337	3	F	100	Whole body			27	274		150	200	22.7	53	950							130228_0337	97	96	115
Kiwifruit	Bay of Plenty	117 Gullivers Rd	11/18/2014	18_Nov_2014	2014	1:05:00 PM	HB	Honey Bee	Apidea	Apidae	Apis	mellifera	Apis mellifera	A. mellifera	Linnaeus	1758	Introduced	13022800337	3.27	F	30	Abdomen	Face, thorax		23	274		150	200	22.7	53	950							130228_0337	97	96	115
Kiwifruit	Bay of Plenty	117 Gullivers Rd	11/18/2014	18_Nov_2014	2014	1:05:00 PM	HB	Honey Bee	Apidea	Apidae	Apis	mellifera	Apis mellifera	A. mellifera	Linnaeus	1758	Introduced	13022800337	3.5	F	40				8	274		150	200	22.7	53	950							130228_0337	97	96	115
Kiwifruit	Bay of Plenty	117 Gullivers Rd	11/18/2014	18_Nov_2014	2014	1:05:00 PM	HB	Honey Bee	Apidea	Apidae	Apis	mellifera	Apis mellifera	A. mellifera	Linnaeus	1758	Introduced	13022800337	3.58	F	3	Walked			20	274		150	200	22.7	53	950							130228_0337	97	96	115
Kiwifruit	Bay of Plenty	117 Gullivers Rd	11/18/2014	18_Nov_2014	2014	1:05:00 PM	HB	Honey Bee	Apidea	Apidae	Apis	mellifera	Apis mellifera	A. mellifera	Linnaeus	1758	Introduced	13022800337	4.18	F	10	Abdomen, thorax	Whole body		19	274		150	200	22.7	53	950							130228_0337	97	96	115
Kiwifruit	Bay of Plenty	117 Gullivers Rd	11/18/2014	18_Nov_2014	2014	1:05:00 PM	HB	Honey Bee	Apidea	Apidae	Apis	mellifera	Apis mellifera	A. mellifera	Linnaeus	1758	Introduced	13022800337	4.37	F					12	274		150	200	22.7	53	950							130228_0337	97	96	115
Kiwifruit	Bay of Plenty	117 Gullivers Rd	11/18/2014	18_Nov_2014	2014	1:05:00 PM	HB	Honey Bee	Apidea	Apidae	Apis	mellifera	Apis mellifera	A. mellifera	Linnaeus	1758	Introduced	13022800337	4.49							274		150	200	22.7	53	950							130228_0337	97	96	115
Kiwifruit	Bay of Plenty	117 Gullivers Rd	11/18/2014	18_Nov_2014	2014	1:13:00 PM	HB	Honey Bee	Apidea	Apidae	Apis	mellifera	Apis mellifera	A. mellifera	Linnaeus	1758	Introduced	13022800338	15	F	100				40	65				22.7	53	950							130228_0338	97	96	115
Kiwifruit	Bay of Plenty	117 Gullivers Rd	11/18/2014	18_Nov_2014	2014	1:13:00 PM	HB	Honey Bee	Apidea	Apidae	Apis	mellifera	Apis mellifera	A. mellifera	Linnaeus	1758	Introduced	13022800338	55	F	2				21	65				22.7	53	950							130228_0338	97	96	115
Kiwifruit	Bay of Plenty	117 Gullivers Rd	11/18/2014	18_Nov_2014	2014	1:13:00 PM	HB	Honey Bee	Apidea	Apidae	Apis	mellifera	Apis mellifera	A. mellifera	Linnaeus	1758	Introduced	13022800338	1.16	M					4	65				22.7	53	950							130228_0338	97	96	115
Kiwifruit	Bay of Plenty	117 Gullivers Rd	11/18/2014	18_Nov_2014	2014	1:13:00 PM	HB	Honey Bee	Apidea	Apidae	Apis	mellifera	Apis mellifera	A. mellifera	Linnaeus	1758	Introduced	13022800338	1.2							65				22.7	53	950							130228_0338	97	96	115
Kiwifruit	Bay of Plenty	117 Gullivers Rd	11/18/2014	18_Nov_2014	2014	1:05:00 PM	HB	Honey Bee	Apidea	Apidae	Apis	mellifera	Apis mellifera	A. mellifera	Linnaeus	1758	Introduced	13022800339	15	F	300				40	95													130228_0339
Kiwifruit	Bay of Plenty	117 Gullivers Rd	11/18/2014	18_Nov_2014	2014	1:05:00 PM	HB	Honey Bee	Apidea	Apidae	Apis	mellifera	Apis mellifera	A. mellifera	Linnaeus	1758	Introduced	13022800339	55	F					55	95													130228_0339
Kiwifruit	Bay of Plenty	117 Gullivers Rd	11/18/2014	18_Nov_2014	2014	1:05:00 PM	HB	Honey Bee	Apidea	Apidae	Apis	mellifera	Apis mellifera	A. mellifera	Linnaeus	1758	Introduced	13022800339	1.5							95													130228_0339
Kiwifruit	Bay of Plenty	117 Gullivers Rd	11/18/2014	18_Nov_2014	2014	1:05:00 PM	HB	Honey Bee	Apidea	Apidae	Apis	mellifera	Apis mellifera	A. mellifera	Linnaeus	1758	Introduced	13022800340	15	F	50				25	175													130228_0340
Kiwifruit	Bay of Plenty	117 Gullivers Rd	11/18/2014	18_Nov_2014	2014	1:13:00 PM	HB	Honey Bee	Apidea	Apidae	Apis	mellifera	Apis mellifera	A. mellifera	Linnaeus	1758	Introduced	13022800340	40	F	20				17	175													130228_0340
Kiwifruit	Bay of Plenty	117 Gullivers Rd	11/18/2014	18_Nov_2014	2014	1:13:00 PM	HB	Honey Bee	Apidea	Apidae	Apis	mellifera	Apis mellifera	A. mellifera	Linnaeus	1758	Introduced	13022800340	57	F	100				20	175													130228_0340
Kiwifruit	Bay of Plenty	117 Gullivers Rd	11/18/2014	18_Nov_2014	2014	1:05:00 PM	HB	Honey Bee	Apidea	Apidae	Apis	mellifera	Apis mellifera	A. mellifera	Linnaeus	1758	Introduced	13022800340	1.17	F	300				15	175		430	250	23	40	130							130228_0340	105	102	129
Kiwifruit	Bay of Plenty	117 Gullivers Rd	11/18/2014	18_Nov_2014	2014	1:05:00 PM	HB	Honey Bee	Apidea	Apidae	Apis	mellifera	Apis mellifera	A. mellifera	Linnaeus	1758	Introduced	13022800340	1.32	F	100		Whole body		19	175		430	250	23	40	130							130228_0340	105	102	129
Kiwifruit	Bay of Plenty	117 Gullivers Rd	11/18/2014	18_Nov_2014	2014	1:05:00 PM	HB	Honey Bee	Apidea	Apidae	Apis	mellifera	Apis mellifera	A. mellifera	Linnaeus	1758	Introduced	13022800340	1.51	F	100				9	175		430	250	23	40	130							130228_0340	105	102	129
Kiwifruit	Bay of Plenty	117 Gullivers Rd	11/18/2014	18_Nov_2014	2014	1:05:00 PM	HB	Honey Bee	Apidea	Apidae	Apis	mellifera	Apis mellifera	A. mellifera	Linnaeus	1758	Introduced	13022800340	2	F	20				2	175		430	250	23	40	130							130228_0340	105	102	129
Kiwifruit	Bay of Plenty	117 Gullivers Rd	11/18/2014	18_Nov_2014	2014	1:13:00 PM	HB	Honey Bee	Apidea	Apidae	Apis	mellifera	Apis mellifera	A. mellifera	Linnaeus	1758	Introduced	13022800340	2.02	F	20		Face, thorax		13	175		430	250	23	40	130							130228_0340	105	102	129
Kiwifruit	Bay of Plenty	117 Gullivers Rd	11/18/2014	18_Nov_2014	2014	1:13:00 PM	HB	Honey Bee	Apidea	Apidae	Apis	mellifera	Apis mellifera	A. mellifera	Linnaeus	1758	Introduced	13022800340	2.15	F	100				9	175		430	250	23	40	130							130228_0340	105	102	129
Kiwifruit	Bay of Plenty	117 Gullivers Rd	11/18/2014	18_Nov_2014	2014	1:05:00 PM	HB	Honey Bee	Apidea	Apidae	Apis	mellifera	Apis mellifera	A. mellifera	Linnaeus	1758	Introduced	13022800340	2.24	F	2	Whole body			28	175		430	250	23	40	130							130228_0340	105	102	129
Kiwifruit	Bay of Plenty	117 Gullivers Rd	11/18/2014	18_Nov_2014	2014	1:13:00 PM	HB	Honey Bee	Apidea	Apidae	Apis	mellifera	Apis mellifera	A. mellifera	Linnaeus	1758	Introduced	13022800340	2.52	F	10				7	175		430	250	23	40	130							130228_0340	105	102	129
Kiwifruit	Bay of Plenty	117 Gullivers Rd	11/18/2014	18_Nov_2014	2014	1:13:00 PM	HB	Honey Bee	Apidea	Apidae	Apis	mellifera	Apis mellifera	A. mellifera	Linnaeus	1758	Introduced	13022800340	2.59	F					11	175		430	250	23	40	130							130228_0340	105	102	129
Kiwifruit	Bay of Plenty	117 Gullivers Rd	11/18/2014	18_Nov_2014	2014	1:05:00 PM	HB	Honey Bee	Apidea	Apidae	Apis	mellifera	Apis mellifera	A. mellifera	Linnaeus	1758	Introduced	13022800340	3.1							175		430	250	23	40	130							130228_0340	105	102	129
Kiwifruit	Bay of Plenty	117 Gullivers Rd	11/18/2014	18_Nov_2014	2014	2:00:00 PM	HB	Honey Bee	Apidea	Apidae	Apis	mellifera	Apis mellifera	A. mellifera	Linnaeus	1758	Introduced	13022800342	18	F	20		Whole body		7	362		630	100	23.8	35		10	27					130228_0342	260	104	229
Kiwifruit	Bay of Plenty	117 Gullivers Rd	11/18/2014	18_Nov_2014	2014	2:00:00 PM	HB	Honey Bee	Apidea	Apidae	Apis	mellifera	Apis mellifera	A. mellifera	Linnaeus	1758	Introduced	13022800342	25	F	40	Abdomen	Whole body		40	362		630	100	23.8	35		10	27					130228_0342	260	104	229
Kiwifruit	Bay of Plenty	117 Gullivers Rd	11/18/2014	18_Nov_2014	2014	2:00:00 PM	HB	Honey Bee	Apidea	Apidae	Apis	mellifera	Apis mellifera	A. mellifera	Linnaeus	1758	Introduced	13022800342	1.05	F	200				26	362		630	100	23.8	35		10	27					130228_0342	260	104	229
Kiwifruit	Bay of Plenty	117 Gullivers Rd	11/18/2014	18_Nov_2014	2014	2:00:00 PM	HB	Honey Bee	Apidea	Apidae	Apis	mellifera	Apis mellifera	A. mellifera	Linnaeus	1758	Introduced	13022800342	1.31	F	40				13	362		630	100	23.8	35		10	27					130228_0342	260	104	229
Kiwifruit	Bay of Plenty	117 Gullivers Rd	11/18/2014	18_Nov_2014	2014	2:00:00 PM	HB	Honey Bee	Apidea	Apidae	Apis	mellifera	Apis mellifera	A. mellifera	Linnaeus	1758	Introduced	13022800342	1.44	F	100				11	362		630	100	23.8	35		10	27					130228_0342	260	104	229
Kiwifruit	Bay of Plenty	117 Gullivers Rd	11/18/2014	18_Nov_2014	2014	2:00:00 PM	HB	Honey Bee	Apidea	Apidae	Apis	mellifera	Apis mellifera	A. mellifera	Linnaeus	1758	Introduced	13022800342	1.55	M	20		Whole body		17	362		630	100	23.8	35		10	27					130228_0342	260	104	229
Kiwifruit	Bay of Plenty	117 Gullivers Rd	11/18/2014	18_Nov_2014	2014	2:00:00 PM	HB	Honey Bee	Apidea	Apidae	Apis	mellifera	Apis mellifera	A. mellifera	Linnaeus	1758	Introduced	13022800342	2.12	M	10		Whole body		40	362		630	100	23.8	35		10	27					130228_0342	260	104	229
Kiwifruit	Bay of Plenty	117 Gullivers Rd	11/18/2014	18_Nov_2014	2014	2:00:00 PM	HB	Honey Bee	Apidea	Apidae	Apis	mellifera	Apis mellifera	A. mellifera	Linnaeus	1758	Introduced	13022800342	2.52	M	5				8	362		630	100	23.8	35		10	27					130228_0342	260	104	229
Kiwifruit	Bay of Plenty	117 Gullivers Rd	11/18/2014	18_Nov_2014	2014	2:00:00 PM	HB	Honey Bee	Apidea	Apidae	Apis	mellifera	Apis mellifera	A. mellifera	Linnaeus	1758	Introduced	13022800342	3	M	10		Whole body		20	362		630	100	23.8	35		10	27					130228_0342	260	104	229
Kiwifruit	Bay of Plenty	117 Gullivers Rd	11/18/2014	18_Nov_2014	2014	2:00:00 PM	HB	Honey Bee	Apidea	Apidae	Apis	mellifera	Apis mellifera	A. mellifera	Linnaeus	1758	Introduced	13022800342	3.2	M	40				15	362		630	100	23.8	35		10	27					130228_0342	260	104	229
Kiwifruit	Bay of Plenty	117 Gullivers Rd	11/18/2014	18_Nov_2014	2014	2:00:00 PM	HB	Honey Bee	Apidea	Apidae	Apis	mellifera	Apis mellifera	A. mellifera	Linnaeus	1758	Introduced	13022800342	3.35	M	30				15	362		630	100	23.8	35		10	27					130228_0342	260	104	229
Kiwifruit	Bay of Plenty	117 Gullivers Rd	11/18/2014	18_Nov_2014	2014	2:00:00 PM	HB	Honey Bee	Apidea	Apidae	Apis	mellifera	Apis mellifera	A. mellifera	Linnaeus	1758	Introduced	13022800342	3.5	M	100				7	362		630	100	23.8	35		10	27					130228_0342	260	104	229
Kiwifruit	Bay of Plenty	117 Gullivers Rd	11/18/2014	18_Nov_2014	2014	2:00:00 PM	HB	Honey Bee	Apidea	Apidae	Apis	mellifera	Apis mellifera	A. mellifera	Linnaeus	1758	Introduced	13022800342	3.57	F	10	Abdomen	Whole body		27	362		630	100	23.8	35		10	27					130228_0342	260	104	229
Kiwifruit	Bay of Plenty	117 Gullivers Rd	11/18/2014	18_Nov_2014	2014	2:00:00 PM	HB	Honey Bee	Apidea	Apidae	Apis	mellifera	Apis mellifera	A. mellifera	Linnaeus	1758	Introduced	13022800342	4.24	F	40	Abdomen			22	362		630	100	23.8	35		10	27					130228_0342	260	104	229
Kiwifruit	Bay of Plenty	117 Gullivers Rd	11/18/2014	18_Nov_2014	2014	2:00:00 PM	HB	Honey Bee	Apidea	Apidae	Apis	mellifera	Apis mellifera	A. mellifera	Linnaeus	1758	Introduced	13022800342	4.46	F		Abdomen, walked	Face,thorax		94	362		630	100	23.8	35		10	27					130228_0342	260	104	229
Kiwifruit	Bay of Plenty	117 Gullivers Rd	11/18/2014	18_Nov_2014	2014	2:00:00 PM	HB	Honey Bee	Apidea	Apidae	Apis	mellifera	Apis mellifera	A. mellifera	Linnaeus	1758	Introduced	13022800342	6.2							362		630	100	23.8	35		10	27					130228_0342	260	104	229
Kiwifruit	Gisborne	353 Wharekopae road	11/22/2014	22_Nov_2014	2014	11:45:00 AM	HB	Honey Bee	Apidea	Apidae	Apis	mellifera	Apis mellifera	A. mellifera	Linnaeus	1758	Introduced	13022800348	20	F	30				30	45				23.2	42	631	0	10					130228_0348
Kiwifruit	Gisborne	353 Wharekopae road	11/22/2014	22_Nov_2014	2014	11:45:00 AM	HB	Honey Bee	Apidea	Apidae	Apis	mellifera	Apis mellifera	A. mellifera	Linnaeus	1758	Introduced	13022800348	50	F	40				10	45				23.2	42	631	0	10					130228_0348
Kiwifruit	Gisborne	353 Wharekopae road	11/22/2014	22_Nov_2014	2014	11:45:00 AM	HB	Honey Bee	Apidea	Apidae	Apis	mellifera	Apis mellifera	A. mellifera	Linnaeus	1758	Introduced	13022800348	1	F					5	45				23.2	42	631	0	10					130228_0348
Kiwifruit	Gisborne	353 Wharekopae road	11/22/2014	22_Nov_2014	2014	11:45:00 AM	HB	Honey Bee	Apidea	Apidae	Apis	mellifera	Apis mellifera	A. mellifera	Linnaeus	1758	Introduced	13022800348	1.05							45				23.2	42	631	0	10					130228_0348
Kiwifruit	Gisborne	353 Wharekopae road	11/22/2014	22_Nov_2014	2014	11:50:00 AM	HB	Honey Bee	Apidea	Apidae	Apis	mellifera	Apis mellifera	A. mellifera	Linnaeus	1758	Introduced	13022800349	10	F	20				10	116		670	260	23.2	42	631	0	10					130228_0349
Kiwifruit	Gisborne	353 Wharekopae road	11/22/2014	22_Nov_2014	2014	11:50:00 AM	HB	Honey Bee	Apidea	Apidae	Apis	mellifera	Apis mellifera	A. mellifera	Linnaeus	1758	Introduced	13022800349	20	F	80				10	116		670	260	23.2	42	631	0	10					130228_0349
Kiwifruit	Gisborne	353 Wharekopae road	11/22/2014	22_Nov_2014	2014	11:50:00 AM	HB	Honey Bee	Apidea	Apidae	Apis	mellifera	Apis mellifera	A. mellifera	Linnaeus	1758	Introduced	13022800349	30	F	20		Body		6	116		670	260	23.2	42	631	0	10					130228_0349
Kiwifruit	Gisborne	353 Wharekopae road	11/22/2014	22_Nov_2014	2014	11:50:00 AM	HB	Honey Bee	Apidea	Apidae	Apis	mellifera	Apis mellifera	A. mellifera	Linnaeus	1758	Introduced	13022800349	36	F	500		Body		17	116		670	260	23.2	42	631	0	10					130228_0349
Kiwifruit	Gisborne	353 Wharekopae road	11/22/2014	22_Nov_2014	2014	11:50:00 AM	HB	Honey Bee	Apidea	Apidae	Apis	mellifera	Apis mellifera	A. mellifera	Linnaeus	1758	Introduced	13022800349	53	F	20				2	116		670	260	23.2	42	631	0	10					130228_0349
Kiwifruit	Gisborne	353 Wharekopae road	11/22/2014	22_Nov_2014	2014	11:50:00 AM	HB	Honey Bee	Apidea	Apidae	Apis	mellifera	Apis mellifera	A. mellifera	Linnaeus	1758	Introduced	13022800349	55	F	40				5	116		670	260	23.2	42	631	0	10					130228_0349
Kiwifruit	Gisborne	353 Wharekopae road	11/22/2014	22_Nov_2014	2014	11:50:00 AM	HB	Honey Bee	Apidea	Apidae	Apis	mellifera	Apis mellifera	A. mellifera	Linnaeus	1758	Introduced	13022800349	1	F	5				4	116		670	260	23.2	42	631	0	10					130228_0349
Kiwifruit	Gisborne	353 Wharekopae road	11/22/2014	22_Nov_2014	2014	11:50:00 AM	HB	Honey Bee	Apidea	Apidae	Apis	mellifera	Apis mellifera	A. mellifera	Linnaeus	1758	Introduced	13022800349	1.24	F	80		Body		13	116		670	260	23.2	42	631	0	10					130228_0349
Kiwifruit	Gisborne	353 Wharekopae road	11/22/2014	22_Nov_2014	2014	11:50:00 AM	HB	Honey Bee	Apidea	Apidae	Apis	mellifera	Apis mellifera	A. mellifera	Linnaeus	1758	Introduced	13022800349	1.37	F	100		Body		10	116		670	260	23.2	42	631	0	10					130228_0349
Kiwifruit	Gisborne	353 Wharekopae road	11/22/2014	22_Nov_2014	2014	11:50:00 AM	HB	Honey Bee	Apidea	Apidae	Apis	mellifera	Apis mellifera	A. mellifera	Linnaeus	1758	Introduced	13022800349	1.47	F					19	116		670	260	23.2	42	631	0	10					130228_0349
Kiwifruit	Gisborne	353 Wharekopae road	11/22/2014	22_Nov_2014	2014	11:50:00 AM	HB	Honey Bee	Apidea	Apidae	Apis	mellifera	Apis mellifera	A. mellifera	Linnaeus	1758	Introduced	13022800349	2.06							116		670	260	23.2	42	631	0	10					130228_0349
Kiwifruit	Gisborne	353 Wharekopae road	11/22/2014	22_Nov_2014	2014	1:10:00 PM	HB	Honey Bee	Apidea	Apidae	Apis	mellifera	Apis mellifera	A. mellifera	Linnaeus	1758	Introduced	13022800358	5	M	200				20	45			250	25.1	40	653	0	7					130228_0358
Kiwifruit	Gisborne	353 Wharekopae road	11/22/2014	22_Nov_2014	2014	1:10:00 PM	HB	Honey Bee	Apidea	Apidae	Apis	mellifera	Apis mellifera	A. mellifera	Linnaeus	1758	Introduced	13022800358	25	F	30				16	45			250	25.1	40	653	0	7					130228_0358
Kiwifruit	Gisborne	353 Wharekopae road	11/22/2014	22_Nov_2014	2014	1:10:00 PM	HB	Honey Bee	Apidea	Apidae	Apis	mellifera	Apis mellifera	A. mellifera	Linnaeus	1758	Introduced	13022800358	41	F					9	45			250	25.1	40	653	0	7					130228_0358
Kiwifruit	Gisborne	353 Wharekopae road	11/22/2014	22_Nov_2014	2014	1:10:00 PM	HB	Honey Bee	Apidea	Apidae	Apis	mellifera	Apis mellifera	A. mellifera	Linnaeus	1758	Introduced	13022800358	50							45			250	25.1	40	653	0	7					130228_0358
Kiwifruit	Gisborne	353 Wharekopae road	11/22/2014	22_Nov_2014	2014	2:45:00 PM	HB	Honey Bee	Apidea	Apidae	Apis	mellifera	Apis mellifera	A. mellifera	Linnaeus	1758	Introduced	13022800363	5	F	2				14	216		140	370	25	63	690							130228_0363
Kiwifruit	Gisborne	353 Wharekopae road	11/22/2014	22_Nov_2014	2014	2:45:00 PM	HB	Honey Bee	Apidea	Apidae	Apis	mellifera	Apis mellifera	A. mellifera	Linnaeus	1758	Introduced	13022800363	19	F	80				30	216		140	370	25	63	690							130228_0363
Kiwifruit	Gisborne	353 Wharekopae road	11/22/2014	22_Nov_2014	2014	2:45:00 PM	HB	Honey Bee	Apidea	Apidae	Apis	mellifera	Apis mellifera	A. mellifera	Linnaeus	1758	Introduced	13022800363	49	F	10				35	216		140	370	25	63	690							130228_0363
Kiwifruit	Gisborne	353 Wharekopae road	11/22/2014	22_Nov_2014	2014	2:45:00 PM	HB	Honey Bee	Apidea	Apidae	Apis	mellifera	Apis mellifera	A. mellifera	Linnaeus	1758	Introduced	13022800363	1.24	F	10				53	216		140	370	25	63	690							130228_0363
Kiwifruit	Gisborne	353 Wharekopae road	11/22/2014	22_Nov_2014	2014	2:45:00 PM	HB	Honey Bee	Apidea	Apidae	Apis	mellifera	Apis mellifera	A. mellifera	Linnaeus	1758	Introduced	13022800363	2.17	F	20				24	216		140	370	25	63	690							130228_0363
Kiwifruit	Gisborne	353 Wharekopae road	11/22/2014	22_Nov_2014	2014	2:45:00 PM	HB	Honey Bee	Apidea	Apidae	Apis	mellifera	Apis mellifera	A. mellifera	Linnaeus	1758	Introduced	13022800363	2.41	F	30				28	216		140	370	25	63	690							130228_0363
Kiwifruit	Gisborne	353 Wharekopae road	11/22/2014	22_Nov_2014	2014	2:45:00 PM	HB	Honey Bee	Apidea	Apidae	Apis	mellifera	Apis mellifera	A. mellifera	Linnaeus	1758	Introduced	13022800363	3.09	F	30				9	216		140	370	25	63	690							130228_0363
Kiwifruit	Gisborne	353 Wharekopae road	11/22/2014	22_Nov_2014	2014	2:45:00 PM	HB	Honey Bee	Apidea	Apidae	Apis	mellifera	Apis mellifera	A. mellifera	Linnaeus	1758	Introduced	13022800363	3.18	F					23	216		140	370	25	63	690							130228_0363
Kiwifruit	Gisborne	353 Wharekopae road	11/22/2014	22_Nov_2014	2014	2:45:00 PM	HB	Honey Bee	Apidea	Apidae	Apis	mellifera	Apis mellifera	A. mellifera	Linnaeus	1758	Introduced	13022800363	3.41							216		140	370	25	63	690							130228_0363
Kiwifruit	Bay of Plenty	37 Cannon road	11/24/2014	24_Nov_2014	2014	3:10:00 PM	HB	Honey Bee	Apidea	Apidae	Apis	mellifera	Apis mellifera	A. mellifera	Linnaeus	1758	Introduced	13022800365	1.4	M	5				20	216				21.3	51	227	0	0					130228_0365
Kiwifruit	Bay of Plenty	37 Cannon road	11/24/2014	24_Nov_2014	2014	3:10:00 PM	HB	Honey Bee	Apidea	Apidae	Apis	mellifera	Apis mellifera	A. mellifera	Linnaeus	1758	Introduced	13022800365	2	M	5				2	169				21.3	51	227	0	0					130228_0365
Kiwifruit	Bay of Plenty	37 Cannon road	11/24/2014	24_Nov_2014	2014	3:10:00 PM	HB	Honey Bee	Apidea	Apidae	Apis	mellifera	Apis mellifera	A. mellifera	Linnaeus	1758	Introduced	13022800365	2.02	M	60				22	169				21.3	51	227	0	0					130228_0365
Kiwifruit	Bay of Plenty	37 Cannon road	11/24/2014	24_Nov_2014	2014	3:10:00 PM	HB	Honey Bee	Apidea	Apidae	Apis	mellifera	Apis mellifera	A. mellifera	Linnaeus	1758	Introduced	13022800365	2.24	M	10				32	169				21.3	51	227	0	0					130228_0365
Kiwifruit	Bay of Plenty	37 Cannon road	11/24/2014	24_Nov_2014	2014	3:10:00 PM	HB	Honey Bee	Apidea	Apidae	Apis	mellifera	Apis mellifera	A. mellifera	Linnaeus	1758	Introduced	13022800365	2.56	M	40				12	169				21.3	51	227	0	0					130228_0365
Kiwifruit	Bay of Plenty	37 Cannon road	11/24/2014	24_Nov_2014	2014	3:10:00 PM	HB	Honey Bee	Apidea	Apidae	Apis	mellifera	Apis mellifera	A. mellifera	Linnaeus	1758	Introduced	13022800365	3.08	M	40				24	169				21.3	51	227	0	0					130228_0365
Kiwifruit	Bay of Plenty	37 Cannon road	11/24/2014	24_Nov_2014	2014	3:10:00 PM	HB	Honey Bee	Apidea	Apidae	Apis	mellifera	Apis mellifera	A. mellifera	Linnaeus	1758	Introduced	13022800365	3.32	M	30				39	169				21.3	51	227	0	0					130228_0365
Kiwifruit	Bay of Plenty	37 Cannon road	11/24/2014	24_Nov_2014	2014	3:10:00 PM	HB	Honey Bee	Apidea	Apidae	Apis	mellifera	Apis mellifera	A. mellifera	Linnaeus	1758	Introduced	13022800365	4.11	M					18	169				21.3	51	227	0	0					130228_0365
Kiwifruit	Bay of Plenty	37 Cannon road	11/24/2014	24_Nov_2014	2014	3:10:00 PM	HB	Honey Bee	Apidea	Apidae	Apis	mellifera	Apis mellifera	A. mellifera	Linnaeus	1758	Introduced	13022800365	4.29							169				21.3	51	227	0	0					130228_0365
Kiwifruit	Bay of Plenty	25 Capamaigan Dr	11/26/2014	26_Nov_2014	2014	3:30:00 PM	HB	Honey Bee	Apidea	Apidae	Apis	mellifera	Apis mellifera	A. mellifera	Linnaeus	1758	Introduced	13022800368	15	F	200				23	85		330	500	25	38	1055	5	10					130228_0368
Kiwifruit	Bay of Plenty	25 Capamaigan Dr	11/26/2014	26_Nov_2014	2014	3:30:00 PM	HB	Honey Bee	Apidea	Apidae	Apis	mellifera	Apis mellifera	A. mellifera	Linnaeus	1758	Introduced	13022800368	38	F	40				9	85				25	38	1055	5	10					130228_0368
Kiwifruit	Bay of Plenty	25 Capamaigan Dr	11/26/2014	26_Nov_2014	2014	3:30:00 PM	HB	Honey Bee	Apidea	Apidae	Apis	mellifera	Apis mellifera	A. mellifera	Linnaeus	1758	Introduced	13022800368	47	F	5				24	85				25	38	1055	5	10					130228_0368
Kiwifruit	Bay of Plenty	25 Capamaigan Dr	11/26/2014	26_Nov_2014	2014	3:30:00 PM	HB	Honey Bee	Apidea	Apidae	Apis	mellifera	Apis mellifera	A. mellifera	Linnaeus	1758	Introduced	13022800368	1.11	F	60				10	85				25	38	1055	5	10					130228_0368
Kiwifruit	Bay of Plenty	25 Capamaigan Dr	11/26/2014	26_Nov_2014	2014	3:30:00 PM	HB	Honey Bee	Apidea	Apidae	Apis	mellifera	Apis mellifera	A. mellifera	Linnaeus	1758	Introduced	13022800368	1.21	F	40				14	85				25	38	1055	5	10					130228_0368
Kiwifruit	Bay of Plenty	25 Capamaigan Dr	11/26/2014	26_Nov_2014	2014	3:30:00 PM	HB	Honey Bee	Apidea	Apidae	Apis	mellifera	Apis mellifera	A. mellifera	Linnaeus	1758	Introduced	13022800368	1.35	F					5	85				25	38	1055	5	10					130228_0368
Kiwifruit	Bay of Plenty	25 Capamaigan Dr	11/26/2014	26_Nov_2014	2014	3:30:00 PM	HB	Honey Bee	Apidea	Apidae	Apis	mellifera	Apis mellifera	A. mellifera	Linnaeus	1758	Introduced	13022800368	1.4							85				25	38	1055	5	10					130228_0368
Kiwifruit	Bay of Plenty	25 Capamaigan Dr	11/26/2014	26_Nov_2014	2014	3:30:00 PM	HB	Honey Bee	Apidea	Apidae	Apis	mellifera	Apis mellifera	A. mellifera	Linnaeus	1758	Introduced	13022800368	2	F	40				33	360		550	250	25	38	1055	5	10					130228_0368
Kiwifruit	Bay of Plenty	25 Capamaigan Dr	11/26/2014	26_Nov_2014	2014	3:30:00 PM	HB	Honey Bee	Apidea	Apidae	Apis	mellifera	Apis mellifera	A. mellifera	Linnaeus	1758	Introduced	13022800368	2.33	F	100				7	360		550	250	25	38	1055	5	10					130228_0368
Kiwifruit	Bay of Plenty	25 Capamaigan Dr	11/26/2014	26_Nov_2014	2014	3:30:00 PM	HB	Honey Bee	Apidea	Apidae	Apis	mellifera	Apis mellifera	A. mellifera	Linnaeus	1758	Introduced	13022800368	2.4	F	50				7	360		550	250	25	38	1055	5	10					130228_0368
Kiwifruit	Bay of Plenty	25 Capamaigan Dr	11/26/2014	26_Nov_2014	2014	3:30:00 PM	HB	Honey Bee	Apidea	Apidae	Apis	mellifera	Apis mellifera	A. mellifera	Linnaeus	1758	Introduced	13022800368	2.47	F	150				29	360		550	250	25	38	1055	5	10					130228_0368
Kiwifruit	Bay of Plenty	25 Capamaigan Dr	11/26/2014	26_Nov_2014	2014	3:30:00 PM	HB	Honey Bee	Apidea	Apidae	Apis	mellifera	Apis mellifera	A. mellifera	Linnaeus	1758	Introduced	13022800368	3.16	F	50				29	360		550	250	25	38	1055	5	10					130228_0368
Kiwifruit	Bay of Plenty	25 Capamaigan Dr	11/26/2014	26_Nov_2014	2014	3:30:00 PM	HB	Honey Bee	Apidea	Apidae	Apis	mellifera	Apis mellifera	A. mellifera	Linnaeus	1758	Introduced	13022800368	3.45	F	200				12	360		550	250	25	38	1055	5	10					130228_0368
Kiwifruit	Bay of Plenty	25 Capamaigan Dr	11/26/2014	26_Nov_2014	2014	3:30:00 PM	HB	Honey Bee	Apidea	Apidae	Apis	mellifera	Apis mellifera	A. mellifera	Linnaeus	1758	Introduced	13022800368	3.57	F	70				43	360		550	250	25	38	1055	5	10					130228_0368
Kiwifruit	Bay of Plenty	25 Capamaigan Dr	11/26/2014	26_Nov_2014	2014	3:30:00 PM	HB	Honey Bee	Apidea	Apidae	Apis	mellifera	Apis mellifera	A. mellifera	Linnaeus	1758	Introduced	13022800368	4.4	F	15				17	360		550	250	25	38	1055	5	10					130228_0368
Kiwifruit	Bay of Plenty	25 Capamaigan Dr	11/26/2014	26_Nov_2014	2014	3:30:00 PM	HB	Honey Bee	Apidea	Apidae	Apis	mellifera	Apis mellifera	A. mellifera	Linnaeus	1758	Introduced	13022800368	4.57	F	20				30	360		550	250	25	38	1055	5	10					130228_0368
Kiwifruit	Bay of Plenty	25 Capamaigan Dr	11/26/2014	26_Nov_2014	2014	3:30:00 PM	HB	Honey Bee	Apidea	Apidae	Apis	mellifera	Apis mellifera	A. mellifera	Linnaeus	1758	Introduced	13022800368	5.27	F	5				31	360		550	250	25	38	1055	5	10					130228_0368
Kiwifruit	Bay of Plenty	25 Capamaigan Dr	11/26/2014	26_Nov_2014	2014	3:30:00 PM	HB	Honey Bee	Apidea	Apidae	Apis	mellifera	Apis mellifera	A. mellifera	Linnaeus	1758	Introduced	13022800368	5.58	F	20				50	360		550	250	25	38	1055	5	10					130228_0368
Kiwifruit	Bay of Plenty	25 Capamaigan Dr	11/26/2014	26_Nov_2014	2014	3:30:00 PM	HB	Honey Bee	Apidea	Apidae	Apis	mellifera	Apis mellifera	A. mellifera	Linnaeus	1758	Introduced	13022800368	6.48	F	200				28	360		550	250	25	38	1055	5	10					130228_0368
Kiwifruit	Bay of Plenty	25 Capamaigan Dr	11/26/2014	26_Nov_2014	2014	3:30:00 PM	HB	Honey Bee	Apidea	Apidae	Apis	mellifera	Apis mellifera	A. mellifera	Linnaeus	1758	Introduced	13022800368	7.16	F	70				35	360		550	250	25	38	1055	5	10					130228_0368
Kiwifruit	Bay of Plenty	25 Capamaigan Dr	11/26/2014	26_Nov_2014	2014	3:30:00 PM	HB	Honey Bee	Apidea	Apidae	Apis	mellifera	Apis mellifera	A. mellifera	Linnaeus	1758	Introduced	13022800368	7.51	F					9	360		550	250	25	38	1055	5	10					130228_0368
Kiwifruit	Bay of Plenty	25 Capamaigan Dr	11/26/2014	26_Nov_2014	2014	3:30:00 PM	HB	Honey Bee	Apidea	Apidae	Apis	mellifera	Apis mellifera	A. mellifera	Linnaeus	1758	Introduced	13022800368	8							360		550	250	25	38	1055	5	10					130228_0368
Kiwifruit	Bay of Plenty	300 Tuapiro Rd, Katikati	11/14/2014	14_Nov_2014	2014	1:50:00 PM	HB	Honey Bee	Apidea	Apidae	Apis	mellifera	Apis mellifera	A. mellifera	Linnaeus	1758	Introduced	14650259.66	30	F		Abdomen			104	289		160		22.9	47	125	0	2	11				14650259.WMA
Kiwifruit	Bay of Plenty	300 Tuapiro Rd, Katikati	11/14/2014	14_Nov_2014	2014	1:50:00 PM	HB	Honey Bee	Apidea	Apidae	Apis	mellifera	Apis mellifera	A. mellifera	Linnaeus	1758	Introduced	14650259.66	2.14	F	200	Full body			60	289		160		22.9	47	125	0	2	11				14650259.WMA
Kiwifruit	Bay of Plenty	300 Tuapiro Rd, Katikati	11/14/2014	14_Nov_2014	2014	1:50:00 PM	HB	Honey Bee	Apidea	Apidae	Apis	mellifera	Apis mellifera	A. mellifera	Linnaeus	1758	Introduced	14650259.66	3.14	F					125	289		160		22.9	47	125	0	2	11				14650259.WMA
Kiwifruit	Bay of Plenty	300 Tuapiro Rd, Katikati	11/14/2014	14_Nov_2014	2014	1:50:00 PM	HB	Honey Bee	Apidea	Apidae	Apis	mellifera	Apis mellifera	A. mellifera	Linnaeus	1758	Introduced	14650259.66	5.19							289		160		22.9	47	125	0	2	11				14650259.WMA
Kiwifruit	Bay of Plenty	300 Tuapiro Rd, Katikati	11/14/2014	14_Nov_2014	2014	1:56:00 PM	HB	Honey Bee	Apidea	Apidae	Apis	mellifera	Apis mellifera	A. mellifera	Linnaeus	1758	Introduced	14650259.66	6.4	F	30				70	236	Windy	150		22.4	52	230	0	0					14650259.WMA
Kiwifruit	Bay of Plenty	300 Tuapiro Rd, Katikati	11/14/2014	14_Nov_2014	2014	1:56:00 PM	HB	Honey Bee	Apidea	Apidae	Apis	mellifera	Apis mellifera	A. mellifera	Linnaeus	1758	Introduced	14650259.66	7.5	F	100				70	236				22.4	52	230	0	0					14650259.WMA
Kiwifruit	Bay of Plenty	300 Tuapiro Rd, Katikati	11/14/2014	14_Nov_2014	2014	1:56:00 PM	HB	Honey Bee	Apidea	Apidae	Apis	mellifera	Apis mellifera	A. mellifera	Linnaeus	1758	Introduced	14650259.66	9	F		Outer, lower abdomen and legs	Most with body		96	236				22.4	52	230	0	0					14650259.WMA
Kiwifruit	Bay of Plenty	300 Tuapiro Rd, Katikati	11/14/2014	14_Nov_2014	2014	1:56:00 PM	HB	Honey Bee	Apidea	Apidae	Apis	mellifera	Apis mellifera	A. mellifera	Linnaeus	1758	Introduced	14650259.66	10.36							236				22.4	52	230	0	0					14650259.WMA
Kiwifruit	Bay of Plenty	58 Winroy Grove	11/26/2014	26_Nov_2014	2014	3:53:00 PM	HB	Honey Bee	Apidea	Apidae	Apis	mellifera	Apis mellifera	A. mellifera	Linnaeus	1758	Introduced	14650269.66	5	F	5				96	435			200	24.8	59	1011	0	2	11				14650269.WMA
Kiwifruit	Bay of Plenty	58 Winroy Grove	11/26/2014	26_Nov_2014	2014	3:53:00 PM	HB	Honey Bee	Apidea	Apidae	Apis	mellifera	Apis mellifera	A. mellifera	Linnaeus	1758	Introduced	14650269.66	1.41	F	70				31	435			200	24.8	59	1011	0	2	11				14650269.WMA
Kiwifruit	Bay of Plenty	58 Winroy Grove	11/26/2014	26_Nov_2014	2014	3:53:00 PM	HB	Honey Bee	Apidea	Apidae	Apis	mellifera	Apis mellifera	A. mellifera	Linnaeus	1758	Introduced	14650269.66	2.12	F	30				65	435			200	24.8	59	1011	0	2	11				14650269.WMA
Kiwifruit	Bay of Plenty	58 Winroy Grove	11/26/2014	26_Nov_2014	2014	3:53:00 PM	HB	Honey Bee	Apidea	Apidae	Apis	mellifera	Apis mellifera	A. mellifera	Linnaeus	1758	Introduced	14650269.66	3.17	F	50				53	435			200	24.8	59	1011	0	2	11				14650269.WMA
Kiwifruit	Bay of Plenty	58 Winroy Grove	11/26/2014	26_Nov_2014	2014	3:53:00 PM	HB	Honey Bee	Apidea	Apidae	Apis	mellifera	Apis mellifera	A. mellifera	Linnaeus	1758	Introduced	14650269.66	4.1	F	50				70	435			200	24.8	59	1011	0	2	11				14650269.WMA
Kiwifruit	Bay of Plenty	58 Winroy Grove	11/26/2014	26_Nov_2014	2014	3:53:00 PM	HB	Honey Bee	Apidea	Apidae	Apis	mellifera	Apis mellifera	A. mellifera	Linnaeus	1758	Introduced	14650269.66	5.2	F					120	435			200	24.8	59	1011	0	2	11				14650269.WMA
Kiwifruit	Bay of Plenty	58 Winroy Grove	11/26/2014	26_Nov_2014	2014	3:53:00 PM	HB	Honey Bee	Apidea	Apidae	Apis	mellifera	Apis mellifera	A. mellifera	Linnaeus	1758	Introduced	14650269.66	7.2							435			200	24.8	59	1011	0	2	11				14650269.WMA
Kiwifruit	Bay of Plenty	117 Gullivers Rd	11/18/2014	18_Nov_2014	2014		HB	Honey bee	Apidea	Apidae	Apis	mellifera	Apis mellifera	A. mellifera	Linnaeus	1758	Introduced	14650311.66	10	M	100				21	75		260	157	23.1	50	1031	0	2					14650311.WMA	119	129	165
Kiwifruit	Bay of Plenty	117 Gullivers Rd	11/18/2014	18_Nov_2014	2014		HB	Honey bee	Apidea	Apidae	Apis	mellifera	Apis mellifera	A. mellifera	Linnaeus	1758	Introduced	14650311.66	31	M	5				8	75		260	157	23.1	50	1031	0	2					14650311.WMA	157	117	118
Kiwifruit	Bay of Plenty	117 Gullivers Rd	11/18/2014	18_Nov_2014	2014		HB	Honey bee	Apidea	Apidae	Apis	mellifera	Apis mellifera	A. mellifera	Linnaeus	1758	Introduced	14650311.66	39	M	200				12	75		260	157	23.1	50	1031	0	2					14650311.WMA	157	117	118
Kiwifruit	Bay of Plenty	117 Gullivers Rd	11/18/2014	18_Nov_2014	2014		HB	Honey bee	Apidea	Apidae	Apis	mellifera	Apis mellifera	A. mellifera	Linnaeus	1758	Introduced	14650311.66	52	M	200				13	75		260	157	23.1	50	1031	0	2					14650311.WMA	157	117	118
Kiwifruit	Bay of Plenty	117 Gullivers Rd	11/18/2014	18_Nov_2014	2014		HB	Honey bee	Apidea	Apidae	Apis	mellifera	Apis mellifera	A. mellifera	Linnaeus	1758	Introduced	14650311.66	1.05	M	50				15	75		260	157	23.1	50	1031	0	2					14650311.WMA	157	117	118
Kiwifruit	Bay of Plenty	117 Gullivers Rd	11/18/2014	18_Nov_2014	2014		HB	Honey bee	Apidea	Apidae	Apis	mellifera	Apis mellifera	A. mellifera	Linnaeus	1758	Introduced	14650311.66	1.2	M					5	75		260	157	23.1	50	1031	0	2					14650311.WMA	157	117	118
Kiwifruit	Bay of Plenty	117 Gullivers Rd	11/18/2014	18_Nov_2014	2014		HB	Honey bee	Apidea	Apidae	Apis	mellifera	Apis mellifera	A. mellifera	Linnaeus	1758	Introduced	14650311.66	1.25							75		260	157	23.1	50	1031	0	2					14650311.WMA	157	117	118
Kiwifruit	Gisborne	339 Newmans road	11/22/2014	22_Nov_2014	2014	11:03:00 AM	HB	Honey bee	Apidea	Apidae	Apis	mellifera	Apis mellifera	A. mellifera	Linnaeus	1758	Introduced	14650314.66	20	M	10				37	235			Was on male vine	20.3	52	270	6.8	12.7					14650314.WMA	93	59	120
Kiwifruit	Gisborne	339 Newmans road	11/22/2014	22_Nov_2014	2014	11:03:00 AM	HB	Honey bee	Apidea	Apidae	Apis	mellifera	Apis mellifera	A. mellifera	Linnaeus	1758	Introduced	14650314.66	57	M	60				48	235			Was on male vine	20.3	52	270	6.8	12.7					14650314.WMA	93	59	120
Kiwifruit	Gisborne	339 Newmans road	11/22/2014	22_Nov_2014	2014	11:03:00 AM	HB	Honey bee	Apidea	Apidae	Apis	mellifera	Apis mellifera	A. mellifera	Linnaeus	1758	Introduced	14650314.66	1.45	M	10				27	235			Was on male vine	20.3	52	270	6.8	12.7					14650314.WMA	93	59	120
Kiwifruit	Gisborne	339 Newmans road	11/22/2014	22_Nov_2014	2014	11:03:00 AM	HB	Honey bee	Apidea	Apidae	Apis	mellifera	Apis mellifera	A. mellifera	Linnaeus	1758	Introduced	14650314.66	2.12	M	2				52	235			Was on male vine	20.3	52	270	6.8	12.7					14650314.WMA	93	59	120
Kiwifruit	Gisborne	339 Newmans road	11/22/2014	22_Nov_2014	2014	11:03:00 AM	HB	Honey bee	Apidea	Apidae	Apis	mellifera	Apis mellifera	A. mellifera	Linnaeus	1758	Introduced	14650314.66	3.04	M	3				25	235			Was on male vine	20.3	52	270	6.8	12.7					14650314.WMA	93	59	120
Kiwifruit	Gisborne	339 Newmans road	11/22/2014	22_Nov_2014	2014	11:03:00 AM	HB	Honey bee	Apidea	Apidae	Apis	mellifera	Apis mellifera	A. mellifera	Linnaeus	1758	Introduced	14650314.66	3.29	M	2				30	235			Was on male vine	20.3	52	270	6.8	12.7					14650314.WMA	93	59	120
Kiwifruit	Gisborne	339 Newmans road	11/22/2014	22_Nov_2014	2014	11:03:00 AM	HB	Honey bee	Apidea	Apidae	Apis	mellifera	Apis mellifera	A. mellifera	Linnaeus	1758	Introduced	14650314.66	3.59	M					16	235			Was on male vine	20.3	52	270	6.8	12.7					14650314.WMA	93	59	120
Kiwifruit	Gisborne	339 Newmans road	11/22/2014	22_Nov_2014	2014	11:03:00 AM	HB	Honey bee	Apidea	Apidae	Apis	mellifera	Apis mellifera	A. mellifera	Linnaeus	1758	Introduced	14650314.66	4.15							235			Was on male vine	20.3	52	270	6.8	12.7					14650314.WMA	93	59	120
Kiwifruit	Gisborne	339 Newmans road	11/22/2014	22_Nov_2014	2014	2:25:00 PM	HB	Honey bee	Apidea	Apidae	Apis	mellifera	Apis mellifera	A. mellifera	Linnaeus	1758	Introduced	14650316.66	6	F	10	lower body lots contact			64	244		10	210	23.3	50	374	8.2	15.6					14650316.WMA	96	58	66
Kiwifruit	Gisborne	339 Newmans road	11/22/2014	22_Nov_2014	2014	2:25:00 PM	HB	Honey bee	Apidea	Apidae	Apis	mellifera	Apis mellifera	A. mellifera	Linnaeus	1758	Introduced	14650316.66	7.04	F	10	lower body lots contact			24	244		10	210	23.3	50	374	8.2	15.6					14650316.WMA	96	58	66
Kiwifruit	Gisborne	339 Newmans road	11/22/2014	22_Nov_2014	2014	2:25:00 PM	HB	Honey bee	Apidea	Apidae	Apis	mellifera	Apis mellifera	A. mellifera	Linnaeus	1758	Introduced	14650316.66	7.28	F	5	lower body lots contact			73	244		10	210	23.3	50	374	8.2	15.6					14650316.WMA	96	58	66
Kiwifruit	Gisborne	339 Newmans road	11/22/2014	22_Nov_2014	2014	2:25:00 PM	HB	Honey bee	Apidea	Apidae	Apis	mellifera	Apis mellifera	A. mellifera	Linnaeus	1758	Introduced	14650316.66	8.41	F	5				37	244		10	210	23.3	50	374	8.2	15.6					14650316.WMA	96	58	66
Kiwifruit	Gisborne	339 Newmans road	11/22/2014	22_Nov_2014	2014	2:25:00 PM	HB	Honey bee	Apidea	Apidae	Apis	mellifera	Apis mellifera	A. mellifera	Linnaeus	1758	Introduced	14650316.66	9.18	F	2				46	244		10	210	23.3	50	374	8.2	15.6					14650316.WMA	96	58	66
Kiwifruit	Gisborne	339 Newmans road	11/22/2014	22_Nov_2014	2014	2:25:00 PM	HB	Honey bee	Apidea	Apidae	Apis	mellifera	Apis mellifera	A. mellifera	Linnaeus	1758	Introduced	14650316.66	10.04	F						244		10	210	23.3	50	374	8.2	15.6					14650316.WMA	96	58	66
Kiwifruit	Bay of Plenty	1661 Walton road	11/29/2015	29_Nov_2015	2015	10:24:00 AM	HB	Honey bee	Apidea	Apidae	Apis	mellifera	Apis mellifera	A. mellifera	Linnaeus	1758	Introduced	27650308	11.22	M	150				13.4	165	USING BORIS			21.2	59	975	3.6	5					WS650308
Kiwifruit	Bay of Plenty	1661 Walton road	11/29/2015	29_Nov_2015	2015	10:24:00 AM	HB	Honey bee	Apidea	Apidae	Apis	mellifera	Apis mellifera	A. mellifera	Linnaeus	1758	Introduced	27650308	24.62	M	200				1.75	165	USING BORIS			21.2	59	975	3.6	5					WS650308
Kiwifruit	Bay of Plenty	1661 Walton road	11/29/2015	29_Nov_2015	2015	10:24:00 AM	HB	Honey bee	Apidea	Apidae	Apis	mellifera	Apis mellifera	A. mellifera	Linnaeus	1758	Introduced	27650308	26.37	M	200				11.61	165	USING BORIS			21.2	59	975	3.6	5					WS650308
Kiwifruit	Bay of Plenty	1661 Walton road	11/29/2015	29_Nov_2015	2015	10:24:00 AM	HB	Honey bee	Apidea	Apidae	Apis	mellifera	Apis mellifera	A. mellifera	Linnaeus	1758	Introduced	27650308	37.98	M	100				7.81	165	USING BORIS			21.2	59	975	3.6	5					WS650308
Kiwifruit	Bay of Plenty	1661 Walton road	11/29/2015	29_Nov_2015	2015	10:24:00 AM	HB	Honey bee	Apidea	Apidae	Apis	mellifera	Apis mellifera	A. mellifera	Linnaeus	1758	Introduced	27650308	45.78	M	200				5.92	165	USING BORIS			21.2	59	975	3.6	5					WS650308
Kiwifruit	Bay of Plenty	1661 Walton road	11/29/2015	29_Nov_2015	2015	10:24:00 AM	HB	Honey bee	Apidea	Apidae	Apis	mellifera	Apis mellifera	A. mellifera	Linnaeus	1758	Introduced	27650308	51.71	F	100				30.89	165	USING BORIS			21.2	59	975	3.6	5					WS650308
Kiwifruit	Bay of Plenty	1661 Walton road	11/29/2015	29_Nov_2015	2015	10:24:00 AM	HB	Honey bee	Apidea	Apidae	Apis	mellifera	Apis mellifera	A. mellifera	Linnaeus	1758	Introduced	27650308	82.6	F					20.19	165	USING BORIS			21.2	59	975	3.6	5					WS650308
Kiwifruit	Bay of Plenty	1661 Walton road	11/29/2015	29_Nov_2015	2015	10:24:00 AM	HB	Honey bee	Apidea	Apidae	Apis	mellifera	Apis mellifera	A. mellifera	Linnaeus	1758	Introduced	27650308	102.79	F	60				10.64	165	USING BORIS			21.2	59	975	3.6	5					WS650308
Kiwifruit	Bay of Plenty	1661 Walton road	11/29/2015	29_Nov_2015	2015	10:24:00 AM	HB	Honey bee	Apidea	Apidae	Apis	mellifera	Apis mellifera	A. mellifera	Linnaeus	1758	Introduced	27650308	113.44	F					23.32	165	USING BORIS			21.2	59	975	3.6	5					WS650308
Kiwifruit	Bay of Plenty	1661 Walton road	11/29/2015	29_Nov_2015	2015	10:24:00 AM	HB	Honey bee	Apidea	Apidae	Apis	mellifera	Apis mellifera	A. mellifera	Linnaeus	1758	Introduced	27650308	136.75							165	USING BORIS			21.2	59	975	3.6	5					WS650308
Kiwifruit	Bay of Plenty	1661 Walton road	11/29/2015	29_Nov_2015	2015	10:34:00 AM	HB	Honey bee	Apidea	Apidae	Apis	mellifera	Apis mellifera	A. mellifera	Linnaeus	1758	Introduced	27650310	3.7	M	5				7.61	76.3	USING BORIS			22.1	54	975	0	1.3					WS650310
Kiwifruit	Bay of Plenty	1661 Walton road	11/29/2015	29_Nov_2015	2015	10:34:00 AM	HB	Honey bee	Apidea	Apidae	Apis	mellifera	Apis mellifera	A. mellifera	Linnaeus	1758	Introduced	27650310	11.31	M					21.88	76.3	USING BORIS			22.1	54	975	0	1.3					WS650310
Kiwifruit	Bay of Plenty	1661 Walton road	11/29/2015	29_Nov_2015	2015	10:34:00 AM	HB	Honey bee	Apidea	Apidae	Apis	mellifera	Apis mellifera	A. mellifera	Linnaeus	1758	Introduced	27650310	33.19	M	2				25.22	76.3	USING BORIS			22.1	54	975	0	1.3					WS650310
Kiwifruit	Bay of Plenty	1661 Walton road	11/29/2015	29_Nov_2015	2015	10:34:00 AM	HB	Honey bee	Apidea	Apidae	Apis	mellifera	Apis mellifera	A. mellifera	Linnaeus	1758	Introduced	27650310	58.4	M	20				5.15	76.3	USING BORIS			22.1	54	975	0	1.3					WS650310
Kiwifruit	Bay of Plenty	1661 Walton road	11/29/2015	29_Nov_2015	2015	10:34:00 AM	HB	Honey bee	Apidea	Apidae	Apis	mellifera	Apis mellifera	A. mellifera	Linnaeus	1758	Introduced	27650310	63.56	M	5				13.05	76.3	USING BORIS			22.1	54	975	0	1.3					WS650310
Kiwifruit	Bay of Plenty	1661 Walton road	11/29/2015	29_Nov_2015	2015	10:34:00 AM	HB	Honey bee	Apidea	Apidae	Apis	mellifera	Apis mellifera	A. mellifera	Linnaeus	1758	Introduced	27650310	76.61	M	200				3.4	76.3	USING BORIS			22.1	54	975	0	1.3					WS650310
Kiwifruit	Bay of Plenty	1661 Walton road	11/29/2015	29_Nov_2015	2015	10:34:00 AM	HB	Honey bee	Apidea	Apidae	Apis	mellifera	Apis mellifera	A. mellifera	Linnaeus	1758	Introduced	27650310	80.01							76.3	USING BORIS			22.1	54	975	0	1.3					WS650310
Kiwifruit	Bay of Plenty	1661 Walton road	11/29/2015	29_Nov_2015	2015	11:02:00 AM	HB	Honey bee	Apidea	Apidae	Apis	mellifera	Apis mellifera	A. mellifera	Linnaeus	1758	Introduced	27650313	7.6	M	20				15.68	510.3	USING BORIS			22.2	51	987	0	0					WS650313
Kiwifruit	Bay of Plenty	1661 Walton road	11/29/2015	29_Nov_2015	2015	11:02:00 AM	HB	Honey bee	Apidea	Apidae	Apis	mellifera	Apis mellifera	A. mellifera	Linnaeus	1758	Introduced	27650313	23.28	M	2				51.78	510.3	USING BORIS			22.2	51	987	0	0					WS650313
Kiwifruit	Bay of Plenty	1661 Walton road	11/29/2015	29_Nov_2015	2015	11:02:00 AM	HB	Honey bee	Apidea	Apidae	Apis	mellifera	Apis mellifera	A. mellifera	Linnaeus	1758	Introduced	27650313	75.07	M	2				148.98	510.3	USING BORIS			22.2	51	987	0	0					WS650313
Kiwifruit	Bay of Plenty	1661 Walton road	11/29/2015	29_Nov_2015	2015	11:02:00 AM	HB	Honey bee	Apidea	Apidae	Apis	mellifera	Apis mellifera	A. mellifera	Linnaeus	1758	Introduced	27650313	224.04	M	5				36.78	510.3	USING BORIS			22.2	51	987	0	0					WS650313
Kiwifruit	Bay of Plenty	1661 Walton road	11/29/2015	29_Nov_2015	2015	11:02:00 AM	HB	Honey bee	Apidea	Apidae	Apis	mellifera	Apis mellifera	A. mellifera	Linnaeus	1758	Introduced	27650313	260.83	M	30				118.24	510.3	USING BORIS			22.2	51	987	0	0					WS650313
Kiwifruit	Bay of Plenty	1661 Walton road	11/29/2015	29_Nov_2015	2015	11:02:00 AM	HB	Honey bee	Apidea	Apidae	Apis	mellifera	Apis mellifera	A. mellifera	Linnaeus	1758	Introduced	27650313	379.07	M	3				63.03	510.3	USING BORIS			22.2	51	987	0	0					WS650313
Kiwifruit	Bay of Plenty	1661 Walton road	11/29/2015	29_Nov_2015	2015	11:02:00 AM	HB	Honey bee	Apidea	Apidae	Apis	mellifera	Apis mellifera	A. mellifera	Linnaeus	1758	Introduced	27650313	442.1	M	8				8.39	510.3	USING BORIS			22.2	51	987	0	0					WS650313
Kiwifruit	Bay of Plenty	1661 Walton road	11/29/2015	29_Nov_2015	2015	11:02:00 AM	HB	Honey bee	Apidea	Apidae	Apis	mellifera	Apis mellifera	A. mellifera	Linnaeus	1758	Introduced	27650313	450.49	M	30				32.15	510.3	USING BORIS			22.2	51	987	0	0					WS650313
Kiwifruit	Bay of Plenty	1661 Walton road	11/29/2015	29_Nov_2015	2015	11:02:00 AM	HB	Honey bee	Apidea	Apidae	Apis	mellifera	Apis mellifera	A. mellifera	Linnaeus	1758	Introduced	27650313	482.63	M					35.3	510.3	USING BORIS			22.2	51	987	0	0					WS650313
Kiwifruit	Bay of Plenty	1661 Walton road	11/29/2015	29_Nov_2015	2015	11:02:00 AM	HB	Honey bee	Apidea	Apidae	Apis	mellifera	Apis mellifera	A. mellifera	Linnaeus	1758	Introduced	27650313	517.94							510.3	USING BORIS			22.2	51	987	0	0					WS650313
Kiwifruit	Bay of Plenty	1661 Walton road	11/29/2015	29_Nov_2015	2015	12:06:00 PM	HB	Honey bee	Apidea	Apidae	Apis	mellifera	Apis mellifera	A. mellifera	Linnaeus	1758	Introduced	27650317	11.16	M	5				8.32	596.7	USING BORIS			23.8	50	908	0	1.6					WS650317
Kiwifruit	Bay of Plenty	1661 Walton road	11/29/2015	29_Nov_2015	2015	12:06:00 PM	HB	Honey bee	Apidea	Apidae	Apis	mellifera	Apis mellifera	A. mellifera	Linnaeus	1758	Introduced	27650317	19.49	M	2				1.43	596.7	USING BORIS			23.8	50	908	0	1.6					WS650317
Kiwifruit	Bay of Plenty	1661 Walton road	11/29/2015	29_Nov_2015	2015	12:06:00 PM	HB	Honey bee	Apidea	Apidae	Apis	mellifera	Apis mellifera	A. mellifera	Linnaeus	1758	Introduced	27650317	20.92	M	5				18.91	596.7	USING BORIS			23.8	50	908	0	1.6					WS650317
Kiwifruit	Bay of Plenty	1661 Walton road	11/29/2015	29_Nov_2015	2015	12:06:00 PM	HB	Honey bee	Apidea	Apidae	Apis	mellifera	Apis mellifera	A. mellifera	Linnaeus	1758	Introduced	27650317	39.83	M	5				17.83	596.7	USING BORIS			23.8	50	908	0	1.6					WS650317
Kiwifruit	Bay of Plenty	1661 Walton road	11/29/2015	29_Nov_2015	2015	12:06:00 PM	HB	Honey bee	Apidea	Apidae	Apis	mellifera	Apis mellifera	A. mellifera	Linnaeus	1758	Introduced	27650317	57.66	M	300				22.3	596.7	USING BORIS			23.8	50	908	0	1.6					WS650317
Kiwifruit	Bay of Plenty	1661 Walton road	11/29/2015	29_Nov_2015	2015	12:06:00 PM	HB	Honey bee	Apidea	Apidae	Apis	mellifera	Apis mellifera	A. mellifera	Linnaeus	1758	Introduced	27650317	79.96	F	100				17.73	596.7	USING BORIS			23.8	50	908	0	1.6					WS650317
Kiwifruit	Bay of Plenty	1661 Walton road	11/29/2015	29_Nov_2015	2015	12:06:00 PM	HB	Honey bee	Apidea	Apidae	Apis	mellifera	Apis mellifera	A. mellifera	Linnaeus	1758	Introduced	27650317	97.69	F	30				9.34	596.7	USING BORIS			23.8	50	908	0	1.6					WS650317
Kiwifruit	Bay of Plenty	1661 Walton road	11/29/2015	29_Nov_2015	2015	12:06:00 PM	HB	Honey bee	Apidea	Apidae	Apis	mellifera	Apis mellifera	A. mellifera	Linnaeus	1758	Introduced	27650317	107.04	F	300				21.16	596.7	USING BORIS			23.8	50	908	0	1.6					WS650317
Kiwifruit	Bay of Plenty	1661 Walton road	11/29/2015	29_Nov_2015	2015	12:06:00 PM	HB	Honey bee	Apidea	Apidae	Apis	mellifera	Apis mellifera	A. mellifera	Linnaeus	1758	Introduced	27650317	128.19	F	100				27.91	596.7	USING BORIS			23.8	50	908	0	1.6					WS650317
Kiwifruit	Bay of Plenty	1661 Walton road	11/29/2015	29_Nov_2015	2015	12:06:00 PM	HB	Honey bee	Apidea	Apidae	Apis	mellifera	Apis mellifera	A. mellifera	Linnaeus	1758	Introduced	27650317	156.1	F	100				29.28	596.7	USING BORIS			23.8	50	908	0	1.6					WS650317
Kiwifruit	Bay of Plenty	1661 Walton road	11/29/2015	29_Nov_2015	2015	12:06:00 PM	HB	Honey bee	Apidea	Apidae	Apis	mellifera	Apis mellifera	A. mellifera	Linnaeus	1758	Introduced	27650317	185.38	F	100				48.7	596.7	USING BORIS			23.8	50	908	0	1.6					WS650317
Kiwifruit	Bay of Plenty	1661 Walton road	11/29/2015	29_Nov_2015	2015	12:06:00 PM	HB	Honey bee	Apidea	Apidae	Apis	mellifera	Apis mellifera	A. mellifera	Linnaeus	1758	Introduced	27650317	234.09	F	10				17.14	596.7	USING BORIS			23.8	50	908	0	1.6					WS650317
Kiwifruit	Bay of Plenty	1661 Walton road	11/29/2015	29_Nov_2015	2015	12:06:00 PM	HB	Honey bee	Apidea	Apidae	Apis	mellifera	Apis mellifera	A. mellifera	Linnaeus	1758	Introduced	27650317	251.23	F	5				3.65	596.7	USING BORIS			23.8	50	908	0	1.6					WS650317
Kiwifruit	Bay of Plenty	1661 Walton road	11/29/2015	29_Nov_2015	2015	12:06:00 PM	HB	Honey bee	Apidea	Apidae	Apis	mellifera	Apis mellifera	A. mellifera	Linnaeus	1758	Introduced	27650317	254.88	F	5				3.76	596.7	USING BORIS			23.8	50	908	0	1.6					WS650317
Kiwifruit	Bay of Plenty	1661 Walton road	11/29/2015	29_Nov_2015	2015	12:06:00 PM	HB	Honey bee	Apidea	Apidae	Apis	mellifera	Apis mellifera	A. mellifera	Linnaeus	1758	Introduced	27650317	258.64	F	100				17.83	596.7	USING BORIS			23.8	50	908	0	1.6					WS650317
Kiwifruit	Bay of Plenty	1661 Walton road	11/29/2015	29_Nov_2015	2015	12:06:00 PM	HB	Honey bee	Apidea	Apidae	Apis	mellifera	Apis mellifera	A. mellifera	Linnaeus	1758	Introduced	27650317	276.47	F	300				23.79	596.7	USING BORIS			23.8	50	908	0	1.6					WS650317
Kiwifruit	Bay of Plenty	1661 Walton road	11/29/2015	29_Nov_2015	2015	12:06:00 PM	HB	Honey bee	Apidea	Apidae	Apis	mellifera	Apis mellifera	A. mellifera	Linnaeus	1758	Introduced	27650317	300.26	F	100				4.45	596.7	USING BORIS			23.8	50	908	0	1.6					WS650317
Kiwifruit	Bay of Plenty	1661 Walton road	11/29/2015	29_Nov_2015	2015	12:06:00 PM	HB	Honey bee	Apidea	Apidae	Apis	mellifera	Apis mellifera	A. mellifera	Linnaeus	1758	Introduced	27650317	304.71	F	30				25.24	596.7	USING BORIS			23.8	50	908	0	1.6					WS650317
Kiwifruit	Bay of Plenty	1661 Walton road	11/29/2015	29_Nov_2015	2015	12:06:00 PM	HB	Honey bee	Apidea	Apidae	Apis	mellifera	Apis mellifera	A. mellifera	Linnaeus	1758	Introduced	27650317	329.95	F	20				22.71	596.7	USING BORIS			23.8	50	908	0	1.6					WS650317
Kiwifruit	Bay of Plenty	1661 Walton road	11/29/2015	29_Nov_2015	2015	12:06:00 PM	HB	Honey bee	Apidea	Apidae	Apis	mellifera	Apis mellifera	A. mellifera	Linnaeus	1758	Introduced	27650317	352.65	F	50				14.44	596.7	USING BORIS			23.8	50	908	0	1.6					WS650317
Kiwifruit	Bay of Plenty	1661 Walton road	11/29/2015	29_Nov_2015	2015	12:06:00 PM	HB	Honey bee	Apidea	Apidae	Apis	mellifera	Apis mellifera	A. mellifera	Linnaeus	1758	Introduced	27650317	367.09	F	10				23.77	596.7	USING BORIS			23.8	50	908	0	1.6					WS650317
Kiwifruit	Bay of Plenty	1661 Walton road	11/29/2015	29_Nov_2015	2015	12:06:00 PM	HB	Honey bee	Apidea	Apidae	Apis	mellifera	Apis mellifera	A. mellifera	Linnaeus	1758	Introduced	27650317	390.86	F	100				11.52	596.7	USING BORIS			23.8	50	908	0	1.6					WS650317
Kiwifruit	Bay of Plenty	1661 Walton road	11/29/2015	29_Nov_2015	2015	12:06:00 PM	HB	Honey bee	Apidea	Apidae	Apis	mellifera	Apis mellifera	A. mellifera	Linnaeus	1758	Introduced	27650317	402.37	F	150				9.73	596.7	USING BORIS			23.8	50	908	0	1.6					WS650317
Kiwifruit	Bay of Plenty	1661 Walton road	11/29/2015	29_Nov_2015	2015	12:06:00 PM	HB	Honey bee	Apidea	Apidae	Apis	mellifera	Apis mellifera	A. mellifera	Linnaeus	1758	Introduced	27650317	412.1	F	10				13.47	596.7	USING BORIS			23.8	50	908	0	1.6					WS650317
Kiwifruit	Bay of Plenty	1661 Walton road	11/29/2015	29_Nov_2015	2015	12:06:00 PM	HB	Honey bee	Apidea	Apidae	Apis	mellifera	Apis mellifera	A. mellifera	Linnaeus	1758	Introduced	27650317	425.57	F	100				19.62	596.7	USING BORIS			23.8	50	908	0	1.6					WS650317
Kiwifruit	Bay of Plenty	1661 Walton road	11/29/2015	29_Nov_2015	2015	12:06:00 PM	HB	Honey bee	Apidea	Apidae	Apis	mellifera	Apis mellifera	A. mellifera	Linnaeus	1758	Introduced	27650317	445.19	F	60				13.37	596.7	USING BORIS			23.8	50	908	0	1.6					WS650317
Kiwifruit	Bay of Plenty	1661 Walton road	11/29/2015	29_Nov_2015	2015	12:06:00 PM	HB	Honey bee	Apidea	Apidae	Apis	mellifera	Apis mellifera	A. mellifera	Linnaeus	1758	Introduced	27650317	458.57	F	60				39.02	596.7	USING BORIS			23.8	50	908	0	1.6					WS650317
Kiwifruit	Bay of Plenty	1661 Walton road	11/29/2015	29_Nov_2015	2015	12:06:00 PM	HB	Honey bee	Apidea	Apidae	Apis	mellifera	Apis mellifera	A. mellifera	Linnaeus	1758	Introduced	27650317	497.59	F	30				25.53	596.7	USING BORIS			23.8	50	908	0	1.6					WS650317
Kiwifruit	Bay of Plenty	1661 Walton road	11/29/2015	29_Nov_2015	2015	12:06:00 PM	HB	Honey bee	Apidea	Apidae	Apis	mellifera	Apis mellifera	A. mellifera	Linnaeus	1758	Introduced	27650317	523.12	F	100				5.99	596.7	USING BORIS			23.8	50	908	0	1.6					WS650317
Kiwifruit	Bay of Plenty	1661 Walton road	11/29/2015	29_Nov_2015	2015	12:06:00 PM	HB	Honey bee	Apidea	Apidae	Apis	mellifera	Apis mellifera	A. mellifera	Linnaeus	1758	Introduced	27650317	529.11	F	50				10.03	596.7	USING BORIS			23.8	50	908	0	1.6					WS650317
Kiwifruit	Bay of Plenty	1661 Walton road	11/29/2015	29_Nov_2015	2015	12:06:00 PM	HB	Honey bee	Apidea	Apidae	Apis	mellifera	Apis mellifera	A. mellifera	Linnaeus	1758	Introduced	27650317	539.14	F	5				40.79	596.7	USING BORIS			23.8	50	908	0	1.6					WS650317
Kiwifruit	Bay of Plenty	1661 Walton road	11/29/2015	29_Nov_2015	2015	12:06:00 PM	HB	Honey bee	Apidea	Apidae	Apis	mellifera	Apis mellifera	A. mellifera	Linnaeus	1758	Introduced	27650317	579.93	F	10				20.65	596.7	USING BORIS			23.8	50	908	0	1.6					WS650317
Kiwifruit	Bay of Plenty	1661 Walton road	11/29/2015	29_Nov_2015	2015	12:06:00 PM	HB	Honey bee	Apidea	Apidae	Apis	mellifera	Apis mellifera	A. mellifera	Linnaeus	1758	Introduced	27650317	600.58	F					7.3	596.7	USING BORIS			23.8	50	908	0	1.6					WS650317
Kiwifruit	Bay of Plenty	1661 Walton road	11/29/2015	29_Nov_2015	2015	12:06:00 PM	HB	Honey bee	Apidea	Apidae	Apis	mellifera	Apis mellifera	A. mellifera	Linnaeus	1758	Introduced	27650317	607.88							596.7	USING BORIS			23.8	50	908	0	1.6					WS650317
Kiwifruit	Bay of Plenty	1661 Walton road	11/29/2015	29_Nov_2015	2015	1:18:00 PM	HB	Honey bee	Apidea	Apidae	Apis	mellifera	Apis mellifera	A. mellifera	Linnaeus	1758	Introduced	27650319	17.86	M					7.8	202.3	USING BORIS	140	60	23.9	59	986	0	0					WS650319
Kiwifruit	Bay of Plenty	1661 Walton road	11/29/2015	29_Nov_2015	2015	1:18:00 PM	HB	Honey bee	Apidea	Apidae	Apis	mellifera	Apis mellifera	A. mellifera	Linnaeus	1758	Introduced	27650319	25.67	M					17.5	202.3	USING BORIS	140	60	23.9	59	986	0	0					WS650319
Kiwifruit	Bay of Plenty	1661 Walton road	11/29/2015	29_Nov_2015	2015	1:18:00 PM	HB	Honey bee	Apidea	Apidae	Apis	mellifera	Apis mellifera	A. mellifera	Linnaeus	1758	Introduced	27650319	43.16	M	10				13.75	226.8	USING BORIS	140	60	23.9	59	986	0	0					WS650319
Kiwifruit	Bay of Plenty	1661 Walton road	11/29/2015	29_Nov_2015	2015	1:18:00 PM	HB	Honey bee	Apidea	Apidae	Apis	mellifera	Apis mellifera	A. mellifera	Linnaeus	1758	Introduced	27650319	56.91	M	20				12.35	226.8	USING BORIS	140	60	23.9	59	986	0	0					WS650319
Kiwifruit	Bay of Plenty	1661 Walton road	11/29/2015	29_Nov_2015	2015	1:18:00 PM	HB	Honey bee	Apidea	Apidae	Apis	mellifera	Apis mellifera	A. mellifera	Linnaeus	1758	Introduced	27650319	69.26	M	2				40.05	226.8	USING BORIS	140	60	23.9	59	986	0	0					WS650319
Kiwifruit	Bay of Plenty	1661 Walton road	11/29/2015	29_Nov_2015	2015	1:18:00 PM	HB	Honey bee	Apidea	Apidae	Apis	mellifera	Apis mellifera	A. mellifera	Linnaeus	1758	Introduced	27650319	109.31	M	5				6.49	226.8	USING BORIS	140	60	23.9	59	986	0	0					WS650319
Kiwifruit	Bay of Plenty	1661 Walton road	11/29/2015	29_Nov_2015	2015	1:18:00 PM	HB	Honey bee	Apidea	Apidae	Apis	mellifera	Apis mellifera	A. mellifera	Linnaeus	1758	Introduced	27650319	115.79	M	150				32.85	226.8	USING BORIS	140	60	23.9	59	986	0	0					WS650319
Kiwifruit	Bay of Plenty	1661 Walton road	11/29/2015	29_Nov_2015	2015	1:18:00 PM	HB	Honey bee	Apidea	Apidae	Apis	mellifera	Apis mellifera	A. mellifera	Linnaeus	1758	Introduced	27650319	148.64	M	60				44.52	226.8	USING BORIS	140	60	23.9	59	986	0	0					WS650319
Kiwifruit	Bay of Plenty	1661 Walton road	11/29/2015	29_Nov_2015	2015	1:18:00 PM	HB	Honey bee	Apidea	Apidae	Apis	mellifera	Apis mellifera	A. mellifera	Linnaeus	1758	Introduced	27650319	193.17	M					51.46	226.8	USING BORIS	140	60	23.9	59	986	0	0					WS650319
Kiwifruit	Bay of Plenty	1661 Walton road	11/29/2015	29_Nov_2015	2015	1:18:00 PM	HB	Honey bee	Apidea	Apidae	Apis	mellifera	Apis mellifera	A. mellifera	Linnaeus	1758	Introduced	27650319	244.63							226.8	USING BORIS	140	60	23.9	59	986	0	0					WS650319
Kiwifruit	Bay of Plenty	1661 Walton road	11/29/2015	29_Nov_2015	2015	1:48:00 PM	HB	Honey bee	Apidea	Apidae	Apis	mellifera	Apis mellifera	A. mellifera	Linnaeus	1758	Introduced	27650320	10.76	M	30				13.03	100.38	USING BORIS	100	60	24.6	48	1019	4.3	5.4					WS650320
Kiwifruit	Bay of Plenty	1661 Walton road	11/29/2015	29_Nov_2015	2015	1:48:00 PM	HB	Honey bee	Apidea	Apidae	Apis	mellifera	Apis mellifera	A. mellifera	Linnaeus	1758	Introduced	27650320	23.8	M	30				12.63	100.38	USING BORIS	100	60	24.6	48	1019	4.3	5.4					WS650320
Kiwifruit	Bay of Plenty	1661 Walton road	11/29/2015	29_Nov_2015	2015	1:48:00 PM	HB	Honey bee	Apidea	Apidae	Apis	mellifera	Apis mellifera	A. mellifera	Linnaeus	1758	Introduced	27650320	36.43	M	30				4.84	100.38	USING BORIS	100	60	24.6	48	1019	4.3	5.4					WS650320
Kiwifruit	Bay of Plenty	1661 Walton road	11/29/2015	29_Nov_2015	2015	1:48:00 PM	HB	Honey bee	Apidea	Apidae	Apis	mellifera	Apis mellifera	A. mellifera	Linnaeus	1758	Introduced	27650320	41.27	M	10				31.21	100.38	USING BORIS	100	60	24.6	48	1019	4.3	5.4					WS650320
Kiwifruit	Bay of Plenty	1661 Walton road	11/29/2015	29_Nov_2015	2015	1:48:00 PM	HB	Honey bee	Apidea	Apidae	Apis	mellifera	Apis mellifera	A. mellifera	Linnaeus	1758	Introduced	27650320	72.48	M	20				4.49	100.38	USING BORIS	100	60	24.6	48	1019	4.3	5.4					WS650320
Kiwifruit	Bay of Plenty	1661 Walton road	11/29/2015	29_Nov_2015	2015	1:48:00 PM	HB	Honey bee	Apidea	Apidae	Apis	mellifera	Apis mellifera	A. mellifera	Linnaeus	1758	Introduced	27650320	76.97	M	60				10.82	100.38	USING BORIS	100	60	24.6	48	1019	4.3	5.4					WS650320
Kiwifruit	Bay of Plenty	1661 Walton road	11/29/2015	29_Nov_2015	2015	1:48:00 PM	HB	Honey bee	Apidea	Apidae	Apis	mellifera	Apis mellifera	A. mellifera	Linnaeus	1758	Introduced	27650320	87.79	M					23.36	100.38	USING BORIS	100	60	24.6	48	1019	4.3	5.4					WS650320
Kiwifruit	Bay of Plenty	1661 Walton road	11/29/2015	29_Nov_2015	2015	1:48:00 PM	HB	Honey bee	Apidea	Apidae	Apis	mellifera	Apis mellifera	A. mellifera	Linnaeus	1758	Introduced	27650320	111.15							100.38	USING BORIS	100	60	24.6	48	1019	4.3	5.4					WS650320
Kiwifruit	Bay of Plenty	1661 Walton road	11/29/2015	29_Nov_2015	2015	10:39:00 AM	HB	Honey bee	Apidea	Apidae	Apis	mellifera	Apis mellifera	A. mellifera	Linnaeus	1758	Introduced	27650373	13.35	M	2				9.35	292.4	USING BORIS	340		21.9	53	972	0	0					WS650373
Kiwifruit	Bay of Plenty	1661 Walton road	11/29/2015	29_Nov_2015	2015	10:39:00 AM	HB	Honey bee	Apidea	Apidae	Apis	mellifera	Apis mellifera	A. mellifera	Linnaeus	1758	Introduced	27650373	22.69	M	2				3.8	292.4	USING BORIS	340		21.9	53	972	0	0					WS650373
Kiwifruit	Bay of Plenty	1661 Walton road	11/29/2015	29_Nov_2015	2015	10:39:00 AM	HB	Honey bee	Apidea	Apidae	Apis	mellifera	Apis mellifera	A. mellifera	Linnaeus	1758	Introduced	27650373	26.49	M	10				17.29	292.4	USING BORIS	340		21.9	53	972	0	0					WS650373
Kiwifruit	Bay of Plenty	1661 Walton road	11/29/2015	29_Nov_2015	2015	10:39:00 AM	HB	Honey bee	Apidea	Apidae	Apis	mellifera	Apis mellifera	A. mellifera	Linnaeus	1758	Introduced	27650373	43.78	M	70				21.81	292.4	USING BORIS	340		21.9	53	972	0	0					WS650373
Kiwifruit	Bay of Plenty	1661 Walton road	11/29/2015	29_Nov_2015	2015	10:39:00 AM	HB	Honey bee	Apidea	Apidae	Apis	mellifera	Apis mellifera	A. mellifera	Linnaeus	1758	Introduced	27650373	65.59	M	50				43.51	292.4	USING BORIS	340		21.9	53	972	0	0					WS650373
Kiwifruit	Bay of Plenty	1661 Walton road	11/29/2015	29_Nov_2015	2015	10:39:00 AM	HB	Honey bee	Apidea	Apidae	Apis	mellifera	Apis mellifera	A. mellifera	Linnaeus	1758	Introduced	27650373	109.11	M					15.09	292.4	USING BORIS	340		21.9	53	972	0	0					WS650373
Kiwifruit	Bay of Plenty	1661 Walton road	11/29/2015	29_Nov_2015	2015	10:39:00 AM	HB	Honey bee	Apidea	Apidae	Apis	mellifera	Apis mellifera	A. mellifera	Linnaeus	1758	Introduced	27650373	124.2	M	5				5.72	292.4	USING BORIS	340		21.9	53	972	0	0					WS650373
Kiwifruit	Bay of Plenty	1661 Walton road	11/29/2015	29_Nov_2015	2015	10:39:00 AM	HB	Honey bee	Apidea	Apidae	Apis	mellifera	Apis mellifera	A. mellifera	Linnaeus	1758	Introduced	27650373	129.92	M	2				5.29	292.4	USING BORIS	340		21.9	53	972	0	0					WS650373
Kiwifruit	Bay of Plenty	1661 Walton road	11/29/2015	29_Nov_2015	2015	10:39:00 AM	HB	Honey bee	Apidea	Apidae	Apis	mellifera	Apis mellifera	A. mellifera	Linnaeus	1758	Introduced	27650373	135.21	M	70				25.03	292.4	USING BORIS	340		21.9	53	972	0	0					WS650373
Kiwifruit	Bay of Plenty	1661 Walton road	11/29/2015	29_Nov_2015	2015	10:39:00 AM	HB	Honey bee	Apidea	Apidae	Apis	mellifera	Apis mellifera	A. mellifera	Linnaeus	1758	Introduced	27650373	160.24	M	5				11.66	292.4	USING BORIS	340		21.9	53	972	0	0					WS650373
Kiwifruit	Bay of Plenty	1661 Walton road	11/29/2015	29_Nov_2015	2015	10:39:00 AM	HB	Honey bee	Apidea	Apidae	Apis	mellifera	Apis mellifera	A. mellifera	Linnaeus	1758	Introduced	27650373	171.9	M	10				3.62	292.4	USING BORIS	340		21.9	53	972	0	0					WS650373
Kiwifruit	Bay of Plenty	1661 Walton road	11/29/2015	29_Nov_2015	2015	10:39:00 AM	HB	Honey bee	Apidea	Apidae	Apis	mellifera	Apis mellifera	A. mellifera	Linnaeus	1758	Introduced	27650373	175.51	M	20				4.38	292.4	USING BORIS	340		21.9	53	972	0	0					WS650373
Kiwifruit	Bay of Plenty	1661 Walton road	11/29/2015	29_Nov_2015	2015	10:39:00 AM	HB	Honey bee	Apidea	Apidae	Apis	mellifera	Apis mellifera	A. mellifera	Linnaeus	1758	Introduced	27650373	179.89	M	30				16.52	292.4	USING BORIS	340		21.9	53	972	0	0					WS650373
Kiwifruit	Bay of Plenty	1661 Walton road	11/29/2015	29_Nov_2015	2015	10:39:00 AM	HB	Honey bee	Apidea	Apidae	Apis	mellifera	Apis mellifera	A. mellifera	Linnaeus	1758	Introduced	27650373	196.41	M					21.64	292.4	USING BORIS	340		21.9	53	972	0	0					WS650373
Kiwifruit	Bay of Plenty	1661 Walton road	11/29/2015	29_Nov_2015	2015	10:39:00 AM	HB	Honey bee	Apidea	Apidae	Apis	mellifera	Apis mellifera	A. mellifera	Linnaeus	1758	Introduced	27650373	218.05	M	3				4.41	292.4	USING BORIS	340		21.9	53	972	0	0					WS650373
Kiwifruit	Bay of Plenty	1661 Walton road	11/29/2015	29_Nov_2015	2015	10:39:00 AM	HB	Honey bee	Apidea	Apidae	Apis	mellifera	Apis mellifera	A. mellifera	Linnaeus	1758	Introduced	27650373	222.47	M	200				22.71	292.4	USING BORIS	340		21.9	53	972	0	0					WS650373
Kiwifruit	Bay of Plenty	1661 Walton road	11/29/2015	29_Nov_2015	2015	10:39:00 AM	HB	Honey bee	Apidea	Apidae	Apis	mellifera	Apis mellifera	A. mellifera	Linnaeus	1758	Introduced	27650373	245.17	M	70				15.08	292.4	USING BORIS	340		21.9	53	972	0	0					WS650373
Kiwifruit	Bay of Plenty	1661 Walton road	11/29/2015	29_Nov_2015	2015	10:39:00 AM	HB	Honey bee	Apidea	Apidae	Apis	mellifera	Apis mellifera	A. mellifera	Linnaeus	1758	Introduced	27650373	260.25	M	20				13.58	292.4	USING BORIS	340		21.9	53	972	0	0					WS650373
Kiwifruit	Bay of Plenty	1661 Walton road	11/29/2015	29_Nov_2015	2015	10:39:00 AM	HB	Honey bee	Apidea	Apidae	Apis	mellifera	Apis mellifera	A. mellifera	Linnaeus	1758	Introduced	27650373	273.83	M	2				4.47	292.4	USING BORIS	340		21.9	53	972	0	0					WS650373
Kiwifruit	Bay of Plenty	1661 Walton road	11/29/2015	29_Nov_2015	2015	10:39:00 AM	HB	Honey bee	Apidea	Apidae	Apis	mellifera	Apis mellifera	A. mellifera	Linnaeus	1758	Introduced	27650373	278.3	M	7				10.58	292.4	USING BORIS	340		21.9	53	972	0	0					WS650373
Kiwifruit	Bay of Plenty	1661 Walton road	11/29/2015	29_Nov_2015	2015	10:39:00 AM	HB	Honey bee	Apidea	Apidae	Apis	mellifera	Apis mellifera	A. mellifera	Linnaeus	1758	Introduced	27650373	288.88	M					16.83	292.4	USING BORIS	340		21.9	53	972	0	0					WS650373
Kiwifruit	Bay of Plenty	1661 Walton road	11/29/2015	29_Nov_2015	2015	10:39:00 AM	HB	Honey bee	Apidea	Apidae	Apis	mellifera	Apis mellifera	A. mellifera	Linnaeus	1758	Introduced	27650373	305.7							292.4	USING BORIS	340		21.9	53	972	0	0					WS650373
Kiwifruit	Bay of Plenty	1661 Walton road	11/29/2015	29_Nov_2015	2015	12:00:00 PM	HB	Honey bee	Apidea	Apidae	Apis	mellifera	Apis mellifera	A. mellifera	Linnaeus	1758	Introduced	1511290004	10.47	M	15				11.31	239.8	USING BORIS	100	400	23.9	41	1097	0	0.5					151129_004
Kiwifruit	Bay of Plenty	1661 Walton road	11/29/2015	29_Nov_2015	2015	10:45:00 AM	HB	Honey bee	Apidea	Apidae	Apis	mellifera	Apis mellifera	A. mellifera	Linnaeus	1758	Introduced	1511290004	21.78	F	5				12.48	239.8	USING BORIS	100	400	23.9	41	1097	0	0.5					151129_004
Kiwifruit	Bay of Plenty	1661 Walton road	11/29/2015	29_Nov_2015	2015	10:45:00 AM	HB	Honey bee	Apidea	Apidae	Apis	mellifera	Apis mellifera	A. mellifera	Linnaeus	1758	Introduced	1511290004	34.26	M	2				16.17	239.8	USING BORIS	100	400	23.9	41	1097	0	0.5					151129_004
Kiwifruit	Bay of Plenty	1661 Walton road	11/29/2015	29_Nov_2015	2015	10:45:00 AM	HB	Honey bee	Apidea	Apidae	Apis	mellifera	Apis mellifera	A. mellifera	Linnaeus	1758	Introduced	1511290004	50.43	M	6				27.22	239.8	USING BORIS	100	400	23.9	41	1097	0	0.5					151129_004
Kiwifruit	Bay of Plenty	1661 Walton road	11/29/2015	29_Nov_2015	2015	10:45:00 AM	HB	Honey bee	Apidea	Apidae	Apis	mellifera	Apis mellifera	A. mellifera	Linnaeus	1758	Introduced	1511290004	77.64	F	6				6.48	239.8	USING BORIS	100	400	23.9	41	1097	0	0.5					151129_004
Kiwifruit	Bay of Plenty	1661 Walton road	11/29/2015	29_Nov_2015	2015	10:45:00 AM	HB	Honey bee	Apidea	Apidae	Apis	mellifera	Apis mellifera	A. mellifera	Linnaeus	1758	Introduced	1511290004	84.12	F					30.51	239.8	USING BORIS	100	400	23.9	41	1097	0	0.5					151129_004
Kiwifruit	Bay of Plenty	1661 Walton road	11/29/2015	29_Nov_2015	2015	10:45:00 AM	HB	Honey bee	Apidea	Apidae	Apis	mellifera	Apis mellifera	A. mellifera	Linnaeus	1758	Introduced	1511290004	114.63	M	30				6.67	239.8	USING BORIS	100	400	23.9	41	1097	0	0.5					151129_004
Kiwifruit	Bay of Plenty	1661 Walton road	11/29/2015	29_Nov_2015	2015	10:45:00 AM	HB	Honey bee	Apidea	Apidae	Apis	mellifera	Apis mellifera	A. mellifera	Linnaeus	1758	Introduced	1511290004	121.3	M					18.12	239.8	USING BORIS	100	400	23.9	41	1097	0	0.5					151129_004
Kiwifruit	Bay of Plenty	1661 Walton road	11/29/2015	29_Nov_2015	2015	10:45:00 AM	HB	Honey bee	Apidea	Apidae	Apis	mellifera	Apis mellifera	A. mellifera	Linnaeus	1758	Introduced	1511290004	139.42	M	15				2.43	239.8	USING BORIS	100	400	23.9	41	1097	0	0.5					151129_004
Kiwifruit	Bay of Plenty	1661 Walton road	11/29/2015	29_Nov_2015	2015	10:45:00 AM	HB	Honey bee	Apidea	Apidae	Apis	mellifera	Apis mellifera	A. mellifera	Linnaeus	1758	Introduced	1511290004	141.85	M	30				0.74	239.8	USING BORIS	100	400	23.9	41	1097	0	0.5					151129_004
Kiwifruit	Bay of Plenty	1661 Walton road	11/29/2015	29_Nov_2015	2015	10:45:00 AM	HB	Honey bee	Apidea	Apidae	Apis	mellifera	Apis mellifera	A. mellifera	Linnaeus	1758	Introduced	1511290004	142.59	M	40				9.21	239.8	USING BORIS	100	400	23.9	41	1097	0	0.5					151129_004
Kiwifruit	Bay of Plenty	1661 Walton road	11/29/2015	29_Nov_2015	2015	10:45:00 AM	HB	Honey bee	Apidea	Apidae	Apis	mellifera	Apis mellifera	A. mellifera	Linnaeus	1758	Introduced	1511290004	151.8	M	12				35.58	239.8	USING BORIS	100	400	23.9	41	1097	0	0.5					151129_004
Kiwifruit	Bay of Plenty	1661 Walton road	11/29/2015	29_Nov_2015	2015	10:45:00 AM	HB	Honey bee	Apidea	Apidae	Apis	mellifera	Apis mellifera	A. mellifera	Linnaeus	1758	Introduced	1511290004	187.38	M	4				51.03	239.8	USING BORIS	100	400	23.9	41	1097	0	0.5					151129_004
Kiwifruit	Bay of Plenty	1661 Walton road	11/29/2015	29_Nov_2015	2015	10:45:00 AM	HB	Honey bee	Apidea	Apidae	Apis	mellifera	Apis mellifera	A. mellifera	Linnaeus	1758	Introduced	1511290004	238.41	M					11.86	239.8	USING BORIS	100	400	23.9	41	1097	0	0.5					151129_004
Kiwifruit	Bay of Plenty	1661 Walton road	11/29/2015	29_Nov_2015	2015	10:45:00 AM	HB	Honey bee	Apidea	Apidae	Apis	mellifera	Apis mellifera	A. mellifera	Linnaeus	1758	Introduced	1511290004	250.27							239.8	USING BORIS	100	400	23.9	41	1097	0	0.5					151129_004
Kiwifruit	Bay of Plenty	1661 Walton road	11/29/2015	29_Nov_2015	2015	11:50:00 AM	HB	Honey bee	Apidea	Apidae	Apis	mellifera	Apis mellifera	A. mellifera	Linnaeus	1758	Introduced	1511290005	27.97	M					7	85.3	USING BORIS	20	100	24.3	43	118	0	1					151129_005
Kiwifruit	Bay of Plenty	1661 Walton road	11/29/2015	29_Nov_2015	2015	11:50:00 AM	HB	Honey bee	Apidea	Apidae	Apis	mellifera	Apis mellifera	A. mellifera	Linnaeus	1758	Introduced	1511290005	34.97	M	10				10.24	85.3	USING BORIS	20	100	24.3	43	118	0	1					151129_005
Kiwifruit	Bay of Plenty	1661 Walton road	11/29/2015	29_Nov_2015	2015	11:50:00 AM	HB	Honey bee	Apidea	Apidae	Apis	mellifera	Apis mellifera	A. mellifera	Linnaeus	1758	Introduced	1511290005	45.21	M	20				11.86	85.3	USING BORIS	20	100	24.3	43	118	0	1					151129_005
Kiwifruit	Bay of Plenty	1661 Walton road	11/29/2015	29_Nov_2015	2015	11:50:00 AM	HB	Honey bee	Apidea	Apidae	Apis	mellifera	Apis mellifera	A. mellifera	Linnaeus	1758	Introduced	1511290005	57.07	M	20				18.21	85.3	USING BORIS	20	100	24.3	43	118	0	1					151129_005
Kiwifruit	Bay of Plenty	1661 Walton road	11/29/2015	29_Nov_2015	2015	11:50:00 AM	HB	Honey bee	Apidea	Apidae	Apis	mellifera	Apis mellifera	A. mellifera	Linnaeus	1758	Introduced	1511290005	75.28	M					37.98	85.3	USING BORIS	20	100	24.3	43	118	0	1					151129_005
Kiwifruit	Bay of Plenty	1661 Walton road	11/29/2015	29_Nov_2015	2015	11:50:00 AM	HB	Honey bee	Apidea	Apidae	Apis	mellifera	Apis mellifera	A. mellifera	Linnaeus	1758	Introduced	1511290005	113.26							85.3	USING BORIS	20	100	24.3	43	118	0	1					151129_005
Kiwifruit	Bay of Plenty	1661 Walton road	11/29/2015	29_Nov_2015	2015	11:55:00 AM	HB	Honey bee	Apidea	Apidae	Apis	mellifera	Apis mellifera	A. mellifera	Linnaeus	1758	Introduced	1511290005	246.69	M	30				20.48	272.2	USING BORIS	48	80	24.3	43	118	0	1					151129_005
Kiwifruit	Bay of Plenty	1661 Walton road	11/29/2015	29_Nov_2015	2015	11:55:00 AM	HB	Honey bee	Apidea	Apidae	Apis	mellifera	Apis mellifera	A. mellifera	Linnaeus	1758	Introduced	1511290005	267.17	M	20				4.6	272.2	USING BORIS	48	80	24.3	43	118	0	1					151129_005
Kiwifruit	Bay of Plenty	1661 Walton road	11/29/2015	29_Nov_2015	2015	11:55:00 AM	HB	Honey bee	Apidea	Apidae	Apis	mellifera	Apis mellifera	A. mellifera	Linnaeus	1758	Introduced	1511290005	271.77	M	6				66.01	272.2	USING BORIS	48	80	24.3	43	118	0	1					151129_005
Kiwifruit	Bay of Plenty	1661 Walton road	11/29/2015	29_Nov_2015	2015	11:55:00 AM	HB	Honey bee	Apidea	Apidae	Apis	mellifera	Apis mellifera	A. mellifera	Linnaeus	1758	Introduced	1511290005	337.78	M	2				26.68	272.2	USING BORIS	48	80	24.3	43	118	0	1					151129_005
Kiwifruit	Bay of Plenty	1661 Walton road	11/29/2015	29_Nov_2015	2015	11:55:00 AM	HB	Honey bee	Apidea	Apidae	Apis	mellifera	Apis mellifera	A. mellifera	Linnaeus	1758	Introduced	1511290005	364.46	M	3				34.77	272.2	USING BORIS	48	80	24.3	43	118	0	1					151129_005
Kiwifruit	Bay of Plenty	1661 Walton road	11/29/2015	29_Nov_2015	2015	11:55:00 AM	HB	Honey bee	Apidea	Apidae	Apis	mellifera	Apis mellifera	A. mellifera	Linnaeus	1758	Introduced	1511290005	399.22	M	2				22.36	272.2	USING BORIS	48	80	24.3	43	118	0	1					151129_005
Kiwifruit	Bay of Plenty	1661 Walton road	11/29/2015	29_Nov_2015	2015	11:55:00 AM	HB	Honey bee	Apidea	Apidae	Apis	mellifera	Apis mellifera	A. mellifera	Linnaeus	1758	Introduced	1511290005	421.58	M	4				25.6	272.2	USING BORIS	48	80	24.3	43	118	0	1					151129_005
Kiwifruit	Bay of Plenty	1661 Walton road	11/29/2015	29_Nov_2015	2015	11:55:00 AM	HB	Honey bee	Apidea	Apidae	Apis	mellifera	Apis mellifera	A. mellifera	Linnaeus	1758	Introduced	1511290005	447.18	M	6				56.06	272.2	USING BORIS	48	80	24.3	43	118	0	1					151129_005
Kiwifruit	Bay of Plenty	1661 Walton road	11/29/2015	29_Nov_2015	2015	11:55:00 AM	HB	Honey bee	Apidea	Apidae	Apis	mellifera	Apis mellifera	A. mellifera	Linnaeus	1758	Introduced	1511290005	503.24	M					15.62	272.2	USING BORIS	48	80	24.3	43	118	0	1					151129_005
Kiwifruit	Bay of Plenty	1661 Walton road	11/29/2015	29_Nov_2015	2015	11:55:00 AM	HB	Honey bee	Apidea	Apidae	Apis	mellifera	Apis mellifera	A. mellifera	Linnaeus	1758	Introduced	1511290005	518.86							272.2	USING BORIS	48	80	24.3	43	118	0	1					151129_005
Kiwifruit	Bay of Plenty	1661 Walton road	11/29/2015	29_Nov_2015	2015	1:10:00 PM	HB	Honey bee	Apidea	Apidae	Apis	mellifera	Apis mellifera	A. mellifera	Linnaeus	1758	Introduced	1511290008	122.88	M	10				7.81	55.51	USING BORIS	33	88	25.1	38	1131	0	0					151129_008
Kiwifruit	Bay of Plenty	1661 Walton road	11/29/2015	29_Nov_2015	2015	1:10:00 PM	HB	Honey bee	Apidea	Apidae	Apis	mellifera	Apis mellifera	A. mellifera	Linnaeus	1758	Introduced	1511290008	130.69	M	4				21.29	55.51	USING BORIS	33	88	25.1	38	1131	0	0					151129_008
Kiwifruit	Bay of Plenty	1661 Walton road	11/29/2015	29_Nov_2015	2015	1:10:00 PM	HB	Honey bee	Apidea	Apidae	Apis	mellifera	Apis mellifera	A. mellifera	Linnaeus	1758	Introduced	1511290008	151.98	M	9				4.1	55.51	USING BORIS	10	130	25.1	38	1131	0	0					151129_008
Kiwifruit	Bay of Plenty	1661 Walton road	11/29/2015	29_Nov_2015	2015	1:10:00 PM	HB	Honey bee	Apidea	Apidae	Apis	mellifera	Apis mellifera	A. mellifera	Linnaeus	1758	Introduced	1511290008	156.08	M	9				7.76	55.51	USING BORIS	10	130	25.1	38	1131	0	0					151129_008
Kiwifruit	Bay of Plenty	1661 Walton road	11/29/2015	29_Nov_2015	2015	1:10:00 PM	HB	Honey bee	Apidea	Apidae	Apis	mellifera	Apis mellifera	A. mellifera	Linnaeus	1758	Introduced	1511290008	163.84	M					14.55	55.51	USING BORIS	10	130	25.1	38	1131	0	0					151129_008
Kiwifruit	Bay of Plenty	1661 Walton road	11/29/2015	29_Nov_2015	2015	1:10:00 PM	HB	Honey bee	Apidea	Apidae	Apis	mellifera	Apis mellifera	A. mellifera	Linnaeus	1758	Introduced	1511290008	178.39							55.51	USING BORIS	10	130	25.1	38	1131	0	0					151129_008
Kiwifruit	Bay of Plenty	1661 Walton road	11/29/2015	29_Nov_2015	2015	1:20:00 PM	HB	Honey bee	Apidea	Apidae	Apis	mellifera	Apis mellifera	A. mellifera	Linnaeus	1758	Introduced	1511290008	548.36	M	14				20.77	314.6	USING BORIS	187	80	25.1	38	1131	0	0					151129_008
Kiwifruit	Bay of Plenty	1661 Walton road	11/29/2015	29_Nov_2015	2015	1:20:00 PM	HB	Honey bee	Apidea	Apidae	Apis	mellifera	Apis mellifera	A. mellifera	Linnaeus	1758	Introduced	1511290008	569.13	M	16				14.81	314.6	USING BORIS	187	80	25.1	38	1131	0	0					151129_008
Kiwifruit	Bay of Plenty	1661 Walton road	11/29/2015	29_Nov_2015	2015	1:20:00 PM	HB	Honey bee	Apidea	Apidae	Apis	mellifera	Apis mellifera	A. mellifera	Linnaeus	1758	Introduced	1511290008	583.94	M	47				9.98	314.6	USING BORIS	187	80	25.1	38	1131	0	0					151129_008
Kiwifruit	Bay of Plenty	1661 Walton road	11/29/2015	29_Nov_2015	2015	1:20:00 PM	HB	Honey bee	Apidea	Apidae	Apis	mellifera	Apis mellifera	A. mellifera	Linnaeus	1758	Introduced	1511290008	593.92	M	55				11.86	314.6	USING BORIS	187	80	25.1	38	1131	0	0					151129_008
Kiwifruit	Bay of Plenty	1661 Walton road	11/29/2015	29_Nov_2015	2015	1:20:00 PM	HB	Honey bee	Apidea	Apidae	Apis	mellifera	Apis mellifera	A. mellifera	Linnaeus	1758	Introduced	1511290008	605.78	M	3				48.69	314.6	USING BORIS	187	80	25.1	38	1131	0	0					151129_008
Kiwifruit	Bay of Plenty	1661 Walton road	11/29/2015	29_Nov_2015	2015	1:20:00 PM	HB	Honey bee	Apidea	Apidae	Apis	mellifera	Apis mellifera	A. mellifera	Linnaeus	1758	Introduced	1511290008	654.47	M	11				7	314.6	USING BORIS	187	80	25.1	38	1131	0	0					151129_008
Kiwifruit	Bay of Plenty	1661 Walton road	11/29/2015	29_Nov_2015	2015	1:20:00 PM	HB	Honey bee	Apidea	Apidae	Apis	mellifera	Apis mellifera	A. mellifera	Linnaeus	1758	Introduced	1511290008	661.47	M	52				38.82	314.6	USING BORIS	187	80	25.1	38	1131	0	0					151129_008
Kiwifruit	Bay of Plenty	1661 Walton road	11/29/2015	29_Nov_2015	2015	1:20:00 PM	HB	Honey bee	Apidea	Apidae	Apis	mellifera	Apis mellifera	A. mellifera	Linnaeus	1758	Introduced	1511290008	700.29	M	15				19.12	314.6	USING BORIS	187	80	25.1	38	1131	0	0					151129_008
Kiwifruit	Bay of Plenty	1661 Walton road	11/29/2015	29_Nov_2015	2015	1:20:00 PM	HB	Honey bee	Apidea	Apidae	Apis	mellifera	Apis mellifera	A. mellifera	Linnaeus	1758	Introduced	1511290008	719.41	M	1				24.53	314.6	USING BORIS	187	80	25.1	38	1131	0	0					151129_008
Kiwifruit	Bay of Plenty	1661 Walton road	11/29/2015	29_Nov_2015	2015	1:20:00 PM	HB	Honey bee	Apidea	Apidae	Apis	mellifera	Apis mellifera	A. mellifera	Linnaeus	1758	Introduced	1511290008	743.94	M					9.43	314.6	USING BORIS	187	80	25.1	38	1131	0	0					151129_008
Kiwifruit	Bay of Plenty	1661 Walton road	11/29/2015	29_Nov_2015	2015	1:20:00 PM	HB	Honey bee	Apidea	Apidae	Apis	mellifera	Apis mellifera	A. mellifera	Linnaeus	1758	Introduced	1511290008	753.37	M	10				13.48	314.6	USING BORIS	187	80	25.1	38	1131	0	0					151129_008
Kiwifruit	Bay of Plenty	1661 Walton road	11/29/2015	29_Nov_2015	2015	1:20:00 PM	HB	Honey bee	Apidea	Apidae	Apis	mellifera	Apis mellifera	A. mellifera	Linnaeus	1758	Introduced	1511290008	766.85	M	6				22.02	314.6	USING BORIS	187	80	25.1	38	1131	0	0					151129_008
Kiwifruit	Bay of Plenty	1661 Walton road	11/29/2015	29_Nov_2015	2015	1:20:00 PM	HB	Honey bee	Apidea	Apidae	Apis	mellifera	Apis mellifera	A. mellifera	Linnaeus	1758	Introduced	1511290008	788.87	M	4				16.17	314.6	USING BORIS	187	80	25.1	38	1131	0	0					151129_008
Kiwifruit	Bay of Plenty	1661 Walton road	11/29/2015	29_Nov_2015	2015	1:20:00 PM	HB	Honey bee	Apidea	Apidae	Apis	mellifera	Apis mellifera	A. mellifera	Linnaeus	1758	Introduced	1511290008	805.04	M	27				12.12	314.6	USING BORIS	187	80	25.1	38	1131	0	0					151129_008
Kiwifruit	Bay of Plenty	1661 Walton road	11/29/2015	29_Nov_2015	2015	1:20:00 PM	HB	Honey bee	Apidea	Apidae	Apis	mellifera	Apis mellifera	A. mellifera	Linnaeus	1758	Introduced	1511290008	817.16	M	4				31.53	314.6	USING BORIS	187	80	25.1	38	1131	0	0					151129_008
Kiwifruit	Bay of Plenty	1661 Walton road	11/29/2015	29_Nov_2015	2015	1:20:00 PM	HB	Honey bee	Apidea	Apidae	Apis	mellifera	Apis mellifera	A. mellifera	Linnaeus	1758	Introduced	1511290008	848.69	M	4				7.55	314.6	USING BORIS	187	80	25.1	38	1131	0	0					151129_008
Kiwifruit	Bay of Plenty	1661 Walton road	11/29/2015	29_Nov_2015	2015	1:20:00 PM	HB	Honey bee	Apidea	Apidae	Apis	mellifera	Apis mellifera	A. mellifera	Linnaeus	1758	Introduced	1511290008	856.24	M					6.74	314.6	USING BORIS	187	80	25.1	38	1131	0	0					151129_008
Kiwifruit	Bay of Plenty	1661 Walton road	11/29/2015	29_Nov_2015	2015	1:20:00 PM	HB	Honey bee	Apidea	Apidae	Apis	mellifera	Apis mellifera	A. mellifera	Linnaeus	1758	Introduced	1511290008	862.98							314.6	USING BORIS	187	80	25.1	38	1131	0	0					151129_008
Kiwifruit	Bay of Plenty	1661 Walton road	11/29/2015	29_Nov_2015	2015	11:15:00 AM	HB	Honey bee	Apidea	Apidae	Apis	mellifera	Apis mellifera	A. mellifera	Linnaeus	1758	Introduced	27650376.66	373.09	M	20				10.3	152.7	USING BORIS	196	5	25.6	53	1053	0	0					WS650376.WMA
Kiwifruit	Bay of Plenty	1661 Walton road	11/29/2015	29_Nov_2015	2015	11:15:00 AM	HB	Honey bee	Apidea	Apidae	Apis	mellifera	Apis mellifera	A. mellifera	Linnaeus	1758	Introduced	27650376.66	383.4	M	200				9.76	152.7	USING BORIS	196	5	25.6	53	1053	0	0					WS650376.WMA
Kiwifruit	Bay of Plenty	1661 Walton road	11/29/2015	29_Nov_2015	2015	11:15:00 AM	HB	Honey bee	Apidea	Apidae	Apis	mellifera	Apis mellifera	A. mellifera	Linnaeus	1758	Introduced	27650376.66	393.15	M	100				6.58	152.7	USING BORIS	196	5	25.6	53	1053	0	0					WS650376.WMA
Kiwifruit	Bay of Plenty	1661 Walton road	11/29/2015	29_Nov_2015	2015	11:15:00 AM	HB	Honey bee	Apidea	Apidae	Apis	mellifera	Apis mellifera	A. mellifera	Linnaeus	1758	Introduced	27650376.66	399.74	M	70				13.84	152.7	USING BORIS	196	5	25.6	53	1053	0	0					WS650376.WMA
Kiwifruit	Bay of Plenty	1661 Walton road	11/29/2015	29_Nov_2015	2015	11:15:00 AM	HB	Honey bee	Apidea	Apidae	Apis	mellifera	Apis mellifera	A. mellifera	Linnaeus	1758	Introduced	27650376.66	413.57	M	30				6.26	152.7	USING BORIS	196	5	25.6	53	1053	0	0					WS650376.WMA
Kiwifruit	Bay of Plenty	1661 Walton road	11/29/2015	29_Nov_2015	2015	11:15:00 AM	HB	Honey bee	Apidea	Apidae	Apis	mellifera	Apis mellifera	A. mellifera	Linnaeus	1758	Introduced	27650376.66	419.83	M					105.94	152.7	USING BORIS	196	5	25.6	53	1053	0	0					WS650376.WMA
Kiwifruit	Bay of Plenty	1661 Walton road	11/29/2015	29_Nov_2015	2015	11:15:00 AM	HB	Honey bee	Apidea	Apidae	Apis	mellifera	Apis mellifera	A. mellifera	Linnaeus	1758	Introduced	27650376.66	525.77							152.7	USING BORIS	196	5	25.6	53	1053	0	0					WS650376.WMA
Kiwifruit	Nelson	Celine and Lisa field	11/22/2017	22_Nov_2017	2017	1:40:00 PM	HB	Honey Bee	Apidea	Apidae	Apis	mellifera	Apis mellifera	A. mellifera	Linnaeus	1758	Introduced	27650376.66	2.635	F		Walking on stigma			8.865	159.3				22	52	1118	0	11
Kiwifruit	Nelson	Celine and Lisa field	11/22/2017	22_Nov_2017	2017	1:40:00 PM	HB	Honey Bee	Apidea	Apidae	Apis	mellifera	Apis mellifera	A. mellifera	Linnaeus	1758	Introduced	27650376.66	11.5	F					21.91	159.3				22	52	1118	0	11
Kiwifruit	Nelson	Celine and Lisa field	11/22/2017	22_Nov_2017	2017	1:40:00 PM	HB	Honey Bee	Apidea	Apidae	Apis	mellifera	Apis mellifera	A. mellifera	Linnaeus	1758	Introduced	27650376.66	33.41	F					6.282	159.3				22	52	1118	0	11
Kiwifruit	Nelson	Celine and Lisa field	11/22/2017	22_Nov_2017	2017	1:40:00 PM	HB	Honey Bee	Apidea	Apidae	Apis	mellifera	Apis mellifera	A. mellifera	Linnaeus	1758	Introduced	27650376.66	39.692	F					22.649	159.3				22	52	1118	0	11
Kiwifruit	Nelson	Celine and Lisa field	11/22/2017	22_Nov_2017	2017	1:40:00 PM	HB	Honey Bee	Apidea	Apidae	Apis	mellifera	Apis mellifera	A. mellifera	Linnaeus	1758	Introduced	27650376.66	62.341	F					16.413	159.3				22	52	1118	0	11
Kiwifruit	Nelson	Celine and Lisa field	11/22/2017	22_Nov_2017	2017	1:40:00 PM	HB	Honey Bee	Apidea	Apidae	Apis	mellifera	Apis mellifera	A. mellifera	Linnaeus	1758	Introduced	27650376.66	78.754	F					13.322	159.3				22	52	1118	0	11
Kiwifruit	Nelson	Celine and Lisa field	11/22/2017	22_Nov_2017	2017	1:40:00 PM	HB	Honey Bee	Apidea	Apidae	Apis	mellifera	Apis mellifera	A. mellifera	Linnaeus	1758	Introduced	27650376.66	92.076	F					37.58	159.3				22	52	1118	0	11
Kiwifruit	Nelson	Celine and Lisa field	11/22/2017	22_Nov_2017	2017	1:40:00 PM	HB	Honey Bee	Apidea	Apidae	Apis	mellifera	Apis mellifera	A. mellifera	Linnaeus	1758	Introduced	27650376.66	129.656	F					8.896	159.3				22	52	1118	0	11
Kiwifruit	Nelson	Celine and Lisa field	11/22/2017	22_Nov_2017	2017	1:40:00 PM	HB	Honey Bee	Apidea	Apidae	Apis	mellifera	Apis mellifera	A. mellifera	Linnaeus	1758	Introduced	27650376.66	138.552	F					23.43	159.3				22	52	1118	0	11
Kiwifruit	Nelson	Celine and Lisa field	11/22/2017	22_Nov_2017	2017	1:40:00 PM	HB	Honey Bee	Apidea	Apidae	Apis	mellifera	Apis mellifera	A. mellifera	Linnaeus	1758	Introduced	27650376.66	161.982							159.3				22	52	1118	0	11
Kiwifruit	Nelson	53 Moutere Highway, Best Island, Appleby	11/24/2017	24_Nov_2017	2017	1:00:00 PM	HB	Honey Bee	Apidea	Apidae	Apis	mellifera	Apis mellifera	A. mellifera	Linnaeus	1758	Introduced	17112400337	4.772	F				Pollen collecting	5.511	185.12				21		241							171124_0337
Kiwifruit	Nelson	53 Moutere Highway, Best Island, Appleby	11/24/2017	24_Nov_2017	2017	1:00:00 PM	HB	Honey Bee	Apidea	Apidae	Apis	mellifera	Apis mellifera	A. mellifera	Linnaeus	1758	Introduced	17112400337	10.283	F	5			Pollen collecting	13.375	185.12				21		241							171124_0337
Kiwifruit	Nelson	53 Moutere Highway, Best Island, Appleby	11/24/2017	24_Nov_2017	2017	1:00:00 PM	HB	Honey Bee	Apidea	Apidae	Apis	mellifera	Apis mellifera	A. mellifera	Linnaeus	1758	Introduced	17112400337	23.658	F				Pollen collecting	32.444	185.12				21		241							171124_0337
Kiwifruit	Nelson	53 Moutere Highway, Best Island, Appleby	11/24/2017	24_Nov_2017	2017	1:00:00 PM	HB	Honey Bee	Apidea	Apidae	Apis	mellifera	Apis mellifera	A. mellifera	Linnaeus	1758	Introduced	17112400337	56.102	F				Pollen collecting	37.12	185.12				21		241							171124_0337
Kiwifruit	Nelson	53 Moutere Highway, Best Island, Appleby	11/24/2017	24_Nov_2017	2017	1:00:00 PM	HB	Honey Bee	Apidea	Apidae	Apis	mellifera	Apis mellifera	A. mellifera	Linnaeus	1758	Introduced	17112400337	93.222	F				Pollen collecting	24.712	185.12				21		241							171124_0337
Kiwifruit	Nelson	53 Moutere Highway, Best Island, Appleby	11/24/2017	24_Nov_2017	2017	1:00:00 PM	HB	Honey Bee	Apidea	Apidae	Apis	mellifera	Apis mellifera	A. mellifera	Linnaeus	1758	Introduced	17112400337	117.934	F	20			Pollen collecting	10.554	185.12				21		241							171124_0337
Kiwifruit	Nelson	53 Moutere Highway, Best Island, Appleby	11/24/2017	24_Nov_2017	2017	1:00:00 PM	HB	Honey Bee	Apidea	Apidae	Apis	mellifera	Apis mellifera	A. mellifera	Linnaeus	1758	Introduced	17112400337	128.488	F				Pollen collecting	14.524	185.12				21		241							171124_0337
Kiwifruit	Nelson	53 Moutere Highway, Best Island, Appleby	11/24/2017	24_Nov_2017	2017	1:00:00 PM	HB	Honey Bee	Apidea	Apidae	Apis	mellifera	Apis mellifera	A. mellifera	Linnaeus	1758	Introduced	17112400337	143.012	F	2			Pollen collecting	31.556	185.12				21		241							171124_0337
Kiwifruit	Nelson	53 Moutere Highway, Best Island, Appleby	11/24/2017	24_Nov_2017	2017	1:00:00 PM	HB	Honey Bee	Apidea	Apidae	Apis	mellifera	Apis mellifera	A. mellifera	Linnaeus	1758	Introduced	17112400337	174.568	F	10			Pollen collecting	15.325	185.12				21		241							171124_0337
Kiwifruit	Nelson	53 Moutere Highway, Best Island, Appleby	11/24/2017	24_Nov_2017	2017	1:00:00 PM	HB	Honey Bee	Apidea	Apidae	Apis	mellifera	Apis mellifera	A. mellifera	Linnaeus	1758	Introduced	17112400337	189.893					Pollen collecting		185.12				21		241							171124_0337
Kiwifruit	Nelson	53 Moutere Highway, Best Island, Appleby	11/24/2017	24_Nov_2017	2017	1:10:00 PM	HB	Honey Bee	Apidea	Apidae	Apis	mellifera	Apis mellifera	A. mellifera	Linnaeus	1758	Introduced	17112400338	5.869	F					31.294	58.8				21		241							171124_0338
Kiwifruit	Nelson	53 Moutere Highway, Best Island, Appleby	11/24/2017	24_Nov_2017	2017	1:10:00 PM	HB	Honey Bee	Apidea	Apidae	Apis	mellifera	Apis mellifera	A. mellifera	Linnaeus	1758	Introduced	17112400338	37.163	F					27.544	58.8				21		241							171124_0338
Kiwifruit	Nelson	53 Moutere Highway, Best Island, Appleby	11/24/2017	24_Nov_2017	2017	1:10:00 PM	HB	Honey Bee	Apidea	Apidae	Apis	mellifera	Apis mellifera	A. mellifera	Linnaeus	1758	Introduced	17112400338	64.707	F						58.8				21		241							171124_0338
Kiwifruit	Nelson	53 Moutere Highway, Best Island, Appleby	11/24/2017	24_Nov_2017	2017	1:15:00 PM	HB	Honey Bee	Apidea	Apidae	Apis	mellifera	Apis mellifera	A. mellifera	Linnaeus	1758	Introduced	17112400339	8.299	M					5.433	63.4				21		241							171124_0339
Kiwifruit	Nelson	53 Moutere Highway, Best Island, Appleby	11/24/2017	24_Nov_2017	2017	1:15:00 PM	HB	Honey Bee	Apidea	Apidae	Apis	mellifera	Apis mellifera	A. mellifera	Linnaeus	1758	Introduced	17112400339	13.732	M					25.025	63.4				21		241							171124_0339
Kiwifruit	Nelson	53 Moutere Highway, Best Island, Appleby	11/24/2017	24_Nov_2017	2017	1:15:00 PM	HB	Honey Bee	Apidea	Apidae	Apis	mellifera	Apis mellifera	A. mellifera	Linnaeus	1758	Introduced	17112400339	38.757	M					27.011	63.4				21		241							171124_0339
Kiwifruit	Nelson	53 Moutere Highway, Best Island, Appleby	11/24/2017	24_Nov_2017	2017	1:15:00 PM	HB	Honey Bee	Apidea	Apidae	Apis	mellifera	Apis mellifera	A. mellifera	Linnaeus	1758	Introduced	17112400339	65.768	M					5.955	63.4				21		241							171124_0339
Kiwifruit	Nelson	53 Moutere Highway, Best Island, Appleby	11/24/2017	24_Nov_2017	2017	1:15:00 PM	HB	Honey Bee	Apidea	Apidae	Apis	mellifera	Apis mellifera	A. mellifera	Linnaeus	1758	Introduced	17112400339	71.723							63.4				21		241							171124_0339
Kiwifruit	Nelson	53 Moutere Highway, Best Island, Appleby	11/24/2017	24_Nov_2017	2017	1:30:00 PM	HB	Honey Bee	Apidea	Apidae	Apis	mellifera	Apis mellifera	A. mellifera	Linnaeus	1758	Introduced	17112400340	9.892	F	90				35.265	127.5				21		241							171124_0340
Kiwifruit	Nelson	53 Moutere Highway, Best Island, Appleby	11/24/2017	24_Nov_2017	2017	1:30:00 PM	HB	Honey Bee	Apidea	Apidae	Apis	mellifera	Apis mellifera	A. mellifera	Linnaeus	1758	Introduced	17112400340	45.157	F	10				27.846	127.5				21		241							171124_0340
Kiwifruit	Nelson	53 Moutere Highway, Best Island, Appleby	11/24/2017	24_Nov_2017	2017	1:30:00 PM	HB	Honey Bee	Apidea	Apidae	Apis	mellifera	Apis mellifera	A. mellifera	Linnaeus	1758	Introduced	17112400340	73.003	F	200				23.005	127.5				21		241							171124_0340
Kiwifruit	Nelson	53 Moutere Highway, Best Island, Appleby	11/24/2017	24_Nov_2017	2017	1:30:00 PM	HB	Honey Bee	Apidea	Apidae	Apis	mellifera	Apis mellifera	A. mellifera	Linnaeus	1758	Introduced	17112400340	96.008	F	10				4.894	127.5				21		241							171124_0340
Kiwifruit	Nelson	53 Moutere Highway, Best Island, Appleby	11/24/2017	24_Nov_2017	2017	1:30:00 PM	HB	Honey Bee	Apidea	Apidae	Apis	mellifera	Apis mellifera	A. mellifera	Linnaeus	1758	Introduced	17112400340	100.902	F	50				16.902	127.5				21		241							171124_0340
Kiwifruit	Nelson	53 Moutere Highway, Best Island, Appleby	11/24/2017	24_Nov_2017	2017	1:30:00 PM	HB	Honey Bee	Apidea	Apidae	Apis	mellifera	Apis mellifera	A. mellifera	Linnaeus	1758	Introduced	17112400340	117.804	F					19.557	127.5				21		241							171124_0340
Kiwifruit	Nelson	53 Moutere Highway, Best Island, Appleby	11/24/2017	24_Nov_2017	2017	1:30:00 PM	HB	Honey Bee	Apidea	Apidae	Apis	mellifera	Apis mellifera	A. mellifera	Linnaeus	1758	Introduced	17112400340	137.361							127.5				21		241							171124_0340
Kiwifruit	Nelson	53 Moutere Highway, Best Island, Appleby	11/24/2017	24_Nov_2017	2017	1:36:00 PM	HB	Honey Bee	Apidea	Apidae	Apis	mellifera	Apis mellifera	A. mellifera	Linnaeus	1758	Introduced	17112400341	6.443	F	50				20.091	63.4				21		241							171124_0341
Kiwifruit	Nelson	53 Moutere Highway, Best Island, Appleby	11/24/2017	24_Nov_2017	2017	1:36:00 PM	HB	Honey Bee	Apidea	Apidae	Apis	mellifera	Apis mellifera	A. mellifera	Linnaeus	1758	Introduced	17112400341	26.534	F					9.663	63.4				21		241							171124_0341
Kiwifruit	Nelson	53 Moutere Highway, Best Island, Appleby	11/24/2017	24_Nov_2017	2017	1:36:00 PM	HB	Honey Bee	Apidea	Apidae	Apis	mellifera	Apis mellifera	A. mellifera	Linnaeus	1758	Introduced	17112400341	36.197	F	50				9.8	63.4				21		241							171124_0341
Kiwifruit	Nelson	53 Moutere Highway, Best Island, Appleby	11/24/2017	24_Nov_2017	2017	1:36:00 PM	HB	Honey Bee	Apidea	Apidae	Apis	mellifera	Apis mellifera	A. mellifera	Linnaeus	1758	Introduced	17112400341	45.997	F	10				12.715	63.4				21		241							171124_0341
Kiwifruit	Nelson	53 Moutere Highway, Best Island, Appleby	11/24/2017	24_Nov_2017	2017	1:36:00 PM	HB	Honey Bee	Apidea	Apidae	Apis	mellifera	Apis mellifera	A. mellifera	Linnaeus	1758	Introduced	17112400341	58.712	F	20				2.297	63.4				21		241							171124_0341
Kiwifruit	Nelson	53 Moutere Highway, Best Island, Appleby	11/24/2017	24_Nov_2017	2017	1:36:00 PM	HB	Honey Bee	Apidea	Apidae	Apis	mellifera	Apis mellifera	A. mellifera	Linnaeus	1758	Introduced	17112400341	61.009	F					8.83	63.4				21		241							171124_0341
Kiwifruit	Nelson	53 Moutere Highway, Best Island, Appleby	11/24/2017	24_Nov_2017	2017	1:36:00 PM	HB	Honey Bee	Apidea	Apidae	Apis	mellifera	Apis mellifera	A. mellifera	Linnaeus	1758	Introduced	17112400341	69.839							63.4				21		241							171124_0341
Kiwifruit	Nelson	Murray Winter	11/19/2017	19_Nov_2017	2017	2:00:00 PM	HB	Honey Bee	Apidea	Apidae	Apis	mellifera	Apis mellifera	A. mellifera	Linnaeus	1758	Introduced	17112400346	4.016	F					10.108	164.6				23.6	43	489	0	2					171124_0346
Kiwifruit	Nelson	Murray Winter	11/19/2017	19_Nov_2017	2017	2:00:00 PM	HB	Honey Bee	Apidea	Apidae	Apis	mellifera	Apis mellifera	A. mellifera	Linnaeus	1758	Introduced	17112400346	14.124	F	10				28.606	164.6				23.6	43	489	0	2					171124_0346
Kiwifruit	Nelson	Murray Winter	11/19/2017	19_Nov_2017	2017	2:00:00 PM	HB	Honey Bee	Apidea	Apidae	Apis	mellifera	Apis mellifera	A. mellifera	Linnaeus	1758	Introduced	17112400346	42.73	F	20				30.274	164.6				23.6	43	489	0	2					171124_0346
Kiwifruit	Nelson	Murray Winter	11/19/2017	19_Nov_2017	2017	2:00:00 PM	HB	Honey Bee	Apidea	Apidae	Apis	mellifera	Apis mellifera	A. mellifera	Linnaeus	1758	Introduced	17112400346	73.004	F	5				42.818	164.6				23.6	43	489	0	2					171124_0346
Kiwifruit	Nelson	Murray Winter	11/19/2017	19_Nov_2017	2017	2:00:00 PM	HB	Honey Bee	Apidea	Apidae	Apis	mellifera	Apis mellifera	A. mellifera	Linnaeus	1758	Introduced	17112400346	115.822	F	50				38.627	164.6				23.6	43	489	0	2					171124_0346
Kiwifruit	Nelson	Murray Winter	11/19/2017	19_Nov_2017	2017	2:00:00 PM	HB	Honey Bee	Apidea	Apidae	Apis	mellifera	Apis mellifera	A. mellifera	Linnaeus	1758	Introduced	17112400346	154.449	F	100				5.698	164.6				23.6	43	489	0	2					171124_0346
Kiwifruit	Nelson	Murray Winter	11/19/2017	19_Nov_2017	2017	2:00:00 PM	HB	Honey Bee	Apidea	Apidae	Apis	mellifera	Apis mellifera	A. mellifera	Linnaeus	1758	Introduced	17112400346	160.147	M					8.499	164.6				23.6	43	489	0	2					171124_0346
Kiwifruit	Nelson	Murray Winter	11/19/2017	19_Nov_2017	2017	2:00:00 PM	HB	Honey Bee	Apidea	Apidae	Apis	mellifera	Apis mellifera	A. mellifera	Linnaeus	1758	Introduced	17112400346	168.646							164.6				23.6	43	489	0	2					171124_0346
Kiwifruit	Bay of Plenty	Maurons field, Walton road	11/20/2013	20_Nov_2013	2013	10:16:00 AM		Honey Bee	Apidea	Apidae	Apis	mellifera	Apis mellifera	A. mellifera	Linnaeus	1758	Introduced	13650383		f	40				14	147	f gathering pollen			21	41	433	0	2					13650383
Kiwifruit	Bay of Plenty	Maurons field, Walton road	11/20/2013	20_Nov_2013	2013	10:16:00 AM		Honey Bee	Apidea	Apidae	Apis	mellifera	Apis mellifera	A. mellifera	Linnaeus	1758	Introduced	13650383		f	50				65	147	f gathering pollen			21	41	433	0	2					13650383
Kiwifruit	Bay of Plenty	Maurons field, Walton road	11/20/2013	20_Nov_2013	2013	10:16:00 AM		Honey Bee	Apidea	Apidae	Apis	mellifera	Apis mellifera	A. mellifera	Linnaeus	1758	Introduced	13650383		f	200				40	147	f gathering pollen			21	41	433	0	2					13650383
Kiwifruit	Bay of Plenty	Maurons field, Walton road	11/20/2013	20_Nov_2013	2013	10:16:00 AM		Honey Bee	Apidea	Apidae	Apis	mellifera	Apis mellifera	A. mellifera	Linnaeus	1758	Introduced	13650383		f					28	147	f gathering pollen			21	41	433	0	2					13650383
Kiwifruit	Bay of Plenty	Maurons field, Walton road	11/20/2013	20_Nov_2013	2013	10:22:00 AM		Honey Bee	Apidea	Apidae	Apis	mellifera	Apis mellifera	A. mellifera	Linnaeus	1758	Introduced	13650384		m	2				4	195	m gathering pollen			21.1	40	428	0	0					13650384
Kiwifruit	Bay of Plenty	Maurons field, Walton road	11/20/2013	20_Nov_2013	2013	10:22:00 AM		Honey Bee	Apidea	Apidae	Apis	mellifera	Apis mellifera	A. mellifera	Linnaeus	1758	Introduced	13650384		m	10				16	195	m gathering pollen			21.1	40	428	0	0					13650384
Kiwifruit	Bay of Plenty	Maurons field, Walton road	11/20/2013	20_Nov_2013	2013	10:22:00 AM		Honey Bee	Apidea	Apidae	Apis	mellifera	Apis mellifera	A. mellifera	Linnaeus	1758	Introduced	13650384		m	50				95	195	m gathering pollen			21.1	40	428	0	0					13650384
Kiwifruit	Bay of Plenty	Maurons field, Walton road	11/20/2013	20_Nov_2013	2013	10:22:00 AM		Honey Bee	Apidea	Apidae	Apis	mellifera	Apis mellifera	A. mellifera	Linnaeus	1758	Introduced	13650384		m	200				25	195	m gathering pollen			21.1	40	428	0	0					13650384
Kiwifruit	Bay of Plenty	Maurons field, Walton road	11/20/2013	20_Nov_2013	2013	10:22:00 AM		Honey Bee	Apidea	Apidae	Apis	mellifera	Apis mellifera	A. mellifera	Linnaeus	1758	Introduced	13650384		m	10				48	195	m gathering pollen			21.1	40	428	0	0					13650384
Kiwifruit	Bay of Plenty	Maurons field, Walton road	11/20/2013	20_Nov_2013	2013	10:22:00 AM		Honey Bee	Apidea	Apidae	Apis	mellifera	Apis mellifera	A. mellifera	Linnaeus	1758	Introduced	13650384		m					7	195	m			21.1	40	428	0	0					13650384
Kiwifruit	Bay of Plenty	Maurons field, Walton road	11/20/2013	20_Nov_2013	2013	10:56:00 AM		Honey Bee	Apidea	Apidae	Apis	mellifera	Apis mellifera	A. mellifera	Linnaeus	1758	Introduced	13650387		m	60				30	125	m			20.9	44	316	0	0					13650387
Kiwifruit	Bay of Plenty	Maurons field, Walton road	11/20/2013	20_Nov_2013	2013	10:56:00 AM		Honey Bee	Apidea	Apidae	Apis	mellifera	Apis mellifera	A. mellifera	Linnaeus	1758	Introduced	13650387		m	60				15	125	m			20.9	44	316	0	0					13650387
Kiwifruit	Bay of Plenty	Maurons field, Walton road	11/20/2013	20_Nov_2013	2013	10:56:00 AM		Honey Bee	Apidea	Apidae	Apis	mellifera	Apis mellifera	A. mellifera	Linnaeus	1758	Introduced	13650387		m	20				5	125	m			20.9	44	316	0	0					13650387
Kiwifruit	Bay of Plenty	Maurons field, Walton road	11/20/2013	20_Nov_2013	2013	10:56:00 AM		Honey Bee	Apidea	Apidae	Apis	mellifera	Apis mellifera	A. mellifera	Linnaeus	1758	Introduced	13650387		m	10				25	125	m			20.9	44	316	0	0					13650387
Kiwifruit	Bay of Plenty	Maurons field, Walton road	11/20/2013	20_Nov_2013	2013	10:56:00 AM		Honey Bee	Apidea	Apidae	Apis	mellifera	Apis mellifera	A. mellifera	Linnaeus	1758	Introduced	13650387		m	5				15	125	m			20.9	44	316	0	0					13650387
Kiwifruit	Bay of Plenty	Maurons field, Walton road	11/20/2013	20_Nov_2013	2013	10:56:00 AM		Honey Bee	Apidea	Apidae	Apis	mellifera	Apis mellifera	A. mellifera	Linnaeus	1758	Introduced	13650387		m	10				25	125	m			20.9	44	316	0	0					13650387
Kiwifruit	Bay of Plenty	Maurons field, Walton road	11/20/2013	20_Nov_2013	2013	10:56:00 AM		Honey Bee	Apidea	Apidae	Apis	mellifera	Apis mellifera	A. mellifera	Linnaeus	1758	Introduced	13650387		m	40				10	125	m			20.9	44	316	0	0					13650387
Kiwifruit	Bay of Plenty	Maurons field, Walton road	11/20/2013	20_Nov_2013	2013	10:56:00 AM		Honey Bee	Apidea	Apidae	Apis	mellifera	Apis mellifera	A. mellifera	Linnaeus	1758	Introduced	13650387		m					0	125	m			20.9	44	316	0	0					13650387
Kiwifruit	Bay of Plenty	Maurons field, Walton road	11/20/2013	20_Nov_2013	2013	10:56:00 AM		Honey Bee	Apidea	Apidae	Apis	mellifera	Apis mellifera	A. mellifera	Linnaeus	1758	Introduced	13650387		f	10				4	166	f			20.9	44	316	0	0					13650387
Kiwifruit	Bay of Plenty	Maurons field, Walton road	11/20/2013	20_Nov_2013	2013	10:56:00 AM		Honey Bee	Apidea	Apidae	Apis	mellifera	Apis mellifera	A. mellifera	Linnaeus	1758	Introduced	13650387		f	30				19	166	f			20.9	44	316	0	0					13650387
Kiwifruit	Bay of Plenty	Maurons field, Walton road	11/20/2013	20_Nov_2013	2013	10:56:00 AM		Honey Bee	Apidea	Apidae	Apis	mellifera	Apis mellifera	A. mellifera	Linnaeus	1758	Introduced	13650387		f	30				10	166	f			20.9	44	316	0	0					13650387
Kiwifruit	Bay of Plenty	Maurons field, Walton road	11/20/2013	20_Nov_2013	2013	10:56:00 AM		Honey Bee	Apidea	Apidae	Apis	mellifera	Apis mellifera	A. mellifera	Linnaeus	1758	Introduced	13650387		f	20				27	166	f			20.9	44	316	0	0					13650387
Kiwifruit	Bay of Plenty	Maurons field, Walton road	11/20/2013	20_Nov_2013	2013	10:56:00 AM		Honey Bee	Apidea	Apidae	Apis	mellifera	Apis mellifera	A. mellifera	Linnaeus	1758	Introduced	13650387		f	40				10	166	f			20.9	44	316	0	0					13650387
Kiwifruit	Bay of Plenty	Maurons field, Walton road	11/20/2013	20_Nov_2013	2013	10:56:00 AM		Honey Bee	Apidea	Apidae	Apis	mellifera	Apis mellifera	A. mellifera	Linnaeus	1758	Introduced	13650387		f	60				15	166	f			20.9	44	316	0	0					13650387
Kiwifruit	Bay of Plenty	Maurons field, Walton road	11/20/2013	20_Nov_2013	2013	10:56:00 AM		Honey Bee	Apidea	Apidae	Apis	mellifera	Apis mellifera	A. mellifera	Linnaeus	1758	Introduced	13650387		f	40				25	166	f			20.9	44	316	0	0					13650387
Kiwifruit	Bay of Plenty	Maurons field, Walton road	11/20/2013	20_Nov_2013	2013	10:56:00 AM		Honey Bee	Apidea	Apidae	Apis	mellifera	Apis mellifera	A. mellifera	Linnaeus	1758	Introduced	13650387		f	70				28	166	f			20.9	44	316	0	0					13650387
Kiwifruit	Bay of Plenty	Maurons field, Walton road	11/20/2013	20_Nov_2013	2013	10:56:00 AM		Honey Bee	Apidea	Apidae	Apis	mellifera	Apis mellifera	A. mellifera	Linnaeus	1758	Introduced	13650387		f	10				28	166	f			20.9	44	316	0	0					13650387
Kiwifruit	Bay of Plenty	Maurons field, Walton road	11/20/2013	20_Nov_2013	2013	10:56:00 AM		Honey Bee	Apidea	Apidae	Apis	mellifera	Apis mellifera	A. mellifera	Linnaeus	1758	Introduced	13650387								166				20.9	44	316	0	0					13650387
Kiwifruit	Bay of Plenty	Maurons field, Walton road	11/20/2013	20_Nov_2013	2013	11:43:00 AM		Honey Bee	Apidea	Apidae	Apis	mellifera	Apis mellifera	A. mellifera	Linnaeus	1758	Introduced	13650394		m	10				10	76	m			21.2	44	435	3	10					13650394
Kiwifruit	Bay of Plenty	Maurons field, Walton road	11/20/2013	20_Nov_2013	2013	11:43:00 AM		Honey Bee	Apidea	Apidae	Apis	mellifera	Apis mellifera	A. mellifera	Linnaeus	1758	Introduced	13650394		m	30				7	76	m			21.2	44	435	3	10					13650394
Kiwifruit	Bay of Plenty	Maurons field, Walton road	11/20/2013	20_Nov_2013	2013	11:43:00 AM		Honey Bee	Apidea	Apidae	Apis	mellifera	Apis mellifera	A. mellifera	Linnaeus	1758	Introduced	13650394		m	40				18	76	m			21.2	44	435	3	10					13650394
Kiwifruit	Bay of Plenty	Maurons field, Walton road	11/20/2013	20_Nov_2013	2013	11:43:00 AM		Honey Bee	Apidea	Apidae	Apis	mellifera	Apis mellifera	A. mellifera	Linnaeus	1758	Introduced	13650394		m					41	76	m gathering pollen			21.2	44	435	3	10					13650394
Kiwifruit	Bay of Plenty	Maurons field, Walton road	11/21/2013	21_Nov_2013	2013	9:44:00 AM		Honey Bee	Apidea	Apidae	Apis	mellifera	Apis mellifera	A. mellifera	Linnaeus	1758	Introduced	13650397		m	5				13	129	m			22.3	65	648	0	0					13650397
Kiwifruit	Bay of Plenty	Maurons field, Walton road	11/21/2013	21_Nov_2013	2013	9:44:00 AM		Honey Bee	Apidea	Apidae	Apis	mellifera	Apis mellifera	A. mellifera	Linnaeus	1758	Introduced	13650397		m	70				11	129	m gathering pollen			22.3	65	648	0	0					13650397
Kiwifruit	Bay of Plenty	Maurons field, Walton road	11/21/2013	21_Nov_2013	2013	9:44:00 AM		Honey Bee	Apidea	Apidae	Apis	mellifera	Apis mellifera	A. mellifera	Linnaeus	1758	Introduced	13650397		m	5				10	129	m gathering pollen			22.3	65	648	0	0					13650397
Kiwifruit	Bay of Plenty	Maurons field, Walton road	11/21/2013	21_Nov_2013	2013	9:44:00 AM		Honey Bee	Apidea	Apidae	Apis	mellifera	Apis mellifera	A. mellifera	Linnaeus	1758	Introduced	13650397		m	4				10	129	m			22.3	65	648	0	0					13650397
Kiwifruit	Bay of Plenty	Maurons field, Walton road	11/21/2013	21_Nov_2013	2013	9:44:00 AM		Honey Bee	Apidea	Apidae	Apis	mellifera	Apis mellifera	A. mellifera	Linnaeus	1758	Introduced	13650397		m	20				14	129	m			22.3	65	648	0	0					13650397
Kiwifruit	Bay of Plenty	Maurons field, Walton road	11/21/2013	21_Nov_2013	2013	9:44:00 AM		Honey Bee	Apidea	Apidae	Apis	mellifera	Apis mellifera	A. mellifera	Linnaeus	1758	Introduced	13650397		m	10				11	129	m			22.3	65	648	0	0					13650397
Kiwifruit	Bay of Plenty	Maurons field, Walton road	11/21/2013	21_Nov_2013	2013	9:44:00 AM		Honey Bee	Apidea	Apidae	Apis	mellifera	Apis mellifera	A. mellifera	Linnaeus	1758	Introduced	13650397		m	5				15	129	m			22.3	65	648	0	0					13650397
Kiwifruit	Bay of Plenty	Maurons field, Walton road	11/21/2013	21_Nov_2013	2013	9:44:00 AM		Honey Bee	Apidea	Apidae	Apis	mellifera	Apis mellifera	A. mellifera	Linnaeus	1758	Introduced	13650397		m	10				10	129	m			22.3	65	648	0	0					13650397
Kiwifruit	Bay of Plenty	Maurons field, Walton road	11/21/2013	21_Nov_2013	2013	9:44:00 AM		Honey Bee	Apidea	Apidae	Apis	mellifera	Apis mellifera	A. mellifera	Linnaeus	1758	Introduced	13650397		m	10				20	129	m			22.3	65	648	0	0					13650397
Kiwifruit	Bay of Plenty	Maurons field, Walton road	11/21/2013	21_Nov_2013	2013	9:44:00 AM		Honey Bee	Apidea	Apidae	Apis	mellifera	Apis mellifera	A. mellifera	Linnaeus	1758	Introduced	13650397		m					15	129	m gathering pollen			22.3	65	648	0	0					13650397
Kiwifruit	Bay of Plenty	Maurons field, Walton road	11/21/2013	21_Nov_2013	2013	9:52:00 AM		Honey Bee	Apidea	Apidae	Apis	mellifera	Apis mellifera	A. mellifera	Linnaeus	1758	Introduced	13650398		m	40				10	121	m gathering pollen			22.3	65	648	0	0					13650398
Kiwifruit	Bay of Plenty	Maurons field, Walton road	11/21/2013	21_Nov_2013	2013	9:52:00 AM		Honey Bee	Apidea	Apidae	Apis	mellifera	Apis mellifera	A. mellifera	Linnaeus	1758	Introduced	13650398		f	30				3	121	f			22.3	65	648	0	0					13650398
Kiwifruit	Bay of Plenty	Maurons field, Walton road	11/21/2013	21_Nov_2013	2013	9:52:00 AM		Honey Bee	Apidea	Apidae	Apis	mellifera	Apis mellifera	A. mellifera	Linnaeus	1758	Introduced	13650398		f	10				63	121	f gathering pollen			22.3	65	648	0	0					13650398
Kiwifruit	Bay of Plenty	Maurons field, Walton road	11/21/2013	21_Nov_2013	2013	9:52:00 AM		Honey Bee	Apidea	Apidae	Apis	mellifera	Apis mellifera	A. mellifera	Linnaeus	1758	Introduced	13650398		f	5				45	121	f			22.3	65	648	0	0					13650398
Kiwifruit	Bay of Plenty	Maurons field, Walton road	11/21/2013	21_Nov_2013	2013	9:52:00 AM		Honey Bee	Apidea	Apidae	Apis	mellifera	Apis mellifera	A. mellifera	Linnaeus	1758	Introduced	13650398		f	5				0	121	f			22.3	65	648	0	0					13650398
Kiwifruit	Bay of Plenty	Maurons field, Walton road	11/25/2013	25_Nov_2013	2013	9:30:00 AM		Honey Bee	Apidea	Apidae	Apis	mellifera	Apis mellifera	A. mellifera	Linnaeus	1758	Introduced	13650399		m	40				9	120	m gathering pollen			18.7	68	555	0	0					13650399
Kiwifruit	Bay of Plenty	Maurons field, Walton road	11/25/2013	25_Nov_2013	2013	9:30:00 AM		Honey Bee	Apidea	Apidae	Apis	mellifera	Apis mellifera	A. mellifera	Linnaeus	1758	Introduced	13650399		m	50				19	120	m			18.7	68	555	0	0					13650399
Kiwifruit	Bay of Plenty	Maurons field, Walton road	11/25/2013	25_Nov_2013	2013	9:30:00 AM		Honey Bee	Apidea	Apidae	Apis	mellifera	Apis mellifera	A. mellifera	Linnaeus	1758	Introduced	13650399		m	10				5	120	m			18.7	68	555	0	0					13650399
Kiwifruit	Bay of Plenty	Maurons field, Walton road	11/25/2013	25_Nov_2013	2013	9:30:00 AM		Honey Bee	Apidea	Apidae	Apis	mellifera	Apis mellifera	A. mellifera	Linnaeus	1758	Introduced	13650399		m	5				20	120	m			18.7	68	555	0	0					13650399
Kiwifruit	Bay of Plenty	Maurons field, Walton road	11/25/2013	25_Nov_2013	2013	9:30:00 AM		Honey Bee	Apidea	Apidae	Apis	mellifera	Apis mellifera	A. mellifera	Linnaeus	1758	Introduced	13650399		m	10				5	120	m			18.7	68	555	0	0					13650399
Kiwifruit	Bay of Plenty	Maurons field, Walton road	11/25/2013	25_Nov_2013	2013	9:30:00 AM		Honey Bee	Apidea	Apidae	Apis	mellifera	Apis mellifera	A. mellifera	Linnaeus	1758	Introduced	13650399		m	5				15	120	m gathering pollen			18.7	68	555	0	0					13650399
Kiwifruit	Bay of Plenty	Maurons field, Walton road	11/25/2013	25_Nov_2013	2013	9:30:00 AM		Honey Bee	Apidea	Apidae	Apis	mellifera	Apis mellifera	A. mellifera	Linnaeus	1758	Introduced	13650399		m	20				7	120	m			18.7	68	555	0	0					13650399
Kiwifruit	Bay of Plenty	Maurons field, Walton road	11/25/2013	25_Nov_2013	2013	9:30:00 AM		Honey Bee	Apidea	Apidae	Apis	mellifera	Apis mellifera	A. mellifera	Linnaeus	1758	Introduced	13650399		m	100				15	120	m			18.7	68	555	0	0					13650399
Kiwifruit	Bay of Plenty	Maurons field, Walton road	11/25/2013	25_Nov_2013	2013	9:30:00 AM		Honey Bee	Apidea	Apidae	Apis	mellifera	Apis mellifera	A. mellifera	Linnaeus	1758	Introduced	13650399		m	60				10	120	m			18.7	68	555	0	0					13650399
Kiwifruit	Bay of Plenty	Maurons field, Walton road	11/25/2013	25_Nov_2013	2013	9:30:00 AM		Honey Bee	Apidea	Apidae	Apis	mellifera	Apis mellifera	A. mellifera	Linnaeus	1758	Introduced	13650399		m	60				8	120	m			18.7	68	555	0	0					13650399
Kiwifruit	Bay of Plenty	Maurons field, Walton road	11/25/2013	25_Nov_2013	2013	9:30:00 AM		Honey Bee	Apidea	Apidae	Apis	mellifera	Apis mellifera	A. mellifera	Linnaeus	1758	Introduced	13650399		m					7	120	m			18.7	68	555	0	0					13650399
Kiwifruit	Bay of Plenty	Maurons field, Walton road	11/25/2013	25_Nov_2013	2013	10:15:00 AM		Honey Bee	Apidea	Apidae	Apis	mellifera	Apis mellifera	A. mellifera	Linnaeus	1758	Introduced	13650405		m	20				5	145	m			19.6	63	755	0	0					13650405
Kiwifruit	Bay of Plenty	Maurons field, Walton road	11/25/2013	25_Nov_2013	2013	10:15:00 AM		Honey Bee	Apidea	Apidae	Apis	mellifera	Apis mellifera	A. mellifera	Linnaeus	1758	Introduced	13650405		m	10				6	145	m			19.6	63	755	0	0					13650405
Kiwifruit	Bay of Plenty	Maurons field, Walton road	11/25/2013	25_Nov_2013	2013	10:15:00 AM		Honey Bee	Apidea	Apidae	Apis	mellifera	Apis mellifera	A. mellifera	Linnaeus	1758	Introduced	13650405		m	40				12	145	m			19.6	63	755	0	0					13650405
Kiwifruit	Bay of Plenty	Maurons field, Walton road	11/25/2013	25_Nov_2013	2013	10:15:00 AM		Honey Bee	Apidea	Apidae	Apis	mellifera	Apis mellifera	A. mellifera	Linnaeus	1758	Introduced	13650405		m	60				10	145	m			19.6	63	755	0	0					13650405
Kiwifruit	Bay of Plenty	Maurons field, Walton road	11/25/2013	25_Nov_2013	2013	10:15:00 AM		Honey Bee	Apidea	Apidae	Apis	mellifera	Apis mellifera	A. mellifera	Linnaeus	1758	Introduced	13650405		m	40				7	145	m			19.6	63	755	0	0					13650405
Kiwifruit	Bay of Plenty	Maurons field, Walton road	11/25/2013	25_Nov_2013	2013	10:15:00 AM		Honey Bee	Apidea	Apidae	Apis	mellifera	Apis mellifera	A. mellifera	Linnaeus	1758	Introduced	13650405		m	20				20	145	m			19.6	63	755	0	0					13650405
Kiwifruit	Bay of Plenty	Maurons field, Walton road	11/25/2013	25_Nov_2013	2013	10:15:00 AM		Honey Bee	Apidea	Apidae	Apis	mellifera	Apis mellifera	A. mellifera	Linnaeus	1758	Introduced	13650405		m	10				15	145	m			19.6	63	755	0	0					13650405
Kiwifruit	Bay of Plenty	Maurons field, Walton road	11/25/2013	25_Nov_2013	2013	10:15:00 AM		Honey Bee	Apidea	Apidae	Apis	mellifera	Apis mellifera	A. mellifera	Linnaeus	1758	Introduced	13650405		m	40				4	145	m			19.6	63	755	0	0					13650405
Kiwifruit	Bay of Plenty	Maurons field, Walton road	11/25/2013	25_Nov_2013	2013	10:15:00 AM		Honey Bee	Apidea	Apidae	Apis	mellifera	Apis mellifera	A. mellifera	Linnaeus	1758	Introduced	13650405		m	10				21	145	m			19.6	63	755	0	0					13650405
Kiwifruit	Bay of Plenty	Maurons field, Walton road	11/25/2013	25_Nov_2013	2013	10:15:00 AM		Honey Bee	Apidea	Apidae	Apis	mellifera	Apis mellifera	A. mellifera	Linnaeus	1758	Introduced	13650405		m	20				20	145	m			19.6	63	755	0	0					13650405
Kiwifruit	Bay of Plenty	Maurons field, Walton road	11/25/2013	25_Nov_2013	2013	10:15:00 AM		Honey Bee	Apidea	Apidae	Apis	mellifera	Apis mellifera	A. mellifera	Linnaeus	1758	Introduced	13650405		m	10				14	145	m			19.6	63	755	0	0					13650405
Kiwifruit	Bay of Plenty	Maurons field, Walton road	11/25/2013	25_Nov_2013	2013	10:15:00 AM		Honey Bee	Apidea	Apidae	Apis	mellifera	Apis mellifera	A. mellifera	Linnaeus	1758	Introduced	13650405		m	10				9	145	m			19.6	63	755	0	0					13650405
Kiwifruit	Bay of Plenty	Maurons field, Walton road	11/25/2013	25_Nov_2013	2013	10:15:00 AM		Honey Bee	Apidea	Apidae	Apis	mellifera	Apis mellifera	A. mellifera	Linnaeus	1758	Introduced	13650405		m					2	145	m			19.6	63	755	0	0					13650405
Kiwifruit	Bay of Plenty	Maurons field, Walton road	11/26/2013	26_Nov_2013	2013	9:37:00 AM		Honey Bee	Apidea	Apidae	Apis	mellifera	Apis mellifera	A. mellifera	Linnaeus	1758	Introduced	13650411		m	20				18	214	m			23.2	65	277	0	0					13650411
Kiwifruit	Bay of Plenty	Maurons field, Walton road	11/26/2013	26_Nov_2013	2013	9:37:00 AM		Honey Bee	Apidea	Apidae	Apis	mellifera	Apis mellifera	A. mellifera	Linnaeus	1758	Introduced	13650411		m	10				2	214	m			23.2	65	277	0	0					13650411
Kiwifruit	Bay of Plenty	Maurons field, Walton road	11/26/2013	26_Nov_2013	2013	9:37:00 AM		Honey Bee	Apidea	Apidae	Apis	mellifera	Apis mellifera	A. mellifera	Linnaeus	1758	Introduced	13650411		m	4				16	214	m			23.2	65	277	0	0					13650411
Kiwifruit	Bay of Plenty	Maurons field, Walton road	11/26/2013	26_Nov_2013	2013	9:37:00 AM		Honey Bee	Apidea	Apidae	Apis	mellifera	Apis mellifera	A. mellifera	Linnaeus	1758	Introduced	13650411		m	4				9	214	m			23.2	65	277	0	0					13650411
Kiwifruit	Bay of Plenty	Maurons field, Walton road	11/26/2013	26_Nov_2013	2013	9:37:00 AM		Honey Bee	Apidea	Apidae	Apis	mellifera	Apis mellifera	A. mellifera	Linnaeus	1758	Introduced	13650411		m	4				12	214	m			23.2	65	277	0	0					13650411
Kiwifruit	Bay of Plenty	Maurons field, Walton road	11/26/2013	26_Nov_2013	2013	9:37:00 AM		Honey Bee	Apidea	Apidae	Apis	mellifera	Apis mellifera	A. mellifera	Linnaeus	1758	Introduced	13650411		m	10				12	214	m			23.2	65	277	0	0					13650411
Kiwifruit	Bay of Plenty	Maurons field, Walton road	11/26/2013	26_Nov_2013	2013	9:37:00 AM		Honey Bee	Apidea	Apidae	Apis	mellifera	Apis mellifera	A. mellifera	Linnaeus	1758	Introduced	13650411		m	20				18	214	m			23.2	65	277	0	0					13650411
Kiwifruit	Bay of Plenty	Maurons field, Walton road	11/26/2013	26_Nov_2013	2013	9:37:00 AM		Honey Bee	Apidea	Apidae	Apis	mellifera	Apis mellifera	A. mellifera	Linnaeus	1758	Introduced	13650411		m	10				23	214	m			23.2	65	277	0	0					13650411
Kiwifruit	Bay of Plenty	Maurons field, Walton road	11/26/2013	26_Nov_2013	2013	9:37:00 AM		Honey Bee	Apidea	Apidae	Apis	mellifera	Apis mellifera	A. mellifera	Linnaeus	1758	Introduced	13650411		m	30				8	214	m			23.2	65	277	0	0					13650411
Kiwifruit	Bay of Plenty	Maurons field, Walton road	11/26/2013	26_Nov_2013	2013	9:37:00 AM		Honey Bee	Apidea	Apidae	Apis	mellifera	Apis mellifera	A. mellifera	Linnaeus	1758	Introduced	13650411		m	10				10	214	m			23.2	65	277	0	0					13650411
Kiwifruit	Bay of Plenty	Maurons field, Walton road	11/26/2013	26_Nov_2013	2013	9:37:00 AM		Honey Bee	Apidea	Apidae	Apis	mellifera	Apis mellifera	A. mellifera	Linnaeus	1758	Introduced	13650411		m	5				12	214	m			23.2	65	277	0	0					13650411
Kiwifruit	Bay of Plenty	Maurons field, Walton road	11/26/2013	26_Nov_2013	2013	9:37:00 AM		Honey Bee	Apidea	Apidae	Apis	mellifera	Apis mellifera	A. mellifera	Linnaeus	1758	Introduced	13650411		m	30				9	214	m			23.2	65	277	0	0					13650411
Kiwifruit	Bay of Plenty	Maurons field, Walton road	11/26/2013	26_Nov_2013	2013	9:37:00 AM		Honey Bee	Apidea	Apidae	Apis	mellifera	Apis mellifera	A. mellifera	Linnaeus	1758	Introduced	13650411		m	60				26	214	m			23.2	65	277	0	0					13650411
Kiwifruit	Bay of Plenty	Maurons field, Walton road	11/26/2013	26_Nov_2013	2013	9:37:00 AM		Honey Bee	Apidea	Apidae	Apis	mellifera	Apis mellifera	A. mellifera	Linnaeus	1758	Introduced	13650411		m	2				9	214	m			23.2	65	277	0	0					13650411
Kiwifruit	Bay of Plenty	Maurons field, Walton road	11/26/2013	26_Nov_2013	2013	9:37:00 AM		Honey Bee	Apidea	Apidae	Apis	mellifera	Apis mellifera	A. mellifera	Linnaeus	1758	Introduced	13650411		m	5				9	214	m			23.2	65	277	0	0					13650411
Kiwifruit	Bay of Plenty	Maurons field, Walton road	11/26/2013	26_Nov_2013	2013	9:37:00 AM		Honey Bee	Apidea	Apidae	Apis	mellifera	Apis mellifera	A. mellifera	Linnaeus	1758	Introduced	13650411		m	50				18	214	m			23.2	65	277	0	0					13650411
Kiwifruit	Bay of Plenty	Maurons field, Walton road	11/26/2013	26_Nov_2013	2013	9:37:00 AM		Honey Bee	Apidea	Apidae	Apis	mellifera	Apis mellifera	A. mellifera	Linnaeus	1758	Introduced	13650411		m					3	214	m			23.2	65	277	0	0					13650411
Kiwifruit	Bay of Plenty	Maurons field, Walton road	11/26/2013	26_Nov_2013	2013	9:44:00 AM		Honey Bee	Apidea	Apidae	Apis	mellifera	Apis mellifera	A. mellifera	Linnaeus	1758	Introduced	13650412		m	10				30	100	m			22.5	65	151	0	0					13650412
Kiwifruit	Bay of Plenty	Maurons field, Walton road	11/26/2013	26_Nov_2013	2013	9:44:00 AM		Honey Bee	Apidea	Apidae	Apis	mellifera	Apis mellifera	A. mellifera	Linnaeus	1758	Introduced	13650412		m	300				20	100	m			22.5	65	151	0	0					13650412
Kiwifruit	Bay of Plenty	Maurons field, Walton road	11/26/2013	26_Nov_2013	2013	9:44:00 AM		Honey Bee	Apidea	Apidae	Apis	mellifera	Apis mellifera	A. mellifera	Linnaeus	1758	Introduced	13650412		m	40				6	100	m			22.5	65	151	0	0					13650412
Kiwifruit	Bay of Plenty	Maurons field, Walton road	11/26/2013	26_Nov_2013	2013	9:44:00 AM		Honey Bee	Apidea	Apidae	Apis	mellifera	Apis mellifera	A. mellifera	Linnaeus	1758	Introduced	13650412		m	2				6	100	m			22.5	65	151	0	0					13650412
Kiwifruit	Bay of Plenty	Maurons field, Walton road	11/26/2013	26_Nov_2013	2013	9:44:00 AM		Honey Bee	Apidea	Apidae	Apis	mellifera	Apis mellifera	A. mellifera	Linnaeus	1758	Introduced	13650412		m	2				14	100	m			22.5	65	151	0	0					13650412
Kiwifruit	Bay of Plenty	Maurons field, Walton road	11/26/2013	26_Nov_2013	2013	9:44:00 AM		Honey Bee	Apidea	Apidae	Apis	mellifera	Apis mellifera	A. mellifera	Linnaeus	1758	Introduced	13650412		m					24	100	m			22.5	65	151	0	0					13650412
Kiwifruit	Bay of Plenty	Maurons field, Walton road	11/26/2013	26_Nov_2013	2013	10:06:00 AM		Honey Bee	Apidea	Apidae	Apis	mellifera	Apis mellifera	A. mellifera	Linnaeus	1758	Introduced	13650414		f	5				18	219	f			22.2	70	251	0	0					13650414
Kiwifruit	Bay of Plenty	Maurons field, Walton road	11/26/2013	26_Nov_2013	2013	10:06:00 AM		Honey Bee	Apidea	Apidae	Apis	mellifera	Apis mellifera	A. mellifera	Linnaeus	1758	Introduced	13650414		f	5				12	219	f			22.2	70	251	0	0					13650414
Kiwifruit	Bay of Plenty	Maurons field, Walton road	11/26/2013	26_Nov_2013	2013	10:06:00 AM		Honey Bee	Apidea	Apidae	Apis	mellifera	Apis mellifera	A. mellifera	Linnaeus	1758	Introduced	13650414		f	80				10	219	f			22.2	70	251	0	0					13650414
Kiwifruit	Bay of Plenty	Maurons field, Walton road	11/26/2013	26_Nov_2013	2013	10:06:00 AM		Honey Bee	Apidea	Apidae	Apis	mellifera	Apis mellifera	A. mellifera	Linnaeus	1758	Introduced	13650414		f	3				40	219	f			22.2	70	251	0	0					13650414
Kiwifruit	Bay of Plenty	Maurons field, Walton road	11/26/2013	26_Nov_2013	2013	10:06:00 AM		Honey Bee	Apidea	Apidae	Apis	mellifera	Apis mellifera	A. mellifera	Linnaeus	1758	Introduced	13650414		f	10				16	219	f			22.2	70	251	0	0					13650414
Kiwifruit	Bay of Plenty	Maurons field, Walton road	11/26/2013	26_Nov_2013	2013	10:06:00 AM		Honey Bee	Apidea	Apidae	Apis	mellifera	Apis mellifera	A. mellifera	Linnaeus	1758	Introduced	13650414		f	5				19	219	f			22.2	70	251	0	0					13650414
Kiwifruit	Bay of Plenty	Maurons field, Walton road	11/26/2013	26_Nov_2013	2013	10:06:00 AM		Honey Bee	Apidea	Apidae	Apis	mellifera	Apis mellifera	A. mellifera	Linnaeus	1758	Introduced	13650414		f	10				12	219	f			22.2	70	251	0	0					13650414
Kiwifruit	Bay of Plenty	Maurons field, Walton road	11/26/2013	26_Nov_2013	2013	10:06:00 AM		Honey Bee	Apidea	Apidae	Apis	mellifera	Apis mellifera	A. mellifera	Linnaeus	1758	Introduced	13650414		f	70				20	219	f			22.2	70	251	0	0					13650414
Kiwifruit	Bay of Plenty	Maurons field, Walton road	11/26/2013	26_Nov_2013	2013	10:06:00 AM		Honey Bee	Apidea	Apidae	Apis	mellifera	Apis mellifera	A. mellifera	Linnaeus	1758	Introduced	13650414		f	5				31	219	f			22.2	70	251	0	0					13650414
Kiwifruit	Bay of Plenty	Maurons field, Walton road	11/26/2013	26_Nov_2013	2013	10:06:00 AM		Honey Bee	Apidea	Apidae	Apis	mellifera	Apis mellifera	A. mellifera	Linnaeus	1758	Introduced	13650414		f	200				32	219	f			22.2	70	251	0	0					13650414
Kiwifruit	Bay of Plenty	Maurons field, Walton road	11/26/2013	26_Nov_2013	2013	10:06:00 AM		Honey Bee	Apidea	Apidae	Apis	mellifera	Apis mellifera	A. mellifera	Linnaeus	1758	Introduced	13650414		m					9	219	m			22.2	70	251	0	0					13650414
Kiwifruit	Bay of Plenty	Maurons field, Walton road	11/27/2013	27_Nov_2013	2013	9:27:00 AM		Honey Bee	Apidea	Apidae	Apis	mellifera	Apis mellifera	A. mellifera	Linnaeus	1758	Introduced	13650415		m	70				31	180	m collecting pollen			21.4	68	938	0	0					13650415
Kiwifruit	Bay of Plenty	Maurons field, Walton road	11/27/2013	27_Nov_2013	2013	9:27:00 AM		Honey Bee	Apidea	Apidae	Apis	mellifera	Apis mellifera	A. mellifera	Linnaeus	1758	Introduced	13650415		m	10				38	180	m collecting pollen			21.4	68	938	0	0					13650415
Kiwifruit	Bay of Plenty	Maurons field, Walton road	11/27/2013	27_Nov_2013	2013	9:27:00 AM		Honey Bee	Apidea	Apidae	Apis	mellifera	Apis mellifera	A. mellifera	Linnaeus	1758	Introduced	13650415		m	5				9	180	m collecting pollen			21.4	68	938	0	0					13650415
Kiwifruit	Bay of Plenty	Maurons field, Walton road	11/27/2013	27_Nov_2013	2013	9:27:00 AM		Honey Bee	Apidea	Apidae	Apis	mellifera	Apis mellifera	A. mellifera	Linnaeus	1758	Introduced	13650415		m	5				15	180	m collecting pollen			21.4	68	938	0	0					13650415
Kiwifruit	Bay of Plenty	Maurons field, Walton road	11/27/2013	27_Nov_2013	2013	9:27:00 AM		Honey Bee	Apidea	Apidae	Apis	mellifera	Apis mellifera	A. mellifera	Linnaeus	1758	Introduced	13650415		m	5				5	180	m			21.4	68	938	0	0					13650415
Kiwifruit	Bay of Plenty	Maurons field, Walton road	11/27/2013	27_Nov_2013	2013	9:27:00 AM		Honey Bee	Apidea	Apidae	Apis	mellifera	Apis mellifera	A. mellifera	Linnaeus	1758	Introduced	13650415		m	2				4	180	m			21.4	68	938	0	0					13650415
Kiwifruit	Bay of Plenty	Maurons field, Walton road	11/27/2013	27_Nov_2013	2013	9:27:00 AM		Honey Bee	Apidea	Apidae	Apis	mellifera	Apis mellifera	A. mellifera	Linnaeus	1758	Introduced	13650415		m	5				8	180	m			21.4	68	938	0	0					13650415
Kiwifruit	Bay of Plenty	Maurons field, Walton road	11/27/2013	27_Nov_2013	2013	9:27:00 AM		Honey Bee	Apidea	Apidae	Apis	mellifera	Apis mellifera	A. mellifera	Linnaeus	1758	Introduced	13650415		m	5				10	180	m			21.4	68	938	0	0					13650415
Kiwifruit	Bay of Plenty	Maurons field, Walton road	11/27/2013	27_Nov_2013	2013	9:27:00 AM		Honey Bee	Apidea	Apidae	Apis	mellifera	Apis mellifera	A. mellifera	Linnaeus	1758	Introduced	13650415		m	5				9	180	m			21.4	68	938	0	0					13650415
Kiwifruit	Bay of Plenty	Maurons field, Walton road	11/27/2013	27_Nov_2013	2013	9:27:00 AM		Honey Bee	Apidea	Apidae	Apis	mellifera	Apis mellifera	A. mellifera	Linnaeus	1758	Introduced	13650415		m	5				13	180	m			21.4	68	938	0	0					13650415
Kiwifruit	Bay of Plenty	Maurons field, Walton road	11/27/2013	27_Nov_2013	2013	9:27:00 AM		Honey Bee	Apidea	Apidae	Apis	mellifera	Apis mellifera	A. mellifera	Linnaeus	1758	Introduced	13650415		m	10				13	180	m			21.4	68	938	0	0					13650415
Kiwifruit	Bay of Plenty	Maurons field, Walton road	11/27/2013	27_Nov_2013	2013	9:27:00 AM		Honey Bee	Apidea	Apidae	Apis	mellifera	Apis mellifera	A. mellifera	Linnaeus	1758	Introduced	13650415		m	2				4	180	m			21.4	68	938	0	0					13650415
Kiwifruit	Bay of Plenty	Maurons field, Walton road	11/27/2013	27_Nov_2013	2013	9:27:00 AM		Honey Bee	Apidea	Apidae	Apis	mellifera	Apis mellifera	A. mellifera	Linnaeus	1758	Introduced	13650415		m	10				10	180	m			21.4	68	938	0	0					13650415
Kiwifruit	Bay of Plenty	Maurons field, Walton road	11/27/2013	27_Nov_2013	2013	9:27:00 AM		Honey Bee	Apidea	Apidae	Apis	mellifera	Apis mellifera	A. mellifera	Linnaeus	1758	Introduced	13650415		m	5				5	180	m			21.4	68	938	0	0					13650415
Kiwifruit	Bay of Plenty	Maurons field, Walton road	11/27/2013	27_Nov_2013	2013	9:27:00 AM		Honey Bee	Apidea	Apidae	Apis	mellifera	Apis mellifera	A. mellifera	Linnaeus	1758	Introduced	13650415		m	70				6	180	m			21.4	68	938	0	0					13650415
Kiwifruit	Bay of Plenty	Maurons field, Walton road	11/27/2013	27_Nov_2013	2013	9:45:00 AM		Honey Bee	Apidea	Apidae	Apis	mellifera	Apis mellifera	A. mellifera	Linnaeus	1758	Introduced	13650416		f	30				23	173	f			22	68	446	0	0					13650416
Kiwifruit	Bay of Plenty	Maurons field, Walton road	11/27/2013	27_Nov_2013	2013	9:45:00 AM		Honey Bee	Apidea	Apidae	Apis	mellifera	Apis mellifera	A. mellifera	Linnaeus	1758	Introduced	13650416		f	60				7	173	f			22	68	446	0	0					13650416
Kiwifruit	Bay of Plenty	Maurons field, Walton road	11/27/2013	27_Nov_2013	2013	9:45:00 AM		Honey Bee	Apidea	Apidae	Apis	mellifera	Apis mellifera	A. mellifera	Linnaeus	1758	Introduced	13650416		m	40				12	173	m			22	68	446	0	0					13650416
Kiwifruit	Bay of Plenty	Maurons field, Walton road	11/27/2013	27_Nov_2013	2013	9:45:00 AM		Honey Bee	Apidea	Apidae	Apis	mellifera	Apis mellifera	A. mellifera	Linnaeus	1758	Introduced	13650416		m	30				7	173	m			22	68	446	0	0					13650416
Kiwifruit	Bay of Plenty	Maurons field, Walton road	11/27/2013	27_Nov_2013	2013	9:45:00 AM		Honey Bee	Apidea	Apidae	Apis	mellifera	Apis mellifera	A. mellifera	Linnaeus	1758	Introduced	13650416		m	40				13	173	m			22	68	446	0	0					13650416
Kiwifruit	Bay of Plenty	Maurons field, Walton road	11/27/2013	27_Nov_2013	2013	9:45:00 AM		Honey Bee	Apidea	Apidae	Apis	mellifera	Apis mellifera	A. mellifera	Linnaeus	1758	Introduced	13650416		m	5				10	173	m			22	68	446	0	0					13650416
Kiwifruit	Bay of Plenty	Maurons field, Walton road	11/27/2013	27_Nov_2013	2013	9:45:00 AM		Honey Bee	Apidea	Apidae	Apis	mellifera	Apis mellifera	A. mellifera	Linnaeus	1758	Introduced	13650416		m	5				12	173	m			22	68	446	0	0					13650416
Kiwifruit	Bay of Plenty	Maurons field, Walton road	11/27/2013	27_Nov_2013	2013	9:45:00 AM		Honey Bee	Apidea	Apidae	Apis	mellifera	Apis mellifera	A. mellifera	Linnaeus	1758	Introduced	13650416		m	30				8	173	m			22	68	446	0	0					13650416
Kiwifruit	Bay of Plenty	Maurons field, Walton road	11/27/2013	27_Nov_2013	2013	9:45:00 AM		Honey Bee	Apidea	Apidae	Apis	mellifera	Apis mellifera	A. mellifera	Linnaeus	1758	Introduced	13650416		m	2				20	173	m			22	68	446	0	0					13650416
Kiwifruit	Bay of Plenty	Maurons field, Walton road	11/27/2013	27_Nov_2013	2013	9:45:00 AM		Honey Bee	Apidea	Apidae	Apis	mellifera	Apis mellifera	A. mellifera	Linnaeus	1758	Introduced	13650416		m	20				13	173	m			22	68	446	0	0					13650416
Kiwifruit	Bay of Plenty	Maurons field, Walton road	11/27/2013	27_Nov_2013	2013	9:45:00 AM		Honey Bee	Apidea	Apidae	Apis	mellifera	Apis mellifera	A. mellifera	Linnaeus	1758	Introduced	13650416		m	2				20	173	m			22	68	446	0	0					13650416
Kiwifruit	Bay of Plenty	Maurons field, Walton road	11/27/2013	27_Nov_2013	2013	9:45:00 AM		Honey Bee	Apidea	Apidae	Apis	mellifera	Apis mellifera	A. mellifera	Linnaeus	1758	Introduced	13650416		m	10				9	173	m			22	68	446	0	0					13650416
Kiwifruit	Bay of Plenty	Maurons field, Walton road	11/27/2013	27_Nov_2013	2013	9:45:00 AM		Honey Bee	Apidea	Apidae	Apis	mellifera	Apis mellifera	A. mellifera	Linnaeus	1758	Introduced	13650416		m	10				10	173	m			22	68	446	0	0					13650416
Kiwifruit	Bay of Plenty	Maurons field, Walton road	11/27/2013	27_Nov_2013	2013	9:45:00 AM		Honey Bee	Apidea	Apidae	Apis	mellifera	Apis mellifera	A. mellifera	Linnaeus	1758	Introduced	13650416		m	3				9	173	m			22	68	446	0	0					13650416
Kiwifruit	Bay of Plenty	Maurons field, Walton road	11/27/2013	27_Nov_2013	2013	12:15:00 PM		Honey Bee	Apidea	Apidae	Apis	mellifera	Apis mellifera	A. mellifera	Linnaeus	1758	Introduced	13650418		f	2				5	48	f			21.7	67	237	0	2.1					13650418
Kiwifruit	Bay of Plenty	Maurons field, Walton road	11/27/2013	27_Nov_2013	2013	12:15:00 PM		Honey Bee	Apidea	Apidae	Apis	mellifera	Apis mellifera	A. mellifera	Linnaeus	1758	Introduced	13650418		f	30				12	48	f			21.7	67	237	0	2.1					13650418
Kiwifruit	Bay of Plenty	Maurons field, Walton road	11/27/2013	27_Nov_2013	2013	12:15:00 PM		Honey Bee	Apidea	Apidae	Apis	mellifera	Apis mellifera	A. mellifera	Linnaeus	1758	Introduced	13650418		f	20				10	48	f			21.7	67	237	0	2.1					13650418
Kiwifruit	Bay of Plenty	Maurons field, Walton road	11/27/2013	27_Nov_2013	2013	12:15:00 PM		Honey Bee	Apidea	Apidae	Apis	mellifera	Apis mellifera	A. mellifera	Linnaeus	1758	Introduced	13650418		f					21	48	f			21.7	67	237	0	2.1					13650418
Kiwifruit	Bay of Plenty	Maurons field, Walton road	11/27/2013	27_Nov_2013	2013	2:55:00 PM		Honey Bee	Apidea	Apidae	Apis	mellifera	Apis mellifera	A. mellifera	Linnaeus	1758	Introduced	13650434		f	3				70	190	f			21	63	57	2	6					13650434
Kiwifruit	Bay of Plenty	Maurons field, Walton road	11/27/2013	27_Nov_2013	2013	2:55:00 PM		Honey Bee	Apidea	Apidae	Apis	mellifera	Apis mellifera	A. mellifera	Linnaeus	1758	Introduced	13650434		f	10				30	190	f collecting pollen			21	63	57	2	6					13650434
Kiwifruit	Bay of Plenty	Maurons field, Walton road	11/27/2013	27_Nov_2013	2013	2:55:00 PM		Honey Bee	Apidea	Apidae	Apis	mellifera	Apis mellifera	A. mellifera	Linnaeus	1758	Introduced	13650434		f	10				16	190	f			21	63	57	2	6					13650434
Kiwifruit	Bay of Plenty	Maurons field, Walton road	11/27/2013	27_Nov_2013	2013	2:55:00 PM		Honey Bee	Apidea	Apidae	Apis	mellifera	Apis mellifera	A. mellifera	Linnaeus	1758	Introduced	13650434		f	10				14	190	f old			21	63	57	2	6					13650434
Kiwifruit	Bay of Plenty	Maurons field, Walton road	11/27/2013	27_Nov_2013	2013	2:55:00 PM		Honey Bee	Apidea	Apidae	Apis	mellifera	Apis mellifera	A. mellifera	Linnaeus	1758	Introduced	13650434		f	10				10	190	f old			21	63	57	2	6					13650434
Kiwifruit	Bay of Plenty	Maurons field, Walton road	11/27/2013	27_Nov_2013	2013	2:55:00 PM		Honey Bee	Apidea	Apidae	Apis	mellifera	Apis mellifera	A. mellifera	Linnaeus	1758	Introduced	13650434		f	30				18	190	f			21	63	57	2	6					13650434
Kiwifruit	Bay of Plenty	Maurons field, Walton road	11/27/2013	27_Nov_2013	2013	2:55:00 PM		Honey Bee	Apidea	Apidae	Apis	mellifera	Apis mellifera	A. mellifera	Linnaeus	1758	Introduced	13650434		f	20				17	190	f			21	63	57	2	6					13650434
Kiwifruit	Bay of Plenty	Maurons field, Walton road	11/27/2013	27_Nov_2013	2013	2:55:00 PM		Honey Bee	Apidea	Apidae	Apis	mellifera	Apis mellifera	A. mellifera	Linnaeus	1758	Introduced	13650434		f					15	190	f			21	63	57	2	6					13650434
Kiwifruit	Bay of Plenty	Maurons field, Walton road	11/21/2013	21_Nov_2013	2013	9:45:00 AM		Honey Bee	Apidea	Apidae	Apis	mellifera	Apis mellifera	A. mellifera	Linnaeus	1758	Introduced	13650143		m	15				43	256	m			19	45	400	0						13650143
Kiwifruit	Bay of Plenty	Maurons field, Walton road	11/21/2013	21_Nov_2013	2013	9:45:00 AM		Honey Bee	Apidea	Apidae	Apis	mellifera	Apis mellifera	A. mellifera	Linnaeus	1758	Introduced	13650143		m	5				10	256	m			19	45	400	0	0					13650143
Kiwifruit	Bay of Plenty	Maurons field, Walton road	11/21/2013	21_Nov_2013	2013	9:45:00 AM		Honey Bee	Apidea	Apidae	Apis	mellifera	Apis mellifera	A. mellifera	Linnaeus	1758	Introduced	13650143		m	5				14	256	m			19	45	400	0	0					13650143
Kiwifruit	Bay of Plenty	Maurons field, Walton road	11/21/2013	21_Nov_2013	2013	9:45:00 AM		Honey Bee	Apidea	Apidae	Apis	mellifera	Apis mellifera	A. mellifera	Linnaeus	1758	Introduced	13650143		m	20				16	256	m			19	45	400	0	0					13650143
Kiwifruit	Bay of Plenty	Maurons field, Walton road	11/21/2013	21_Nov_2013	2013	9:45:00 AM		Honey Bee	Apidea	Apidae	Apis	mellifera	Apis mellifera	A. mellifera	Linnaeus	1758	Introduced	13650143		m					0	256	m			19	45	400	0	0					13650143
Kiwifruit	Bay of Plenty	Maurons field, Walton road	11/21/2013	21_Nov_2013	2013	9:45:00 AM		Honey Bee	Apidea	Apidae	Apis	mellifera	Apis mellifera	A. mellifera	Linnaeus	1758	Introduced	13650143		f	30				20	256	f			19	45	400	0	0					13650143
Kiwifruit	Bay of Plenty	Maurons field, Walton road	11/21/2013	21_Nov_2013	2013	9:45:00 AM		Honey Bee	Apidea	Apidae	Apis	mellifera	Apis mellifera	A. mellifera	Linnaeus	1758	Introduced	13650143		f	2				25	256	f			19	45	400	0	0					13650143
Kiwifruit	Bay of Plenty	Maurons field, Walton road	11/21/2013	21_Nov_2013	2013	9:45:00 AM		Honey Bee	Apidea	Apidae	Apis	mellifera	Apis mellifera	A. mellifera	Linnaeus	1758	Introduced	13650143		f	3				64	256	f			19	45	400	0	0					13650143
Kiwifruit	Bay of Plenty	Maurons field, Walton road	11/21/2013	21_Nov_2013	2013	9:45:00 AM		Honey Bee	Apidea	Apidae	Apis	mellifera	Apis mellifera	A. mellifera	Linnaeus	1758	Introduced	13650143		f	30				41	256	f			19	45	400	0	0					13650143
Kiwifruit	Bay of Plenty	Maurons field, Walton road	11/21/2013	21_Nov_2013	2013	9:45:00 AM		Honey Bee	Apidea	Apidae	Apis	mellifera	Apis mellifera	A. mellifera	Linnaeus	1758	Introduced	13650143		f	30				9	256	f			19	45	400	0	0					13650143
Kiwifruit	Bay of Plenty	Maurons field, Walton road	11/21/2013	21_Nov_2013	2013	9:45:00 AM		Honey Bee	Apidea	Apidae	Apis	mellifera	Apis mellifera	A. mellifera	Linnaeus	1758	Introduced	13650143		m					0	256	m			19	45	400	0	0					13650143
Kiwifruit	Bay of Plenty	Maurons field, Walton road	11/21/2013	21_Nov_2013	2013	10:05:00 AM		Honey Bee	Apidea	Apidae	Apis	mellifera	Apis mellifera	A. mellifera	Linnaeus	1758	Introduced	13650144		f	40				9	113	f			19	45	700	0	0					13650144
Kiwifruit	Bay of Plenty	Maurons field, Walton road	11/21/2013	21_Nov_2013	2013	10:05:00 AM		Honey Bee	Apidea	Apidae	Apis	mellifera	Apis mellifera	A. mellifera	Linnaeus	1758	Introduced	13650144		f	100				14	113	f			19	45	700	0	0					13650144
Kiwifruit	Bay of Plenty	Maurons field, Walton road	11/21/2013	21_Nov_2013	2013	10:05:00 AM		Honey Bee	Apidea	Apidae	Apis	mellifera	Apis mellifera	A. mellifera	Linnaeus	1758	Introduced	13650144		f	50				23	113	f			19	45	700	0	0					13650144
Kiwifruit	Bay of Plenty	Maurons field, Walton road	11/21/2013	21_Nov_2013	2013	10:10:00 AM		Honey Bee	Apidea	Apidae	Apis	mellifera	Apis mellifera	A. mellifera	Linnaeus	1758	Introduced	13650146		m	50				20	152	m			19	45	700	0	0					13650146
Kiwifruit	Bay of Plenty	Maurons field, Walton road	11/21/2013	21_Nov_2013	2013	10:10:00 AM		Honey Bee	Apidea	Apidae	Apis	mellifera	Apis mellifera	A. mellifera	Linnaeus	1758	Introduced	13650146		m	10				14	152	m			19	45	700	0	0					13650146
Kiwifruit	Bay of Plenty	Maurons field, Walton road	11/21/2013	21_Nov_2013	2013	10:10:00 AM		Honey Bee	Apidea	Apidae	Apis	mellifera	Apis mellifera	A. mellifera	Linnaeus	1758	Introduced	13650146		m	2				16	152	m			19	45	700	0	0					13650146
Kiwifruit	Bay of Plenty	Maurons field, Walton road	11/21/2013	21_Nov_2013	2013	10:15:00 AM		Honey Bee	Apidea	Apidae	Apis	mellifera	Apis mellifera	A. mellifera	Linnaeus	1758	Introduced	13650146		m	3				14	152	m			19	45	700	0	0					13650146
Kiwifruit	Bay of Plenty	Maurons field, Walton road	11/21/2013	21_Nov_2013	2013	10:15:00 AM		Honey Bee	Apidea	Apidae	Apis	mellifera	Apis mellifera	A. mellifera	Linnaeus	1758	Introduced	13650146		m	5				3	152	m			19	45	700	0	0					13650146
Kiwifruit	Bay of Plenty	Maurons field, Walton road	11/21/2013	21_Nov_2013	2013	10:15:00 AM		Honey Bee	Apidea	Apidae	Apis	mellifera	Apis mellifera	A. mellifera	Linnaeus	1758	Introduced	13650146		m	20				15	152	m			19	45	700	0	0					13650146
Kiwifruit	Bay of Plenty	Maurons field, Walton road	11/21/2013	21_Nov_2013	2013	10:15:00 AM		Honey Bee	Apidea	Apidae	Apis	mellifera	Apis mellifera	A. mellifera	Linnaeus	1758	Introduced	13650146		m	10				57	152	m			19	45	700	0	0					13650146
Kiwifruit	Bay of Plenty	Maurons field, Walton road	11/21/2013	21_Nov_2013	2013	10:15:00 AM		Honey Bee	Apidea	Apidae	Apis	mellifera	Apis mellifera	A. mellifera	Linnaeus	1758	Introduced	13650146		m					13	152	m			19	45	700	0	0					13650146
Kiwifruit	Bay of Plenty	Maurons field, Walton road	11/25/2013	25_Nov_2013	2013	9:30:00 AM		Honey Bee	Apidea	Apidae	Apis	mellifera	Apis mellifera	A. mellifera	Linnaeus	1758	Introduced	13650148		m	30				5	387	m			19.4	73	204	0	0					13650148
Kiwifruit	Bay of Plenty	Maurons field, Walton road	11/25/2013	25_Nov_2013	2013	9:30:00 AM		Honey Bee	Apidea	Apidae	Apis	mellifera	Apis mellifera	A. mellifera	Linnaeus	1758	Introduced	13650148		m	2				5	387	m			19.4	73	204	0	0					13650148
Kiwifruit	Bay of Plenty	Maurons field, Walton road	11/25/2013	25_Nov_2013	2013	9:30:00 AM		Honey Bee	Apidea	Apidae	Apis	mellifera	Apis mellifera	A. mellifera	Linnaeus	1758	Introduced	13650148		m	30				26	387	m			19.4	73	204	0	0					13650148
Kiwifruit	Bay of Plenty	Maurons field, Walton road	11/25/2013	25_Nov_2013	2013	9:30:00 AM		Honey Bee	Apidea	Apidae	Apis	mellifera	Apis mellifera	A. mellifera	Linnaeus	1758	Introduced	13650148		m	4				6	387	m			19.4	73	204	0	0					13650148
Kiwifruit	Bay of Plenty	Maurons field, Walton road	11/25/2013	25_Nov_2013	2013	9:30:00 AM		Honey Bee	Apidea	Apidae	Apis	mellifera	Apis mellifera	A. mellifera	Linnaeus	1758	Introduced	13650148		m	5				13	387	m			19.4	73	204	0	0					13650148
Kiwifruit	Bay of Plenty	Maurons field, Walton road	11/25/2013	25_Nov_2013	2013	9:30:00 AM		Honey Bee	Apidea	Apidae	Apis	mellifera	Apis mellifera	A. mellifera	Linnaeus	1758	Introduced	13650148		m	40				20	387	m			19.4	73	204	0	0					13650148
Kiwifruit	Bay of Plenty	Maurons field, Walton road	11/25/2013	25_Nov_2013	2013	9:30:00 AM		Honey Bee	Apidea	Apidae	Apis	mellifera	Apis mellifera	A. mellifera	Linnaeus	1758	Introduced	13650148		m	10				10	387	m			19.4	73	204	0	0					13650148
Kiwifruit	Bay of Plenty	Maurons field, Walton road	11/25/2013	25_Nov_2013	2013	9:30:00 AM		Honey Bee	Apidea	Apidae	Apis	mellifera	Apis mellifera	A. mellifera	Linnaeus	1758	Introduced	13650148		m	4				10	387	m			19.4	73	204	0	0					13650148
Kiwifruit	Bay of Plenty	Maurons field, Walton road	11/25/2013	25_Nov_2013	2013	9:30:00 AM		Honey Bee	Apidea	Apidae	Apis	mellifera	Apis mellifera	A. mellifera	Linnaeus	1758	Introduced	13650148		m	5				10	387	m			19.4	73	204	0	0					13650148
Kiwifruit	Bay of Plenty	Maurons field, Walton road	11/25/2013	25_Nov_2013	2013	9:30:00 AM		Honey Bee	Apidea	Apidae	Apis	mellifera	Apis mellifera	A. mellifera	Linnaeus	1758	Introduced	13650148		m	5				3	387	m			19.4	73	204	0	0					13650148
Kiwifruit	Bay of Plenty	Maurons field, Walton road	11/25/2013	25_Nov_2013	2013	9:30:00 AM		Honey Bee	Apidea	Apidae	Apis	mellifera	Apis mellifera	A. mellifera	Linnaeus	1758	Introduced	13650148		m	5				27	387	m			19.4	73	204	0	0					13650148
Kiwifruit	Bay of Plenty	Maurons field, Walton road	11/25/2013	25_Nov_2013	2013	9:30:00 AM		Honey Bee	Apidea	Apidae	Apis	mellifera	Apis mellifera	A. mellifera	Linnaeus	1758	Introduced	13650148		m	10				8	387	m			19.4	73	204	0	0					13650148
Kiwifruit	Bay of Plenty	Maurons field, Walton road	11/25/2013	25_Nov_2013	2013	9:30:00 AM		Honey Bee	Apidea	Apidae	Apis	mellifera	Apis mellifera	A. mellifera	Linnaeus	1758	Introduced	13650148		m	50				47	387	m			19.4	73	204	0	0					13650148
Kiwifruit	Bay of Plenty	Maurons field, Walton road	11/25/2013	25_Nov_2013	2013	9:30:00 AM		Honey Bee	Apidea	Apidae	Apis	mellifera	Apis mellifera	A. mellifera	Linnaeus	1758	Introduced	13650148		m	2				2	387	m			19.4	73	204	0	0					13650148
Kiwifruit	Bay of Plenty	Maurons field, Walton road	11/25/2013	25_Nov_2013	2013	9:30:00 AM		Honey Bee	Apidea	Apidae	Apis	mellifera	Apis mellifera	A. mellifera	Linnaeus	1758	Introduced	13650148		m	50				48	387	m			19.4	73	204	0	0					13650148
Kiwifruit	Bay of Plenty	Maurons field, Walton road	11/25/2013	25_Nov_2013	2013	9:30:00 AM		Honey Bee	Apidea	Apidae	Apis	mellifera	Apis mellifera	A. mellifera	Linnaeus	1758	Introduced	13650148		m	10				18	387	m			19.4	73	204	0	0					13650148
Kiwifruit	Bay of Plenty	Maurons field, Walton road	11/25/2013	25_Nov_2013	2013	9:30:00 AM		Honey Bee	Apidea	Apidae	Apis	mellifera	Apis mellifera	A. mellifera	Linnaeus	1758	Introduced	13650148		m	10				14	387	m			19.4	73	204	0	0					13650148
Kiwifruit	Bay of Plenty	Maurons field, Walton road	11/25/2013	25_Nov_2013	2013	9:30:00 AM		Honey Bee	Apidea	Apidae	Apis	mellifera	Apis mellifera	A. mellifera	Linnaeus	1758	Introduced	13650148		m	2				38	387	m			19.4	73	204	0	0					13650148
Kiwifruit	Bay of Plenty	Maurons field, Walton road	11/25/2013	25_Nov_2013	2013	9:30:00 AM		Honey Bee	Apidea	Apidae	Apis	mellifera	Apis mellifera	A. mellifera	Linnaeus	1758	Introduced	13650148		m	10				8	387	m			19.4	73	204	0	0					13650148
Kiwifruit	Bay of Plenty	Maurons field, Walton road	11/25/2013	25_Nov_2013	2013	9:30:00 AM		Honey Bee	Apidea	Apidae	Apis	mellifera	Apis mellifera	A. mellifera	Linnaeus	1758	Introduced	13650148		m	2				17	387	m			19.4	73	204	0	0					13650148
Kiwifruit	Bay of Plenty	Maurons field, Walton road	11/25/2013	25_Nov_2013	2013	9:30:00 AM		Honey Bee	Apidea	Apidae	Apis	mellifera	Apis mellifera	A. mellifera	Linnaeus	1758	Introduced	13650148		m	6				20	387	m			19.4	73	204	0	0					13650148
Kiwifruit	Bay of Plenty	Maurons field, Walton road	11/25/2013	25_Nov_2013	2013	9:30:00 AM		Honey Bee	Apidea	Apidae	Apis	mellifera	Apis mellifera	A. mellifera	Linnaeus	1758	Introduced	13650148		m	10				22	387	m			19.4	73	204	0	0					13650148
Kiwifruit	Bay of Plenty	Maurons field, Walton road	11/25/2013	25_Nov_2013	2013	9:30:00 AM		Honey Bee	Apidea	Apidae	Apis	mellifera	Apis mellifera	A. mellifera	Linnaeus	1758	Introduced	13650148		m					0	387	m			19.4	73	204	0	0					13650148
Kiwifruit	Bay of Plenty	Maurons field, Walton road	11/25/2013	25_Nov_2013	2013	10:16:00 AM		Honey Bee	Apidea	Apidae	Apis	mellifera	Apis mellifera	A. mellifera	Linnaeus	1758	Introduced	13650151		m	2				5	93	m			19.5	65	264	0	0					13650151
Kiwifruit	Bay of Plenty	Maurons field, Walton road	11/25/2013	25_Nov_2013	2013	10:16:00 AM		Honey Bee	Apidea	Apidae	Apis	mellifera	Apis mellifera	A. mellifera	Linnaeus	1758	Introduced	13650151		m	100				21	93	m			19.5	65	264	0	0					13650151
Kiwifruit	Bay of Plenty	Maurons field, Walton road	11/25/2013	25_Nov_2013	2013	10:16:00 AM		Honey Bee	Apidea	Apidae	Apis	mellifera	Apis mellifera	A. mellifera	Linnaeus	1758	Introduced	13650151		m	4				4	93	m			19.5	65	264	0	0					13650151
Kiwifruit	Bay of Plenty	Maurons field, Walton road	11/25/2013	25_Nov_2013	2013	10:16:00 AM		Honey Bee	Apidea	Apidae	Apis	mellifera	Apis mellifera	A. mellifera	Linnaeus	1758	Introduced	13650151		m	20				20	93	m			19.5	65	264	0	0					13650151
Kiwifruit	Bay of Plenty	Maurons field, Walton road	11/25/2013	25_Nov_2013	2013	10:16:00 AM		Honey Bee	Apidea	Apidae	Apis	mellifera	Apis mellifera	A. mellifera	Linnaeus	1758	Introduced	13650151		m	10				28	93	m			19.5	65	264	0	0					13650151
Kiwifruit	Bay of Plenty	Maurons field, Walton road	11/25/2013	25_Nov_2013	2013	10:16:00 AM		Honey Bee	Apidea	Apidae	Apis	mellifera	Apis mellifera	A. mellifera	Linnaeus	1758	Introduced	13650151		m					15	93	m			19.5	65	264	0	0					13650151
Kiwifruit	Bay of Plenty	Maurons field, Walton road	11/27/2013	27_Nov_2013	2013	12:20:00 PM		Honey Bee	Apidea	Apidae	Apis	mellifera	Apis mellifera	A. mellifera	Linnaeus	1758	Introduced	13650419		f	5				2	49	f			23.7	73	401	0.4	2.5					13650419
Kiwifruit	Bay of Plenty	Maurons field, Walton road	11/27/2013	27_Nov_2013	2013	12:20:00 PM		Honey Bee	Apidea	Apidae	Apis	mellifera	Apis mellifera	A. mellifera	Linnaeus	1758	Introduced	13650419		f	5				9	49	f			23.7	73	401	0.4	2.5					13650419
Kiwifruit	Bay of Plenty	Maurons field, Walton road	11/27/2013	27_Nov_2013	2013	12:20:00 PM		Honey Bee	Apidea	Apidae	Apis	mellifera	Apis mellifera	A. mellifera	Linnaeus	1758	Introduced	13650419		f	5				2	49	f			23.7	73	401	0.4	2.5					13650419
Kiwifruit	Bay of Plenty	Maurons field, Walton road	11/27/2013	27_Nov_2013	2013	12:20:00 PM		Honey Bee	Apidea	Apidae	Apis	mellifera	Apis mellifera	A. mellifera	Linnaeus	1758	Introduced	13650419		f	20				12	49	f			23.7	73	401	0.4	2.5					13650419
Kiwifruit	Bay of Plenty	Maurons field, Walton road	11/27/2013	27_Nov_2013	2013	12:20:00 PM		Honey Bee	Apidea	Apidae	Apis	mellifera	Apis mellifera	A. mellifera	Linnaeus	1758	Introduced	13650419		f	70				7	49	f			23.7	73	401	0.4	2.5					13650419
Kiwifruit	Bay of Plenty	Maurons field, Walton road	11/27/2013	27_Nov_2013	2013	12:20:00 PM		Honey Bee	Apidea	Apidae	Apis	mellifera	Apis mellifera	A. mellifera	Linnaeus	1758	Introduced	13650419		f	100				15	49	f			23.7	73	401	0.4	2.5					13650419
Kiwifruit	Bay of Plenty	Maurons field, Walton road	11/27/2013	27_Nov_2013	2013	12:20:00 PM		Honey Bee	Apidea	Apidae	Apis	mellifera	Apis mellifera	A. mellifera	Linnaeus	1758	Introduced	13650419		f	2				7	29	f			23.7	73	401	0.4	2.5					13650419
Kiwifruit	Bay of Plenty	Maurons field, Walton road	11/27/2013	27_Nov_2013	2013	12:20:00 PM		Honey Bee	Apidea	Apidae	Apis	mellifera	Apis mellifera	A. mellifera	Linnaeus	1758	Introduced	13650419		f	40				9	29	f			23.7	73	401	0.4	2.5					13650419
Kiwifruit	Bay of Plenty	Maurons field, Walton road	11/27/2013	27_Nov_2013	2013	12:20:00 PM		Honey Bee	Apidea	Apidae	Apis	mellifera	Apis mellifera	A. mellifera	Linnaeus	1758	Introduced	13650419		f	10				13	29	f			23.7	73	401	0.4	2.5					13650419
Kiwifruit	Bay of Plenty	1661 Walton road	11/29/2015	29_Nov_2015	2015	11:30:00 AM	Br	Large Garden Bumble Bee	Apidea	Apidae	Bombus	ruderatus	Bombus ruderatus	B. ruderatus	(Fabricius)	1775	Introduced	27650315	14.88	M	100				139.41	174.3	USING BORIS	100	140	26.3	58	1043	0	0					WS650315
Kiwifruit	Bay of Plenty	1661 Walton road	11/29/2015	29_Nov_2015	2015	11:30:00 AM	Br	Large Garden Bumble Bee	Apidea	Apidae	Bombus	ruderatus	Bombus ruderatus	B. ruderatus	(Fabricius)	1775	Introduced	27650315	154.29	M	150				20.49	174.3	USING BORIS	100	140	26.3	58	1043	0	0					WS650315
Kiwifruit	Bay of Plenty	1661 Walton road	11/29/2015	29_Nov_2015	2015	11:30:00 AM	Br	Large Garden Bumble Bee	Apidea	Apidae	Bombus	ruderatus	Bombus ruderatus	B. ruderatus	(Fabricius)	1775	Introduced	27650315	174.78	M					14.41	174.3	USING BORIS	100	140	26.3	58	1043	0	0					WS650315
Kiwifruit	Bay of Plenty	1661 Walton road	11/29/2015	29_Nov_2015	2015	11:30:00 AM	Br	Large Garden Bumble Bee	Apidea	Apidae	Bombus	ruderatus	Bombus ruderatus	B. ruderatus	(Fabricius)	1775	Introduced	27650315	189.19							174.3	USING BORIS	100	140	26.3	58	1043	0	0					WS650315
Kiwifruit	Bay of Plenty	1661 Walton road	11/29/2015	29_Nov_2015	2015	12:00:00 PM	Br	Large Garden Bumble Bee	Apidea	Apidae	Bombus	ruderatus	Bombus ruderatus	B. ruderatus	(Fabricius)	1775	Introduced	1511290006	258.32	M	3				2.69	70.3	USING BORIS	80	160	23.6	43	1102	0	0.6					151129_006
Kiwifruit	Bay of Plenty	1661 Walton road	11/29/2015	29_Nov_2015	2015	12:00:00 PM	Br	Large Garden Bumble Bee	Apidea	Apidae	Bombus	ruderatus	Bombus ruderatus	B. ruderatus	(Fabricius)	1775	Introduced	1511290006	261.01	M	10				12.67	70.3	USING BORIS	80	160	23.6	43	1102	0	0.6					151129_006
Kiwifruit	Bay of Plenty	1661 Walton road	11/29/2015	29_Nov_2015	2015	12:00:00 PM	Br	Large Garden Bumble Bee	Apidea	Apidae	Bombus	ruderatus	Bombus ruderatus	B. ruderatus	(Fabricius)	1775	Introduced	1511290006	273.69	M	20				16.98	70.3	USING BORIS	80	160	23.6	43	1102	0	0.6					151129_006
Kiwifruit	Bay of Plenty	1661 Walton road	11/29/2015	29_Nov_2015	2015	12:00:00 PM	Br	Large Garden Bumble Bee	Apidea	Apidae	Bombus	ruderatus	Bombus ruderatus	B. ruderatus	(Fabricius)	1775	Introduced	1511290006	290.66	M	17				14.55	70.3	USING BORIS	80	160	23.6	43	1102	0	0.6					151129_006
Kiwifruit	Bay of Plenty	1661 Walton road	11/29/2015	29_Nov_2015	2015	12:00:00 PM	Br	Large Garden Bumble Bee	Apidea	Apidae	Bombus	ruderatus	Bombus ruderatus	B. ruderatus	(Fabricius)	1775	Introduced	1511290006	305.21	M	17				12.12	70.3	USING BORIS	80	160	23.6	43	1102	0	0.6					151129_006
Kiwifruit	Bay of Plenty	1661 Walton road	11/29/2015	29_Nov_2015	2015	12:00:00 PM	Br	Large Garden Bumble Bee	Apidea	Apidae	Bombus	ruderatus	Bombus ruderatus	B. ruderatus	(Fabricius)	1775	Introduced	1511290006	317.33	M					11.31	70.3	USING BORIS	80	160	23.6	43	1102	0	0.6					151129_006
Kiwifruit	Bay of Plenty	1661 Walton road	11/29/2015	29_Nov_2015	2015	12:00:00 PM	Br	Large Garden Bumble Bee	Apidea	Apidae	Bombus	ruderatus	Bombus ruderatus	B. ruderatus	(Fabricius)	1775	Introduced	1511290006	328.65							70.3	USING BORIS	80	160	23.6	43	1102	0	0.6					151129_006
Kiwifruit	Bay of Plenty	1661 Walton road	11/29/2015	29_Nov_2015	2015	11:04:00 AM	Brud	Large Garden Bumble Bee	Apidea	Apidae	Bombus	ruderatus	Bombus ruderatus	B. ruderatus	(Fabricius)	1775	Introduced	27650375.66	14.46	M	60				19.28	354.7	USING BORIS	345		24	47	1097	0	0.5					WS650375.WMA
Kiwifruit	Bay of Plenty	1661 Walton road	11/29/2015	29_Nov_2015	2015	11:04:00 AM	Brud	Large Garden Bumble Bee	Apidea	Apidae	Bombus	ruderatus	Bombus ruderatus	B. ruderatus	(Fabricius)	1775	Introduced	27650375.66	33.74	M	6				18.26	354.7	USING BORIS	345		24	47	1097	0	0.5					WS650375.WMA
Kiwifruit	Bay of Plenty	1661 Walton road	11/29/2015	29_Nov_2015	2015	11:04:00 AM	Brud	Large Garden Bumble Bee	Apidea	Apidae	Bombus	ruderatus	Bombus ruderatus	B. ruderatus	(Fabricius)	1775	Introduced	27650375.66	52	M	2				30.55	354.7	USING BORIS	345		24	47	1097	0	0.5					WS650375.WMA
Kiwifruit	Bay of Plenty	1661 Walton road	11/29/2015	29_Nov_2015	2015	11:04:00 AM	Brud	Large Garden Bumble Bee	Apidea	Apidae	Bombus	ruderatus	Bombus ruderatus	B. ruderatus	(Fabricius)	1775	Introduced	27650375.66	82.55	M	30				16.38	354.7	USING BORIS	345		24	47	1097	0	0.5					WS650375.WMA
Kiwifruit	Bay of Plenty	1661 Walton road	11/29/2015	29_Nov_2015	2015	11:04:00 AM	Brud	Large Garden Bumble Bee	Apidea	Apidae	Bombus	ruderatus	Bombus ruderatus	B. ruderatus	(Fabricius)	1775	Introduced	27650375.66	98.93	M	100				21.6	354.7	USING BORIS	345		24	47	1097	0	0.5					WS650375.WMA
Kiwifruit	Bay of Plenty	1661 Walton road	11/29/2015	29_Nov_2015	2015	11:04:00 AM	Brud	Large Garden Bumble Bee	Apidea	Apidae	Bombus	ruderatus	Bombus ruderatus	B. ruderatus	(Fabricius)	1775	Introduced	27650375.66	120.53	M	2				26.53	354.7	USING BORIS	345		24	47	1097	0	0.5					WS650375.WMA
Kiwifruit	Bay of Plenty	1661 Walton road	11/29/2015	29_Nov_2015	2015	11:04:00 AM	Brud	Large Garden Bumble Bee	Apidea	Apidae	Bombus	ruderatus	Bombus ruderatus	B. ruderatus	(Fabricius)	1775	Introduced	27650375.66	147.05	M	70				13.78	354.7	USING BORIS	345		24	47	1097	0	0.5					WS650375.WMA
Kiwifruit	Bay of Plenty	1661 Walton road	11/29/2015	29_Nov_2015	2015	11:04:00 AM	Brud	Large Garden Bumble Bee	Apidea	Apidae	Bombus	ruderatus	Bombus ruderatus	B. ruderatus	(Fabricius)	1775	Introduced	27650375.66	160.84	M	150				28.1	354.7	USING BORIS	345		24	47	1097	0	0.5					WS650375.WMA
Kiwifruit	Bay of Plenty	1661 Walton road	11/29/2015	29_Nov_2015	2015	11:04:00 AM	Brud	Large Garden Bumble Bee	Apidea	Apidae	Bombus	ruderatus	Bombus ruderatus	B. ruderatus	(Fabricius)	1775	Introduced	27650375.66	188.93	M	30				38.75	354.7	USING BORIS	345		24	47	1097	0	0.5					WS650375.WMA
Kiwifruit	Bay of Plenty	1661 Walton road	11/29/2015	29_Nov_2015	2015	11:04:00 AM	Brud	Large Garden Bumble Bee	Apidea	Apidae	Bombus	ruderatus	Bombus ruderatus	B. ruderatus	(Fabricius)	1775	Introduced	27650375.66	227.68	M	10				29.76	354.7	USING BORIS	345		24	47	1097	0	0.5					WS650375.WMA
Kiwifruit	Bay of Plenty	1661 Walton road	11/29/2015	29_Nov_2015	2015	11:04:00 AM	Brud	Large Garden Bumble Bee	Apidea	Apidae	Bombus	ruderatus	Bombus ruderatus	B. ruderatus	(Fabricius)	1775	Introduced	27650375.66	257.44	M	10				19.04	354.7	USING BORIS	345		24	47	1097	0	0.5					WS650375.WMA
Kiwifruit	Bay of Plenty	1661 Walton road	11/29/2015	29_Nov_2015	2015	11:04:00 AM	Brud	Large Garden Bumble Bee	Apidea	Apidae	Bombus	ruderatus	Bombus ruderatus	B. ruderatus	(Fabricius)	1775	Introduced	27650375.66	276.48	M	10				21.77	354.7	USING BORIS	345		24	47	1097	0	0.5					WS650375.WMA
Kiwifruit	Bay of Plenty	1661 Walton road	11/29/2015	29_Nov_2015	2015	11:04:00 AM	Brud	Large Garden Bumble Bee	Apidea	Apidae	Bombus	ruderatus	Bombus ruderatus	B. ruderatus	(Fabricius)	1775	Introduced	27650375.66	298.25	M	100				29.03	354.7	USING BORIS	345		24	47	1097	0	0.5					WS650375.WMA
Kiwifruit	Bay of Plenty	1661 Walton road	11/29/2015	29_Nov_2015	2015	11:04:00 AM	Brud	Large Garden Bumble Bee	Apidea	Apidae	Bombus	ruderatus	Bombus ruderatus	B. ruderatus	(Fabricius)	1775	Introduced	27650375.66	327.28	M					41.83	354.7	USING BORIS	345		24	47	1097	0	0.5					WS650375.WMA
Kiwifruit	Bay of Plenty	1661 Walton road	11/29/2015	29_Nov_2015	2015	11:04:00 AM	Brud	Large Garden Bumble Bee	Apidea	Apidae	Bombus	ruderatus	Bombus ruderatus	B. ruderatus	(Fabricius)	1775	Introduced	27650375.66	369.11							354.7	USING BORIS	345		24	47	1097	0	0.5					WS650375.WMA
Kiwifruit	Bay of Plenty	Maurons field, Walton road	11/29/2015	29_Nov_2015	2015	11:04:00 AM		NZ Blue Hover Fly	Diptera	Syrphidae	Helophilus	hochstetteri	Helophilus hochstetteri	H. hochstetteri	Nowicki	1875	Native	102		m	5				110	212				24	47	1097	0	0.5					102
Kiwifruit	Bay of Plenty	Maurons field, Walton road	11/29/2015	29_Nov_2015	2015	11:04:00 AM		NZ Blue Hover Fly	Diptera	Syrphidae	Helophilus	hochstetteri	Helophilus hochstetteri	H. hochstetteri	Nowicki	1875	Native	102		m	2				34	212				24	47	1097	0	0.5					102
Kiwifruit	Bay of Plenty	Maurons field, Walton road	11/29/2015	29_Nov_2015	2015	11:04:00 AM		NZ Blue Hover Fly	Diptera	Syrphidae	Helophilus	hochstetteri	Helophilus hochstetteri	H. hochstetteri	Nowicki	1875	Native	102		m	10				4	212				24	47	1097	0	0.5					102
Kiwifruit	Bay of Plenty	Maurons field, Walton road	11/29/2015	29_Nov_2015	2015	11:04:00 AM		NZ Blue Hover Fly	Diptera	Syrphidae	Helophilus	hochstetteri	Helophilus hochstetteri	H. hochstetteri	Nowicki	1875	Native	102		m	5				22	212				24	47	1097	0	0.5					102
Kiwifruit	Bay of Plenty	Maurons field, Walton road	11/29/2015	29_Nov_2015	2015	11:04:00 AM		NZ Blue Hover Fly	Diptera	Syrphidae	Helophilus	hochstetteri	Helophilus hochstetteri	H. hochstetteri	Nowicki	1875	Native	102		m	5				39	212				24	47	1097	0	0.5					102
Kiwifruit	Bay of Plenty	Maurons field, Walton road	11/29/2015	29_Nov_2015	2015	11:04:00 AM		NZ Blue Hover Fly	Diptera	Syrphidae	Helophilus	hochstetteri	Helophilus hochstetteri	H. hochstetteri	Nowicki	1875	Native	102		m					3	212				24	47	1097	0	0.5					102
Kiwifruit	Bay of Plenty	Maurons field, Walton road	11/25/2013	25_Nov_2013	2013	9:40:00 AM		Large Garden Bumble Bee	Apidea	Apidae	Bombus	ruderatus	Bombus ruderatus	B. ruderatus	(Fabricius)	1775	Introduced	13650400		m	10				13	66	m gathering pollen			19	65	423	0	0					13650400
Kiwifruit	Bay of Plenty	Maurons field, Walton road	11/25/2013	25_Nov_2013	2013	9:40:00 AM		Large Garden Bumble Bee	Apidea	Apidae	Bombus	ruderatus	Bombus ruderatus	B. ruderatus	(Fabricius)	1775	Introduced	13650400		m	5				5	66	m			19	65	423	0	0					13650400
Kiwifruit	Bay of Plenty	Maurons field, Walton road	11/25/2013	25_Nov_2013	2013	9:40:00 AM		Large Garden Bumble Bee	Apidea	Apidae	Bombus	ruderatus	Bombus ruderatus	B. ruderatus	(Fabricius)	1775	Introduced	13650400		m	100				9	66	m			19	65	423	0	0					13650400
Kiwifruit	Bay of Plenty	Maurons field, Walton road	11/25/2013	25_Nov_2013	2013	9:40:00 AM		Large Garden Bumble Bee	Apidea	Apidae	Bombus	ruderatus	Bombus ruderatus	B. ruderatus	(Fabricius)	1775	Introduced	13650400		m	2				1	66	m			19	65	423	0	0					13650400
Kiwifruit	Bay of Plenty	Maurons field, Walton road	11/25/2013	25_Nov_2013	2013	9:40:00 AM		Large Garden Bumble Bee	Apidea	Apidae	Bombus	ruderatus	Bombus ruderatus	B. ruderatus	(Fabricius)	1775	Introduced	13650400		m	40				1	66	m			19	65	423	0	0					13650400
Kiwifruit	Bay of Plenty	Maurons field, Walton road	11/25/2013	25_Nov_2013	2013	9:40:00 AM		Large Garden Bumble Bee	Apidea	Apidae	Bombus	ruderatus	Bombus ruderatus	B. ruderatus	(Fabricius)	1775	Introduced	13650400		m	50				4	66	m			19	65	423	0	0					13650400
Kiwifruit	Bay of Plenty	Maurons field, Walton road	11/25/2013	25_Nov_2013	2013	9:40:00 AM		Large Garden Bumble Bee	Apidea	Apidae	Bombus	ruderatus	Bombus ruderatus	B. ruderatus	(Fabricius)	1775	Introduced	13650400		m	10				7	66	m			19	65	423	0	0					13650400
Kiwifruit	Bay of Plenty	Maurons field, Walton road	11/25/2013	25_Nov_2013	2013	9:40:00 AM		Large Garden Bumble Bee	Apidea	Apidae	Bombus	ruderatus	Bombus ruderatus	B. ruderatus	(Fabricius)	1775	Introduced	13650400		m	100				3	66	m			19	65	423	0	0					13650400
Kiwifruit	Bay of Plenty	Maurons field, Walton road	11/25/2013	25_Nov_2013	2013	9:40:00 AM		Large Garden Bumble Bee	Apidea	Apidae	Bombus	ruderatus	Bombus ruderatus	B. ruderatus	(Fabricius)	1775	Introduced	13650400		m	40				7	66	m			19	65	423	0	0					13650400
Kiwifruit	Bay of Plenty	Maurons field, Walton road	11/25/2013	25_Nov_2013	2013	9:40:00 AM		Large Garden Bumble Bee	Apidea	Apidae	Bombus	ruderatus	Bombus ruderatus	B. ruderatus	(Fabricius)	1775	Introduced	13650400		m					16	66	m			19	65	423	0	0					13650400
Kiwifruit	Bay of Plenty	Maurons field, Walton road	11/25/2013	25_Nov_2013	2013	12:45:00 PM		Large Garden Bumble Bee	Apidea	Apidae	Bombus	ruderatus	Bombus ruderatus	B. ruderatus	(Fabricius)	1775	Introduced	13650404		m	5				14	52	m			20.5	68	676	0	0					13650404
Kiwifruit	Bay of Plenty	Maurons field, Walton road	11/25/2013	25_Nov_2013	2013	12:45:00 PM		Large Garden Bumble Bee	Apidea	Apidae	Bombus	ruderatus	Bombus ruderatus	B. ruderatus	(Fabricius)	1775	Introduced	13650404		f	5				7	52	f			20.5	68	676	0	0					13650404
Kiwifruit	Bay of Plenty	Maurons field, Walton road	11/25/2013	25_Nov_2013	2013	12:45:00 PM		Large Garden Bumble Bee	Apidea	Apidae	Bombus	ruderatus	Bombus ruderatus	B. ruderatus	(Fabricius)	1775	Introduced	13650404		f					31	52	f			20.5	68	676	0	0					13650404
Kiwifruit	Bay of Plenty	Maurons field, Walton road	11/26/2013	26_Nov_2013	2013	9:26:00 AM		Large Garden Bumble Bee	Apidea	Apidae	Bombus	ruderatus	Bombus ruderatus	B. ruderatus	(Fabricius)	1775	Introduced	13650409		m	2				10	94	m gathering pollen			24.3		351	0	0					13650409
Kiwifruit	Bay of Plenty	Maurons field, Walton road	11/26/2013	26_Nov_2013	2013	9:26:00 AM		Large Garden Bumble Bee	Apidea	Apidae	Bombus	ruderatus	Bombus ruderatus	B. ruderatus	(Fabricius)	1775	Introduced	13650409		m	2				21	94	m			24.3		351	0	0					13650409
Kiwifruit	Bay of Plenty	Maurons field, Walton road	11/26/2013	26_Nov_2013	2013	9:26:00 AM		Large Garden Bumble Bee	Apidea	Apidae	Bombus	ruderatus	Bombus ruderatus	B. ruderatus	(Fabricius)	1775	Introduced	13650409		m	5				29	94	m			24.3		351	0	0					13650409
Kiwifruit	Bay of Plenty	Maurons field, Walton road	11/26/2013	26_Nov_2013	2013	9:26:00 AM		Large Garden Bumble Bee	Apidea	Apidae	Bombus	ruderatus	Bombus ruderatus	B. ruderatus	(Fabricius)	1775	Introduced	13650409		m	700				20	94	m			24.3		351	0	0					13650409
Kiwifruit	Bay of Plenty	Maurons field, Walton road	11/26/2013	26_Nov_2013	2013	9:26:00 AM		Large Garden Bumble Bee	Apidea	Apidae	Bombus	ruderatus	Bombus ruderatus	B. ruderatus	(Fabricius)	1775	Introduced	13650409		m					14	94	m			24.3		351	0	0					13650409
Kiwifruit	Bay of Plenty	Maurons field, Walton road	11/26/2013	26_Nov_2013	2013	9:44:00 AM		Large Garden Bumble Bee	Apidea	Apidae	Bombus	ruderatus	Bombus ruderatus	B. ruderatus	(Fabricius)	1775	Introduced	13650412		m	5				2	34	m			22.5	65	151	0	0					13650412
Kiwifruit	Bay of Plenty	Maurons field, Walton road	11/26/2013	26_Nov_2013	2013	9:44:00 AM		Large Garden Bumble Bee	Apidea	Apidae	Bombus	ruderatus	Bombus ruderatus	B. ruderatus	(Fabricius)	1775	Introduced	13650412		m	2				6	34	m			22.5	65	151	0	0					13650412
Kiwifruit	Bay of Plenty	Maurons field, Walton road	11/26/2013	26_Nov_2013	2013	9:44:00 AM		Large Garden Bumble Bee	Apidea	Apidae	Bombus	ruderatus	Bombus ruderatus	B. ruderatus	(Fabricius)	1775	Introduced	13650412		m	10				2	34	m			22.5	65	151	0	0					13650412
Kiwifruit	Bay of Plenty	Maurons field, Walton road	11/26/2013	26_Nov_2013	2013	9:44:00 AM		Large Garden Bumble Bee	Apidea	Apidae	Bombus	ruderatus	Bombus ruderatus	B. ruderatus	(Fabricius)	1775	Introduced	13650412		m	100				9	34	m			22.5	65	151	0	0					13650412
Kiwifruit	Bay of Plenty	Maurons field, Walton road	11/26/2013	26_Nov_2013	2013	9:44:00 AM		Large Garden Bumble Bee	Apidea	Apidae	Bombus	ruderatus	Bombus ruderatus	B. ruderatus	(Fabricius)	1775	Introduced	13650412		m	500				12	34	m			22.5	65	151	0	0					13650412
Kiwifruit	Bay of Plenty	Maurons field, Walton road	11/26/2013	26_Nov_2013	2013	9:44:00 AM		Large Garden Bumble Bee	Apidea	Apidae	Bombus	ruderatus	Bombus ruderatus	B. ruderatus	(Fabricius)	1775	Introduced	13650412		m					3	34	m			22.5	65	151	0	0					13650412
Kiwifruit	Bay of Plenty	Maurons field, Walton road	11/26/2013	26_Nov_2013	2013	9:59:00 AM		Large Garden Bumble Bee	Apidea	Apidae	Bombus	ruderatus	Bombus ruderatus	B. ruderatus	(Fabricius)	1775	Introduced	13650413		m	10				2	124	m			22.5	66	210	0	0					13650413
Kiwifruit	Bay of Plenty	Maurons field, Walton road	11/26/2013	26_Nov_2013	2013	9:59:00 AM		Large Garden Bumble Bee	Apidea	Apidae	Bombus	ruderatus	Bombus ruderatus	B. ruderatus	(Fabricius)	1775	Introduced	13650413		m	5				3	124	m			22.5	66	210	0	0					13650413
Kiwifruit	Bay of Plenty	Maurons field, Walton road	11/26/2013	26_Nov_2013	2013	9:59:00 AM		Large Garden Bumble Bee	Apidea	Apidae	Bombus	ruderatus	Bombus ruderatus	B. ruderatus	(Fabricius)	1775	Introduced	13650413		m	5				12	124	m			22.5	66	210	0	0					13650413
Kiwifruit	Bay of Plenty	Maurons field, Walton road	11/26/2013	26_Nov_2013	2013	9:59:00 AM		Large Garden Bumble Bee	Apidea	Apidae	Bombus	ruderatus	Bombus ruderatus	B. ruderatus	(Fabricius)	1775	Introduced	13650413		m	300				13	124	m			22.5	66	210	0	0					13650413
Kiwifruit	Bay of Plenty	Maurons field, Walton road	11/26/2013	26_Nov_2013	2013	9:59:00 AM		Large Garden Bumble Bee	Apidea	Apidae	Bombus	ruderatus	Bombus ruderatus	B. ruderatus	(Fabricius)	1775	Introduced	13650413		m	100				20	124	m			22.5	66	210	0	0					13650413
Kiwifruit	Bay of Plenty	Maurons field, Walton road	11/26/2013	26_Nov_2013	2013	9:59:00 AM		Large Garden Bumble Bee	Apidea	Apidae	Bombus	ruderatus	Bombus ruderatus	B. ruderatus	(Fabricius)	1775	Introduced	13650413		m	100				13	124	m			22.5	66	210	0	0					13650413
Kiwifruit	Bay of Plenty	Maurons field, Walton road	11/26/2013	26_Nov_2013	2013	9:59:00 AM		Large Garden Bumble Bee	Apidea	Apidae	Bombus	ruderatus	Bombus ruderatus	B. ruderatus	(Fabricius)	1775	Introduced	13650413		m	20				5	124	m			22.5	66	210	0	0					13650413
Kiwifruit	Bay of Plenty	Maurons field, Walton road	11/26/2013	26_Nov_2013	2013	9:59:00 AM		Large Garden Bumble Bee	Apidea	Apidae	Bombus	ruderatus	Bombus ruderatus	B. ruderatus	(Fabricius)	1775	Introduced	13650413		m	200				7	124	m			22.5	66	210	0	0					13650413
Kiwifruit	Bay of Plenty	Maurons field, Walton road	11/26/2013	26_Nov_2013	2013	9:59:00 AM		Large Garden Bumble Bee	Apidea	Apidae	Bombus	ruderatus	Bombus ruderatus	B. ruderatus	(Fabricius)	1775	Introduced	13650413		m	20				15	124	m			22.5	66	210	0	0					13650413
Kiwifruit	Bay of Plenty	Maurons field, Walton road	11/26/2013	26_Nov_2013	2013	9:59:00 AM		Large Garden Bumble Bee	Apidea	Apidae	Bombus	ruderatus	Bombus ruderatus	B. ruderatus	(Fabricius)	1775	Introduced	13650413		m	40				16	124	m			22.5	66	210	0	0					13650413
Kiwifruit	Bay of Plenty	Maurons field, Walton road	11/26/2013	26_Nov_2013	2013	9:59:00 AM		Large Garden Bumble Bee	Apidea	Apidae	Bombus	ruderatus	Bombus ruderatus	B. ruderatus	(Fabricius)	1775	Introduced	13650413		m	300				15	124	m			22.5	66	210	0	0					13650413
Kiwifruit	Bay of Plenty	Maurons field, Walton road	11/26/2013	26_Nov_2013	2013	9:59:00 AM		Large Garden Bumble Bee	Apidea	Apidae	Bombus	ruderatus	Bombus ruderatus	B. ruderatus	(Fabricius)	1775	Introduced	13650413		m					3	124	m			22.5	66	210	0	0					13650413
Kiwifruit	Bay of Plenty	Maurons field, Walton road	11/27/2013	27_Nov_2013	2013	9:27:00 AM		Large Garden Bumble Bee	Apidea	Apidae	Bombus	ruderatus	Bombus ruderatus	B. ruderatus	(Fabricius)	1775	Introduced	13650415		m	200				6	49	m			21.4	68	938	0	0					13650415
Kiwifruit	Bay of Plenty	Maurons field, Walton road	11/27/2013	27_Nov_2013	2013	9:27:00 AM		Large Garden Bumble Bee	Apidea	Apidae	Bombus	ruderatus	Bombus ruderatus	B. ruderatus	(Fabricius)	1775	Introduced	13650415		m	10				15	49	m			21.4	68	938	0	0					13650415
Kiwifruit	Bay of Plenty	Maurons field, Walton road	11/27/2013	27_Nov_2013	2013	9:27:00 AM		Large Garden Bumble Bee	Apidea	Apidae	Bombus	ruderatus	Bombus ruderatus	B. ruderatus	(Fabricius)	1775	Introduced	13650415		m	10				9	49	m			21.4	68	938	0	0					13650415
Kiwifruit	Bay of Plenty	Maurons field, Walton road	11/27/2013	27_Nov_2013	2013	9:27:00 AM		Large Garden Bumble Bee	Apidea	Apidae	Bombus	ruderatus	Bombus ruderatus	B. ruderatus	(Fabricius)	1775	Introduced	13650415		m					19	49	m			21.4	68	938	0	0					13650415
Kiwifruit	Bay of Plenty	Maurons field, Walton road	11/27/2013	27_Nov_2013	2013	2:18:00 PM		Large Garden Bumble Bee	Apidea	Apidae	Bombus	ruderatus	Bombus ruderatus	B. ruderatus	(Fabricius)	1775	Introduced	13650430		f	100				5	58	f			22.4	56	151	0	4					13650430
Kiwifruit	Bay of Plenty	Maurons field, Walton road	11/27/2013	27_Nov_2013	2013	2:18:00 PM		Large Garden Bumble Bee	Apidea	Apidae	Bombus	ruderatus	Bombus ruderatus	B. ruderatus	(Fabricius)	1775	Introduced	13650430		f	5				8	58	f			22.4	56	151	0	4					13650430
Kiwifruit	Bay of Plenty	Maurons field, Walton road	11/27/2013	27_Nov_2013	2013	2:18:00 PM		Large Garden Bumble Bee	Apidea	Apidae	Bombus	ruderatus	Bombus ruderatus	B. ruderatus	(Fabricius)	1775	Introduced	13650430		f	2				11	58	f			22.4	56	151	0	4					13650430
Kiwifruit	Bay of Plenty	Maurons field, Walton road	11/27/2013	27_Nov_2013	2013	2:18:00 PM		Large Garden Bumble Bee	Apidea	Apidae	Bombus	ruderatus	Bombus ruderatus	B. ruderatus	(Fabricius)	1775	Introduced	13650430		f	10				11	58	f			22.4	56	151	0	4					13650430
Kiwifruit	Bay of Plenty	Maurons field, Walton road	11/27/2013	27_Nov_2013	2013	2:18:00 PM		Large Garden Bumble Bee	Apidea	Apidae	Bombus	ruderatus	Bombus ruderatus	B. ruderatus	(Fabricius)	1775	Introduced	13650430		f	10				10	58	f			22.4	56	151	0	4					13650430
Kiwifruit	Bay of Plenty	Maurons field, Walton road	11/27/2013	27_Nov_2013	2013	2:18:00 PM		Large Garden Bumble Bee	Apidea	Apidae	Bombus	ruderatus	Bombus ruderatus	B. ruderatus	(Fabricius)	1775	Introduced	13650430		f	100				6	58	f			22.4	56	151	0	4					13650430
Kiwifruit	Bay of Plenty	Maurons field, Walton road	11/27/2013	27_Nov_2013	2013	2:18:00 PM		Large Garden Bumble Bee	Apidea	Apidae	Bombus	ruderatus	Bombus ruderatus	B. ruderatus	(Fabricius)	1775	Introduced	13650430		f					7	58	f			22.4	56	151	0	4					13650430
Kiwifruit	Bay of Plenty	Maurons field, Walton road	11/27/2013	27_Nov_2013	2013	2:22:00 PM		Large Garden Bumble Bee	Apidea	Apidae	Bombus	ruderatus	Bombus ruderatus	B. ruderatus	(Fabricius)	1775	Introduced	13650431		f	200				10	45	f			23.2	57	184	0	2					13650431
Kiwifruit	Bay of Plenty	Maurons field, Walton road	11/27/2013	27_Nov_2013	2013	2:22:00 PM		Large Garden Bumble Bee	Apidea	Apidae	Bombus	ruderatus	Bombus ruderatus	B. ruderatus	(Fabricius)	1775	Introduced	13650431		f	30				18	45	f			23.2	57	184	0	2					13650431
Kiwifruit	Bay of Plenty	Maurons field, Walton road	11/27/2013	27_Nov_2013	2013	2:22:00 PM		Large Garden Bumble Bee	Apidea	Apidae	Bombus	ruderatus	Bombus ruderatus	B. ruderatus	(Fabricius)	1775	Introduced	13650431		f	200				9	45	f			23.2	57	184	0	2					13650431
Kiwifruit	Bay of Plenty	Maurons field, Walton road	11/27/2013	27_Nov_2013	2013	2:22:00 PM		Large Garden Bumble Bee	Apidea	Apidae	Bombus	ruderatus	Bombus ruderatus	B. ruderatus	(Fabricius)	1775	Introduced	13650431		f	5				3	45	f			23.2	57	184	0	2					13650431
Kiwifruit	Bay of Plenty	Maurons field, Walton road	11/27/2013	27_Nov_2013	2013	2:22:00 PM		Large Garden Bumble Bee	Apidea	Apidae	Bombus	ruderatus	Bombus ruderatus	B. ruderatus	(Fabricius)	1775	Introduced	13650431		f					6	45	f			23.2	57	184	0	2					13650431
Kiwifruit	Bay of Plenty	Maurons field, Walton road	11/27/2013	27_Nov_2013	2013	2:47:00 PM		Large Garden Bumble Bee	Apidea	Apidae	Bombus	ruderatus	Bombus ruderatus	B. ruderatus	(Fabricius)	1775	Introduced	13650433		f	100				13	339	f			21.9	65	84	0	4					13650433
Kiwifruit	Bay of Plenty	Maurons field, Walton road	11/27/2013	27_Nov_2013	2013	2:47:00 PM		Large Garden Bumble Bee	Apidea	Apidae	Bombus	ruderatus	Bombus ruderatus	B. ruderatus	(Fabricius)	1775	Introduced	13650433		f	70				10	339	f			21.9	65	84	0	4					13650433
Kiwifruit	Bay of Plenty	Maurons field, Walton road	11/27/2013	27_Nov_2013	2013	2:55:00 PM		Large Garden Bumble Bee	Apidea	Apidae	Bombus	ruderatus	Bombus ruderatus	B. ruderatus	(Fabricius)	1775	Introduced	13650434		f	10				10	61	f			21	63	57	2	6					13650434
Kiwifruit	Bay of Plenty	Maurons field, Walton road	11/27/2013	27_Nov_2013	2013	2:55:00 PM		Large Garden Bumble Bee	Apidea	Apidae	Bombus	ruderatus	Bombus ruderatus	B. ruderatus	(Fabricius)	1775	Introduced	13650434		f	500				32	61	f			21	63	57	2	6					13650434
Kiwifruit	Bay of Plenty	Maurons field, Walton road	11/27/2013	27_Nov_2013	2013	2:55:00 PM		Large Garden Bumble Bee	Apidea	Apidae	Bombus	ruderatus	Bombus ruderatus	B. ruderatus	(Fabricius)	1775	Introduced	13650434		f					19	61	f			21	63	57	2	6					13650434
Kiwifruit	Bay of Plenty	Maurons field, Walton road	11/27/2013	27_Nov_2013	2013	1:45:00 PM		Large Garden Bumble Bee	Apidea	Apidae	Bombus	ruderatus	Bombus ruderatus	B. ruderatus	(Fabricius)	1775	Introduced	13650427		f	5				3	100	f			23.9	58	146	2.2	5.8					13650427
Kiwifruit	Bay of Plenty	Maurons field, Walton road	11/27/2013	27_Nov_2013	2013	1:45:00 PM		Large Garden Bumble Bee	Apidea	Apidae	Bombus	ruderatus	Bombus ruderatus	B. ruderatus	(Fabricius)	1775	Introduced	13650427		f	10			Queen	33	100	f cleaning			23.9	58	146	2.2	5.8					13650427
Kiwifruit	Bay of Plenty	Maurons field, Walton road	11/27/2013	27_Nov_2013	2013	1:45:00 PM		Large Garden Bumble Bee	Apidea	Apidae	Bombus	ruderatus	Bombus ruderatus	B. ruderatus	(Fabricius)	1775	Introduced	13650427		f	300			Queen	20	100	f			23.9	58	146	2.2	5.8					13650427
Kiwifruit	Bay of Plenty	Maurons field, Walton road	11/27/2013	27_Nov_2013	2013	1:45:00 PM		Large Garden Bumble Bee	Apidea	Apidae	Bombus	ruderatus	Bombus ruderatus	B. ruderatus	(Fabricius)	1775	Introduced	13650427		f	300			Queen	34	100	f			23.9	58	146	2.2	5.8					13650427
Kiwifruit	Bay of Plenty	Maurons field, Walton road	11/27/2013	27_Nov_2013	2013	1:45:00 PM		Large Garden Bumble Bee	Apidea	Apidae	Bombus	ruderatus	Bombus ruderatus	B. ruderatus	(Fabricius)	1775	Introduced	13650427		f				Queen	10	100	f			23.9	58	146	2.2	5.8					13650427
Kiwifruit	Bay of Plenty	Maurons field, Walton road	11/27/2013	27_Nov_2013	2013	2:47:00 PM		Large Garden Bumble Bee	Apidea	Apidae	Bombus	ruderatus	Bombus ruderatus	B. ruderatus	(Fabricius)	1775	Introduced	13650433		f	30			Queen	24	339	f			21.9	65	84	0	4					13650433
Kiwifruit	Bay of Plenty	Maurons field, Walton road	11/27/2013	27_Nov_2013	2013	2:47:00 PM		Large Garden Bumble Bee	Apidea	Apidae	Bombus	ruderatus	Bombus ruderatus	B. ruderatus	(Fabricius)	1775	Introduced	13650433		f	100			Queen	26	339	f			21.9	65	84	0	4					13650433
Kiwifruit	Bay of Plenty	Maurons field, Walton road	11/27/2013	27_Nov_2013	2013	2:47:00 PM		Large Garden Bumble Bee	Apidea	Apidae	Bombus	ruderatus	Bombus ruderatus	B. ruderatus	(Fabricius)	1775	Introduced	13650433		f	100			Queen	51	339	f cleaning			21.9	65	84	0	4					13650433
Kiwifruit	Bay of Plenty	Maurons field, Walton road	11/27/2013	27_Nov_2013	2013	2:47:00 PM		Large Garden Bumble Bee	Apidea	Apidae	Bombus	ruderatus	Bombus ruderatus	B. ruderatus	(Fabricius)	1775	Introduced	13650433		f	200			Queen	51	339	f			21.9	65	84	0	4					13650433
Kiwifruit	Bay of Plenty	Maurons field, Walton road	11/27/2013	27_Nov_2013	2013	2:47:00 PM		Large Garden Bumble Bee	Apidea	Apidae	Bombus	ruderatus	Bombus ruderatus	B. ruderatus	(Fabricius)	1775	Introduced	13650433		f	2			Queen	45	339	f			21.9	65	84	0	4					13650433
Kiwifruit	Bay of Plenty	Maurons field, Walton road	11/27/2013	27_Nov_2013	2013	2:47:00 PM		Large Garden Bumble Bee	Apidea	Apidae	Bombus	ruderatus	Bombus ruderatus	B. ruderatus	(Fabricius)	1775	Introduced	13650433		f	10			Queen	24	339	f cleaning			21.9	65	84	0	4					13650433
Kiwifruit	Bay of Plenty	Maurons field, Walton road	11/27/2013	27_Nov_2013	2013	2:47:00 PM		Large Garden Bumble Bee	Apidea	Apidae	Bombus	ruderatus	Bombus ruderatus	B. ruderatus	(Fabricius)	1775	Introduced	13650433		f	100			Queen	25	339	f			21.9	65	84	0	4					13650433
Kiwifruit	Bay of Plenty	Maurons field, Walton road	11/27/2013	27_Nov_2013	2013	2:47:00 PM		Large Garden Bumble Bee	Apidea	Apidae	Bombus	ruderatus	Bombus ruderatus	B. ruderatus	(Fabricius)	1775	Introduced	13650433		f				Queen	20	339	f			21.9	65	84	0	4					13650433
Kiwifruit	Gisborne	453 Papatu road	11/22/2014	22_Nov_2014	2014	11:00:00 AM	Lasio	Lasioglossum Bee	Apidea	Halictidae	Lasioglossum	sordidum*	Lasioglossum sordidum*	L. sordidum*	(Meigen)	1826	Native	13022800343	15	F	30				56	225	Collecting pollen	30	567	22.3	24	423	0	0					130228_0343	223	95	433
Kiwifruit	Gisborne	453 Papatu road	11/22/2014	22_Nov_2014	2014	11:00:00 AM	Lasio	Lasioglossum Bee	Apidea	Halictidae	Lasioglossum	sordidum*	Lasioglossum sordidum*	L. sordidum*	(Meigen)	1826	Native	13022800343	1.11	F	100				12	225		30	567	22.3	24	423	0	0					130228_0343	223	95	433
Kiwifruit	Gisborne	453 Papatu road	11/22/2014	22_Nov_2014	2014	11:00:00 AM	Lasio	Lasioglossum Bee	Apidea	Halictidae	Lasioglossum	sordidum*	Lasioglossum sordidum*	L. sordidum*	(Meigen)	1826	Native	13022800343	1.23	F					157	225		30	567	22.3	24	423	0	0					130228_0343	223	95	433
Kiwifruit	Gisborne	453 Papatu road	11/22/2014	22_Nov_2014	2014	11:00:00 AM	Lasio	Lasioglossum Bee	Apidea	Halictidae	Lasioglossum	sordidum*	Lasioglossum sordidum*	L. sordidum*	(Meigen)	1826	Native	13022800343	4							225		30	567	22.3	24	423	0	0					130228_0343	223	95	433
Kiwifruit	Gisborne	353 Wharekopae road	11/22/2014	22_Nov_2014	2014	1:00:00 PM	Lasio	Lasioglossum Bee	Apidea	Halictidae	Lasioglossum	sordidum*	Lasioglossum sordidum*	L. sordidum*	(Meigen)	1826	Native	13022800355	5	F	2				3	16			350	25.1	40	653	0	7					130228_0355
Kiwifruit	Gisborne	353 Wharekopae road	11/22/2014	22_Nov_2014	2014	1:00:00 PM	Lasio	Lasioglossum Bee	Apidea	Halictidae	Lasioglossum	sordidum*	Lasioglossum sordidum*	L. sordidum*	(Meigen)	1826	Native	13022800355	8	F	80				8	16			350	25.1	40	653	0	7					130228_0355
Kiwifruit	Gisborne	353 Wharekopae road	11/22/2014	22_Nov_2014	2014	1:00:00 PM	Lasio	Lasioglossum Bee	Apidea	Halictidae	Lasioglossum	sordidum*	Lasioglossum sordidum*	L. sordidum*	(Meigen)	1826	Native	13022800355	16	F					5	16			350	25.1	40	653	0	7					130228_0355
Kiwifruit	Gisborne	353 Wharekopae road	11/22/2014	22_Nov_2014	2014	1:00:00 PM	Lasio	Lasioglossum Bee	Apidea	Halictidae	Lasioglossum	sordidum*	Lasioglossum sordidum*	L. sordidum*	(Meigen)	1826	Native	13022800355	21							16			350	25.1	40	653	0	7					130228_0355
Kiwifruit	Bay of Plenty	258 Athrenree road	11/25/2014	25_Nov_2014	2014	12:50:00 PM	Lasio	Lasioglossum Bee	Apidea	Halictidae	Lasioglossum	sordidum*	Lasioglossum sordidum*	L. sordidum*	(Meigen)	1826	Native	14650266.66	3.5	F		No touch	Body		270	270			650	26.1	62	402	0	0	36				14650266.WMA
Kiwifruit	Bay of Plenty	258 Athrenree road	11/25/2014	25_Nov_2014	2014	12:50:00 PM	Lasio	Lasioglossum Bee	Apidea	Halictidae	Lasioglossum	sordidum*	Lasioglossum sordidum*	L. sordidum*	(Meigen)	1826	Native	14650266.66	8.2							270			650	26.1	62	402	0	0	36				14650266.WMA
Kiwifruit	Gisborne	339 Newmans road	11/22/2014	22_Nov_2014	2014	11:02:00 AM	Lasio	Lasioglossum Bee	Apidea	Halictidae	Lasioglossum	sordidum*	Lasioglossum sordidum*	L. sordidum*	(Meigen)	1826	Native	14650312.66	2.5	F	5				40	192				21	57	920	2.4	9.6					14650312.WMA	157	117	118
Kiwifruit	Gisborne	339 Newmans road	11/22/2014	22_Nov_2014	2014	11:02:00 AM	Lasio	Lasioglossum Bee	Apidea	Halictidae	Lasioglossum	sordidum*	Lasioglossum sordidum*	L. sordidum*	(Meigen)	1826	Native	14650312.66	3.3	F	5				118	192	Lots stigma contacts			21	57	920	2.4	9.6					14650312.WMA	157	117	118
Kiwifruit	Gisborne	339 Newmans road	11/22/2014	22_Nov_2014	2014	11:02:00 AM	Lasio	Lasioglossum Bee	Apidea	Halictidae	Lasioglossum	sordidum*	Lasioglossum sordidum*	L. sordidum*	(Meigen)	1826	Native	14650312.66	5.28	F					29	192				21	57	920	2.4	9.6					14650312.WMA	157	117	118
Kiwifruit	Gisborne	339 Newmans road	11/22/2014	22_Nov_2014	2014	11:02:00 AM	Lasio	Lasioglossum Bee	Apidea	Halictidae	Lasioglossum	sordidum*	Lasioglossum sordidum*	L. sordidum*	(Meigen)	1826	Native	14650312.66	5.57						5	192				21	57	920	2.4	9.6					14650312.WMA	157	117	118
Kiwifruit	Gisborne	339 Newmans road	11/22/2014	22_Nov_2014	2014	11:02:00 AM	Lasio	Lasioglossum Bee	Apidea	Halictidae	Lasioglossum	sordidum*	Lasioglossum sordidum*	L. sordidum*	(Meigen)	1826	Native	14650312.66	6.02	F	30					192	Lots stigma contacts			21	57	920	2.4	9.6					14650312.WMA	157	117	118
Kiwifruit	Gisborne	339 Newmans road	11/22/2014	22_Nov_2014	2014	11:03:00 AM	Lasio	Lasioglossum Bee	Apidea	Halictidae	Lasioglossum	sordidum*	Lasioglossum sordidum*	L. sordidum*	(Meigen)	1826	Native	14650314.66	4.24	F		Body			15	106		0	865	20.3	52	270	6.8	12.7					14650314.WMA	93	59	120
Kiwifruit	Gisborne	339 Newmans road	11/22/2014	22_Nov_2014	2014	11:03:00 AM	Lasio	Lasioglossum Bee	Apidea	Halictidae	Lasioglossum	sordidum*	Lasioglossum sordidum*	L. sordidum*	(Meigen)	1826	Native	14650314.66	4.39	F		Body			91	106		0	865	20.3	52	270	6.8	12.7					14650314.WMA	93	59	120
Kiwifruit	Gisborne	339 Newmans road	11/22/2014	22_Nov_2014	2014	11:03:00 AM	Lasio	Lasioglossum Bee	Apidea	Halictidae	Lasioglossum	sordidum*	Lasioglossum sordidum*	L. sordidum*	(Meigen)	1826	Native	14650314.66	6.1							106		0	865	20.3	52	270	6.8	12.7					14650314.WMA	93	59	120
Kiwifruit	Gisborne	339 Newmans road	11/22/2014	22_Nov_2014	2014	2:25:00 PM	Lasio	Lasioglossum Bee	Apidea	Halictidae	Lasioglossum	sordidum*	Lasioglossum sordidum*	L. sordidum*	(Meigen)	1826	Native	14650316.66	10.3	F	5				15	90		5	98	23.3	50	374	8.2	15.6					14650316.WMA	96	58	66
Kiwifruit	Gisborne	339 Newmans road	11/22/2014	22_Nov_2014	2014	2:25:00 PM	Lasio	Lasioglossum Bee	Apidea	Halictidae	Lasioglossum	sordidum*	Lasioglossum sordidum*	L. sordidum*	(Meigen)	1826	Native	14650316.66	10.45	F		Body			75	90		5	98	23.3	50	374	8.2	15.6					14650316.WMA	96	58	66
Kiwifruit	Gisborne	339 Newmans road	11/22/2014	22_Nov_2014	2014	2:25:00 PM	Lasio	Lasioglossum Bee	Apidea	Halictidae	Lasioglossum	sordidum*	Lasioglossum sordidum*	L. sordidum*	(Meigen)	1826	Native	14650316.66	12							90		5	98	23.3	50	374	8.2	15.6					14650316.WMA	96	58	66
Kiwifruit	Gisborne	339 Newmans road	11/22/2014	22_Nov_2014	2014	11:02:00 AM	Laiso2	Lasioglossum Bee	Apidea	Halictidae	Lasioglossum	sordidum*	Lasioglossum sordidum*	L. sordidum*	(Meigen)	1826	Native	14650312.66	6.51	F					351	351		5	267	21	57	920	2.4	9.6					14650312.WMA	157	117	118
Kiwifruit	Gisborne	339 Newmans road	11/22/2014	22_Nov_2014	2014	11:02:00 AM	Laiso2	Lasioglossum Bee	Apidea	Halictidae	Lasioglossum	sordidum*	Lasioglossum sordidum*	L. sordidum*	(Meigen)	1826	Native	14650312.66	12.42							351		5	267	21	57	920	2.4	9.6					14650312.WMA	157	117	118
Kiwifruit	Gisborne	339 Newmans road	11/22/2014	22_Nov_2014	2014	2:25:00 PM	Lasio2	Lasioglossum Bee	Apidea	Halictidae	Lasioglossum	sordidum*	Lasioglossum sordidum*	L. sordidum*	(Meigen)	1826	Native	14650316.66	12.1	M	10				16	425		15	110	23.3	50	374	8.2	15.6					14650316.WMA	96	58	66
Kiwifruit	Gisborne	339 Newmans road	11/22/2014	22_Nov_2014	2014	2:25:00 PM	Lasio2	Lasioglossum Bee	Apidea	Halictidae	Lasioglossum	sordidum*	Lasioglossum sordidum*	L. sordidum*	(Meigen)	1826	Native	14650316.66	12.26	F	5	Upper & lower body contact	Body		386	425		15	110	23.3	50	374	8.2	15.6					14650316.WMA	96	58	66
Kiwifruit	Gisborne	339 Newmans road	11/22/2014	22_Nov_2014	2014	2:25:00 PM	Lasio2	Lasioglossum Bee	Apidea	Halictidae	Lasioglossum	sordidum*	Lasioglossum sordidum*	L. sordidum*	(Meigen)	1826	Native	14650316.66	18.52	F					23	425		15	110	23.3	50	374	8.2	15.6					14650316.WMA	96	58	66
Kiwifruit	Gisborne	339 Newmans road	11/22/2014	22_Nov_2014	2014	2:25:00 PM	Lasio2	Lasioglossum Bee	Apidea	Halictidae	Lasioglossum	sordidum*	Lasioglossum sordidum*	L. sordidum*	(Meigen)	1826	Native	14650316.66	19.15							425		15	110	23.3	50	374	8.2	15.6					14650316.WMA	96	58	66
Kiwifruit	Bay of Plenty	Maurons field, Walton road	11/20/2013	20_Nov_2013	2013	11:28:00 AM		Lasioglossum Bee	Apidea	Halictidae	Lasioglossum	sordidum*	Lasioglossum sordidum*	L. sordidum*	(Meigen)	1826	Native	13650390		f					61	112	f gathering pollen and contacting stigmas			22.4	38	1154	0	4					13650390
Kiwifruit	Bay of Plenty	Maurons field, Walton road	11/20/2013	20_Nov_2013	2013	11:28:00 AM		Lasioglossum Bee	Apidea	Halictidae	Lasioglossum	sordidum*	Lasioglossum sordidum*	L. sordidum*	(Meigen)	1826	Native	13650390		f	20				51	112	f gathering pollen and contacting stigmas			22.4	38	1154	0	4					13650390
Kiwifruit	Bay of Plenty	Maurons field, Walton road	11/20/2013	20_Nov_2013	2013	11:38:00 AM		Lasioglossum Bee	Apidea	Halictidae	Lasioglossum	sordidum*	Lasioglossum sordidum*	L. sordidum*	(Meigen)	1826	Native	13650392		f	10				30	589	f gathering pollen			22.6	39	1178	4	10					13650392
Kiwifruit	Bay of Plenty	Maurons field, Walton road	11/20/2013	20_Nov_2013	2013	11:38:00 AM		Lasioglossum Bee	Apidea	Halictidae	Lasioglossum	sordidum*	Lasioglossum sordidum*	L. sordidum*	(Meigen)	1826	Native	13650392		f					30	589	f			22.6	39	1178	4	10					13650392
Kiwifruit	Bay of Plenty	Maurons field, Walton road	11/20/2013	20_Nov_2013	2013	11:43:00 AM		Lasioglossum Bee	Apidea	Halictidae	Lasioglossum	sordidum*	Lasioglossum sordidum*	L. sordidum*	(Meigen)	1826	Native	13650394		m	2				219	589	m gathering pollen			21.2	44	435	3	10					13650394
Kiwifruit	Bay of Plenty	Maurons field, Walton road	11/20/2013	20_Nov_2013	2013	11:43:00 AM		Lasioglossum Bee	Apidea	Halictidae	Lasioglossum	sordidum*	Lasioglossum sordidum*	L. sordidum*	(Meigen)	1826	Native	13650394		m	2				11	589	petal			21.2	44	435	3	10					13650394
Kiwifruit	Bay of Plenty	Maurons field, Walton road	11/20/2013	20_Nov_2013	2013	11:43:00 AM		Lasioglossum Bee	Apidea	Halictidae	Lasioglossum	sordidum*	Lasioglossum sordidum*	L. sordidum*	(Meigen)	1826	Native	13650394		m					18	589	resting on flower			21.2	44	435	3	10					13650394
Kiwifruit	Bay of Plenty	Maurons field, Walton road	11/20/2013	20_Nov_2013	2013	11:43:00 AM		Lasioglossum Bee	Apidea	Halictidae	Lasioglossum	sordidum*	Lasioglossum sordidum*	L. sordidum*	(Meigen)	1826	Native	13650394		m					336	589	on anthers gathering pollen			21.2	44	435	3	10					13650394
Kiwifruit	Bay of Plenty	Maurons field, Walton road	11/25/2013	25_Nov_2013	2013	10:15:00 AM		Lasioglossum Bee	Apidea	Halictidae	Lasioglossum	sordidum*	Lasioglossum sordidum*	L. sordidum*	(Meigen)	1826	Native	13650405		m	40				90	251	gathering pollen			19.6	63	755	0	0					13650405
Kiwifruit	Bay of Plenty	Maurons field, Walton road	11/25/2013	25_Nov_2013	2013	10:15:00 AM		Lasioglossum Bee	Apidea	Halictidae	Lasioglossum	sordidum*	Lasioglossum sordidum*	L. sordidum*	(Meigen)	1826	Native	13650405		m	30				13	251	m			19.6	63	755	0	0					13650405
Kiwifruit	Bay of Plenty	Maurons field, Walton road	11/25/2013	25_Nov_2013	2013	10:15:00 AM		Lasioglossum Bee	Apidea	Halictidae	Lasioglossum	sordidum*	Lasioglossum sordidum*	L. sordidum*	(Meigen)	1826	Native	13650405		m					16	251	m			19.6	63	755	0	0					13650405
Kiwifruit	Bay of Plenty	Maurons field, Walton road	11/25/2013	25_Nov_2013	2013	10:15:00 AM		Lasioglossum Bee	Apidea	Halictidae	Lasioglossum	sordidum*	Lasioglossum sordidum*	L. sordidum*	(Meigen)	1826	Native	13650405		m	5				84	251	m			19.6	63	755	0	0					13650405
Kiwifruit	Bay of Plenty	Maurons field, Walton road	11/25/2013	25_Nov_2013	2013	10:15:00 AM		Lasioglossum Bee	Apidea	Halictidae	Lasioglossum	sordidum*	Lasioglossum sordidum*	L. sordidum*	(Meigen)	1826	Native	13650405		m					48	251	m			19.6	63	755	0	0					13650405
Kiwifruit	Bay of Plenty	37 Cannon road	11/27/2014	27_Nov_2014	2014	10:20:00 AM	Leio	Leioproctus Bee	Apidea	Colletidae	Leioproctus	Leioproctus spp.	Leioproctus spp.	Leioproctus spp.			Native	14650270.66	10	F	20				18	145		32	369	19.9	37	321	0	5					14650270.WMA	62	64	84
Kiwifruit	Bay of Plenty	37 Cannon road	11/27/2014	27_Nov_2014	2014	10:20:00 AM	Leio	Leioproctus Bee	Apidea	Colletidae	Leioproctus	Leioproctus spp.	Leioproctus spp.	Leioproctus spp.			Native	14650270.66	28	F	60	Touching	Gathering pollen		60	145		32	369	19.9	37	321	0	5					14650270.WMA	62	64	84
Kiwifruit	Bay of Plenty	37 Cannon road	11/27/2014	27_Nov_2014	2014	10:20:00 AM	Leio	Leioproctus Bee	Apidea	Colletidae	Leioproctus	Leioproctus spp.	Leioproctus spp.	Leioproctus spp.			Native	14650270.66	1.28	F	30	Body			59	145		32	369	19.9	37	321	0	5					14650270.WMA	62	64	84
Kiwifruit	Bay of Plenty	37 Cannon road	11/27/2014	27_Nov_2014	2014	10:20:00 AM	Leio	Leioproctus Bee	Apidea	Colletidae	Leioproctus	Leioproctus spp.	Leioproctus spp.	Leioproctus spp.			Native	14650270.66	2.27	F					8	145		32	369	19.9	37	321	0	5					14650270.WMA	62	64	84
Kiwifruit	Bay of Plenty	37 Cannon road	11/27/2014	27_Nov_2014	2014	10:20:00 AM	Leio	Leioproctus Bee	Apidea	Colletidae	Leioproctus	Leioproctus spp.	Leioproctus spp.	Leioproctus spp.			Native	14650270.66	2.35							145		32	369	19.9	37	321	0	5					14650270.WMA	62	64	84
Kiwifruit	Bay of Plenty	37 Cannon road	11/27/2014	27_Nov_2014	2014	11:32:00 AM	Leio	Leioproctus Bee	Apidea	Colletidae	Leioproctus	Leioproctus spp.	Leioproctus spp.	Leioproctus spp.			Native	14650274.66	3.5	F	10	Body			22	250		124	35	20.9	32	385	0	1					14650274.WMA	97	68	109
Kiwifruit	Bay of Plenty	37 Cannon road	11/27/2014	27_Nov_2014	2014	11:32:00 AM	Leio	Leioproctus Bee	Apidea	Colletidae	Leioproctus	Leioproctus spp.	Leioproctus spp.	Leioproctus spp.			Native	14650274.66	4.12	F	50	Body			78	250		124	35	20.9	32	385	0	1					14650274.WMA	97	68	109
Kiwifruit	Bay of Plenty	37 Cannon road	11/27/2014	27_Nov_2014	2014	11:32:00 AM	Leio	Leioproctus Bee	Apidea	Colletidae	Leioproctus	Leioproctus spp.	Leioproctus spp.	Leioproctus spp.			Native	14650274.66	5.3	F	20				80	250		124	35	20.9	32	385	0	1					14650274.WMA	97	68	109
Kiwifruit	Bay of Plenty	37 Cannon road	11/27/2014	27_Nov_2014	2014	11:32:00 AM	Leio	Leioproctus Bee	Apidea	Colletidae	Leioproctus	Leioproctus spp.	Leioproctus spp.	Leioproctus spp.			Native	14650274.66	6.5	F	5				8	250		124	35	20.9	32	385	0	1					14650274.WMA	97	68	109
Kiwifruit	Bay of Plenty	37 Cannon road	11/27/2014	27_Nov_2014	2014	11:32:00 AM	Leio	Leioproctus Bee	Apidea	Colletidae	Leioproctus	Leioproctus spp.	Leioproctus spp.	Leioproctus spp.			Native	14650274.66	6.58	F	40				26	250		124	35	20.9	32	385	0	1					14650274.WMA	97	68	109
Kiwifruit	Bay of Plenty	37 Cannon road	11/27/2014	27_Nov_2014	2014	11:32:00 AM	Leio	Leioproctus Bee	Apidea	Colletidae	Leioproctus	Leioproctus spp.	Leioproctus spp.	Leioproctus spp.			Native	14650274.66	7.24	F						250		124	35	20.9	32	385	0	1					14650274.WMA	97	68	109
Kiwifruit	Bay of Plenty	37 Cannon road	11/27/2014	27_Nov_2014	2014	11:32:00 AM	Leio	Leioproctus Bee	Apidea	Colletidae	Leioproctus	Leioproctus spp.	Leioproctus spp.	Leioproctus spp.			Native	14650274.66	8							250		124	35	20.9	32	385	0	1					14650274.WMA	97	68	109
Kiwifruit	Gisborne	339 Newmans road	11/22/2014	22_Nov_2014	2014	11:02:00 AM	Leio	Leioproctus Bee	Apidea	Colletidae	Leioproctus	Leioproctus spp.	Leioproctus spp.	Leioproctus spp.			Native	14650312.66	20	M	10				35	146				21	57	920	2.4	9.6					14650312.WMA	157	117	118
Kiwifruit	Gisborne	339 Newmans road	11/22/2014	22_Nov_2014	2014	11:02:00 AM	Leio	Leioproctus Bee	Apidea	Colletidae	Leioproctus	Leioproctus spp.	Leioproctus spp.	Leioproctus spp.			Native	14650312.66	55	M	40				48	146				21	57	920	2.4	9.6					14650312.WMA	157	117	118
Kiwifruit	Gisborne	339 Newmans road	11/22/2014	22_Nov_2014	2014	11:02:00 AM	Leio	Leioproctus Bee	Apidea	Colletidae	Leioproctus	Leioproctus spp.	Leioproctus spp.	Leioproctus spp.			Native	14650312.66	1.43	M					63	146	Stigma contacts			21	57	920	2.4	9.6					14650312.WMA	157	117	118
Kiwifruit	Gisborne	339 Newmans road	11/22/2014	22_Nov_2014	2014	11:02:00 AM	Leio	Leioproctus Bee	Apidea	Colletidae	Leioproctus	Leioproctus spp.	Leioproctus spp.	Leioproctus spp.			Native	14650312.66	2.46							146				21	57	920	2.4	9.6					14650312.WMA	157	117	118
Kiwifruit	Gisborne	339 Newmans road	11/22/2014	22_Nov_2014	2014	11:03:00 AM	Leio	Leioproctus Bee	Apidea	Colletidae	Leioproctus	Leioproctus spp.	Leioproctus spp.	Leioproctus spp.			Native	14650315.66	7.07	F	10	Body			58	128		10	800	20.3	52	270	6.8	12.7					14650315.WMA	93	59	120
Kiwifruit	Gisborne	339 Newmans road	11/22/2014	22_Nov_2014	2014	11:03:00 AM	Leio	Leioproctus Bee	Apidea	Colletidae	Leioproctus	Leioproctus spp.	Leioproctus spp.	Leioproctus spp.			Native	14650315.66	8.05	F		Body			70	128		10	800	20.3	52	270	6.8	12.7					14650315.WMA	93	59	120
Kiwifruit	Gisborne	339 Newmans road	11/22/2014	22_Nov_2014	2014	11:03:00 AM	Leio	Leioproctus Bee	Apidea	Colletidae	Leioproctus	Leioproctus spp.	Leioproctus spp.	Leioproctus spp.			Native	14650315.66	9.15							128		10	800	20.3	52	270	6.8	12.7					14650315.WMA	93	59	120
Kiwifruit	Gisborne	339 Newmans road	11/22/2014	22_Nov_2014	2014	12:01:00 PM	Leio	Leioproctus Bee	Apidea	Colletidae	Leioproctus	Leioproctus spp.	Leioproctus spp.	Leioproctus spp.			Native	14650315.66	20	M					6	121		80	Crossed	20.4	57	225	3.7	14.2					14650315.WMA	78	53	116
Kiwifruit	Gisborne	339 Newmans road	11/22/2014	22_Nov_2014	2014	12:01:00 PM	Leio	Leioproctus Bee	Apidea	Colletidae	Leioproctus	Leioproctus spp.	Leioproctus spp.	Leioproctus spp.			Native	14650315.66	26	M	40				32	121		80	Crossed	20.4	57	225	3.7	14.2					14650315.WMA	78	53	116
Kiwifruit	Gisborne	339 Newmans road	11/22/2014	22_Nov_2014	2014	12:01:00 PM	Leio	Leioproctus Bee	Apidea	Colletidae	Leioproctus	Leioproctus spp.	Leioproctus spp.	Leioproctus spp.			Native	14650315.66	58	F	60	Contacted lower body			43	121		80	Crossed	20.4	57	225	3.7	14.2					14650315.WMA	78	53	116
Kiwifruit	Gisborne	339 Newmans road	11/22/2014	22_Nov_2014	2014	12:01:00 PM	Leio	Leioproctus Bee	Apidea	Colletidae	Leioproctus	Leioproctus spp.	Leioproctus spp.	Leioproctus spp.			Native	14650315.66	1.41	F					40	121		80	Crossed	20.4	57	225	3.7	14.2					14650315.WMA	78	53	116
Kiwifruit	Gisborne	339 Newmans road	11/22/2014	22_Nov_2014	2014	12:01:00 PM	Leio	Leioproctus Bee	Apidea	Colletidae	Leioproctus	Leioproctus spp.	Leioproctus spp.	Leioproctus spp.			Native	14650315.66	2.21							121		80	Crossed	20.4	57	225	3.7	14.2					14650315.WMA	78	53	116
Kiwifruit	Gisborne	339 Newmans road	11/22/2014	22_Nov_2014	2014	2:25:00 PM	Leio	Leioproctus Bee	Apidea	Colletidae	Leioproctus	Leioproctus spp.	Leioproctus spp.	Leioproctus spp.			Native	14650316.66	2.15	M	40				33	200		112	Crossed	23.3	50	303	8.2	15.6					14650316.WMA	96	58	66
Kiwifruit	Gisborne	339 Newmans road	11/22/2014	22_Nov_2014	2014	2:25:00 PM	Leio	Leioproctus Bee	Apidea	Colletidae	Leioproctus	Leioproctus spp.	Leioproctus spp.	Leioproctus spp.			Native	14650316.66	2.48	M	5				42	200		112	Crossed	23.3	50	303	8.2	15.6					14650316.WMA	96	58	66
Kiwifruit	Gisborne	339 Newmans road	11/22/2014	22_Nov_2014	2014	2:25:00 PM	Leio	Leioproctus Bee	Apidea	Colletidae	Leioproctus	Leioproctus spp.	Leioproctus spp.	Leioproctus spp.			Native	14650316.66	3.3	M	60				22	200		112	Crossed	23.3	50	303	8.2	15.6					14650316.WMA	96	58	66
Kiwifruit	Gisborne	339 Newmans road	11/22/2014	22_Nov_2014	2014	2:25:00 PM	Leio	Leioproctus Bee	Apidea	Colletidae	Leioproctus	Leioproctus spp.	Leioproctus spp.	Leioproctus spp.			Native	14650316.66	3.52	F	40	body			62	200		112	Crossed	23.3	50	303	8.2	15.6					14650316.WMA	96	58	66
Kiwifruit	Gisborne	339 Newmans road	11/22/2014	22_Nov_2014	2014	2:25:00 PM	Leio	Leioproctus Bee	Apidea	Colletidae	Leioproctus	Leioproctus spp.	Leioproctus spp.	Leioproctus spp.			Native	14650316.66	4.5	F		lower body			45	200		112	Crossed	23.3	50	303	8.2	15.6					14650316.WMA	96	58	66
Kiwifruit	Gisborne	339 Newmans road	11/22/2014	22_Nov_2014	2014	2:25:00 PM	Leio	Leioproctus Bee	Apidea	Colletidae	Leioproctus	Leioproctus spp.	Leioproctus spp.	Leioproctus spp.			Native	14650316.66	5.35							200		112	Crossed	23.3	50	303	8.2	15.6					14650316.WMA	96	58	66
Kiwifruit	Bay of Plenty	1661 Walton road	11/29/2015	29_Nov_2015	2015	10:31:00 AM	Leio	Leioproctus Bee	Apidea	Colletidae	Leioproctus	Leioproctus spp.	Leioproctus spp.	Leioproctus spp.			Native	27650309	6.76	M					172.76	571	USING BORIS			21.2	59	975	3.6	5					WS650309
Kiwifruit	Bay of Plenty	1661 Walton road	11/29/2015	29_Nov_2015	2015	10:31:00 AM	Leio	Leioproctus Bee	Apidea	Colletidae	Leioproctus	Leioproctus spp.	Leioproctus spp.	Leioproctus spp.			Native	27650309	179.51	M					27.17	571	USING BORIS			21.2	59	975	3.6	5					WS650309
Kiwifruit	Bay of Plenty	1661 Walton road	11/29/2015	29_Nov_2015	2015	10:31:00 AM	Leio	Leioproctus Bee	Apidea	Colletidae	Leioproctus	Leioproctus spp.	Leioproctus spp.	Leioproctus spp.			Native	27650309	206.68	M					17.79	571	USING BORIS			21.2	59	975	3.6	5					WS650309
Kiwifruit	Bay of Plenty	1661 Walton road	11/29/2015	29_Nov_2015	2015	10:31:00 AM	Leio	Leioproctus Bee	Apidea	Colletidae	Leioproctus	Leioproctus spp.	Leioproctus spp.	Leioproctus spp.			Native	27650309	224.47	M	10				155.17	571	USING BORIS			21.2	59	975	3.6	5					WS650309
Kiwifruit	Bay of Plenty	1661 Walton road	11/29/2015	29_Nov_2015	2015	10:31:00 AM	Leio	Leioproctus Bee	Apidea	Colletidae	Leioproctus	Leioproctus spp.	Leioproctus spp.	Leioproctus spp.			Native	27650309	379.63	M	5				12.34	571	USING BORIS			21.2	59	975	3.6	5					WS650309
Kiwifruit	Bay of Plenty	1661 Walton road	11/29/2015	29_Nov_2015	2015	10:31:00 AM	Leio	Leioproctus Bee	Apidea	Colletidae	Leioproctus	Leioproctus spp.	Leioproctus spp.	Leioproctus spp.			Native	27650309	391.97	M	10				10.12	571	USING BORIS			21.2	59	975	3.6	5					WS650309
Kiwifruit	Bay of Plenty	1661 Walton road	11/29/2015	29_Nov_2015	2015	10:31:00 AM	Leio	Leioproctus Bee	Apidea	Colletidae	Leioproctus	Leioproctus spp.	Leioproctus spp.	Leioproctus spp.			Native	27650309	402.09	M	10				21.13	571	USING BORIS			21.2	59	975	3.6	5					WS650309
Kiwifruit	Bay of Plenty	1661 Walton road	11/29/2015	29_Nov_2015	2015	10:31:00 AM	Leio	Leioproctus Bee	Apidea	Colletidae	Leioproctus	Leioproctus spp.	Leioproctus spp.	Leioproctus spp.			Native	27650309	423.23	Leaf/shoot	20				20.85	571	USING BORIS			21.2	59	975	3.6	5					WS650309
Kiwifruit	Bay of Plenty	1661 Walton road	11/29/2015	29_Nov_2015	2015	10:31:00 AM	Leio	Leioproctus Bee	Apidea	Colletidae	Leioproctus	Leioproctus spp.	Leioproctus spp.	Leioproctus spp.			Native	27650309	444.08	M	20				57.55	571	USING BORIS			21.2	59	975	3.6	5					WS650309
Kiwifruit	Bay of Plenty	1661 Walton road	11/29/2015	29_Nov_2015	2015	10:31:00 AM	Leio	Leioproctus Bee	Apidea	Colletidae	Leioproctus	Leioproctus spp.	Leioproctus spp.	Leioproctus spp.			Native	27650309	501.63	M	30				38.95	571	USING BORIS			21.2	59	975	3.6	5					WS650309
Kiwifruit	Bay of Plenty	1661 Walton road	11/29/2015	29_Nov_2015	2015	10:31:00 AM	Leio	Leioproctus Bee	Apidea	Colletidae	Leioproctus	Leioproctus spp.	Leioproctus spp.	Leioproctus spp.			Native	27650309	540.58	M	20				30.93	571	USING BORIS			21.2	59	975	3.6	5					WS650309
Kiwifruit	Bay of Plenty	1661 Walton road	11/29/2015	29_Nov_2015	2015	10:31:00 AM	Leio	Leioproctus Bee	Apidea	Colletidae	Leioproctus	Leioproctus spp.	Leioproctus spp.	Leioproctus spp.			Native	27650309	571.51	Leaf/shoot					6.29	571	USING BORIS			21.2	59	975	3.6	5					WS650309
Kiwifruit	Bay of Plenty	1661 Walton road	11/29/2015	29_Nov_2015	2015	10:31:00 AM	Leio	Leioproctus Bee	Apidea	Colletidae	Leioproctus	Leioproctus spp.	Leioproctus spp.	Leioproctus spp.			Native	27650309	577.8							571	USING BORIS			21.2	59	975	3.6	5					WS650309
Kiwifruit	Bay of Plenty	1661 Walton road	11/29/2015	29_Nov_2015	2015	1:09:00 PM	Leio	Leioproctus Bee	Apidea	Colletidae	Leioproctus	Leioproctus spp.	Leioproctus spp.	Leioproctus spp.			Native	27650318	108.08	Leaf/shoot	30				20.55	202.3	USING BORIS		120	23.9	59	986	0	0					WS650318
Kiwifruit	Bay of Plenty	1661 Walton road	11/29/2015	29_Nov_2015	2015	1:09:00 PM	Leio	Leioproctus Bee	Apidea	Colletidae	Leioproctus	Leioproctus spp.	Leioproctus spp.	Leioproctus spp.			Native	27650318	128.63	M	10				28.92	202.3	USING BORIS		120	23.9	59	986	0	0					WS650318
Kiwifruit	Bay of Plenty	1661 Walton road	11/29/2015	29_Nov_2015	2015	1:09:00 PM	Leio	Leioproctus Bee	Apidea	Colletidae	Leioproctus	Leioproctus spp.	Leioproctus spp.	Leioproctus spp.			Native	27650318	157.55	M	200				56.29	202.3	USING BORIS		120	23.9	59	986	0	0					WS650318
Kiwifruit	Bay of Plenty	1661 Walton road	11/29/2015	29_Nov_2015	2015	1:09:00 PM	Leio	Leioproctus Bee	Apidea	Colletidae	Leioproctus	Leioproctus spp.	Leioproctus spp.	Leioproctus spp.			Native	27650318	213.84	M	10				12.72	202.3	USING BORIS		120	23.9	59	986	0	0					WS650318
Kiwifruit	Bay of Plenty	1661 Walton road	11/29/2015	29_Nov_2015	2015	1:09:00 PM	Leio	Leioproctus Bee	Apidea	Colletidae	Leioproctus	Leioproctus spp.	Leioproctus spp.	Leioproctus spp.			Native	27650318	226.56	M	5				71.18	202.3	USING BORIS		120	23.9	59	986	0	0					WS650318
Kiwifruit	Bay of Plenty	1661 Walton road	11/29/2015	29_Nov_2015	2015	1:09:00 PM	Leio	Leioproctus Bee	Apidea	Colletidae	Leioproctus	Leioproctus spp.	Leioproctus spp.	Leioproctus spp.			Native	27650318	297.75	Leaf/shoot					12.68	202.3	USING BORIS		120	23.9	59	986	0	0					WS650318
Kiwifruit	Bay of Plenty	1661 Walton road	11/29/2015	29_Nov_2015	2015	1:09:00 PM	Leio	Leioproctus Bee	Apidea	Colletidae	Leioproctus	Leioproctus spp.	Leioproctus spp.	Leioproctus spp.			Native	27650318	310.42							202.3	USING BORIS		120	23.9	59	986	0	0					WS650318
Kiwifruit	Bay of Plenty	1661 Walton road	11/29/2015	29_Nov_2015	2015	1:48:00 PM	Leio	Leioproctus Bee	Apidea	Colletidae	Leioproctus	Leioproctus spp.	Leioproctus spp.	Leioproctus spp.			Native	27650321	94.38	M	30				0.75	110.9	USING BORIS		130	24.6	48	1019	4.3	5.4					WS650321
Kiwifruit	Bay of Plenty	1661 Walton road	11/29/2015	29_Nov_2015	2015	1:48:00 PM	Leio	Leioproctus Bee	Apidea	Colletidae	Leioproctus	Leioproctus spp.	Leioproctus spp.	Leioproctus spp.			Native	27650321	95.13	M	2				37.38	110.9	USING BORIS		130	24.6	48	1019	4.3	5.4					WS650321
Kiwifruit	Bay of Plenty	1661 Walton road	11/29/2015	29_Nov_2015	2015	1:48:00 PM	Leio	Leioproctus Bee	Apidea	Colletidae	Leioproctus	Leioproctus spp.	Leioproctus spp.	Leioproctus spp.			Native	27650321	132.51	M					72.8	110.9	USING BORIS		130	24.6	48	1019	4.3	5.4					WS650321
Kiwifruit	Bay of Plenty	1661 Walton road	11/29/2015	29_Nov_2015	2015	1:48:00 PM	Leio	Leioproctus Bee	Apidea	Colletidae	Leioproctus	Leioproctus spp.	Leioproctus spp.	Leioproctus spp.			Native	27650321	205.31							110.9	USING BORIS		130	24.6	48	1019	4.3	5.4					WS650321
Kiwifruit	Bay of Plenty	1661 Walton road	11/29/2015	29_Nov_2015	2015	10:46:00 AM	Leio	Leioproctus Bee	Apidea	Colletidae	Leioproctus	Leioproctus spp.	Leioproctus spp.	Leioproctus spp.			Native	27650374.66	513.9	M					7.7	50.9	USING BORIS	-		22	52	1078	0	0					WS650374.WMA
Kiwifruit	Bay of Plenty	1661 Walton road	11/29/2015	29_Nov_2015	2015	10:46:00 AM	Leio	Leioproctus Bee	Apidea	Colletidae	Leioproctus	Leioproctus spp.	Leioproctus spp.	Leioproctus spp.			Native	27650374.66	521.6	M	2				3.7	50.9	USING BORIS	-		22	52	1078	0	0					WS650374.WMA
Kiwifruit	Bay of Plenty	1661 Walton road	11/29/2015	29_Nov_2015	2015	10:46:00 AM	Leio	Leioproctus Bee	Apidea	Colletidae	Leioproctus	Leioproctus spp.	Leioproctus spp.	Leioproctus spp.			Native	27650374.66	525.3	M	50				14.9	50.9	USING BORIS	-		22	52	1078	0	0					WS650374.WMA
Kiwifruit	Bay of Plenty	1661 Walton road	11/29/2015	29_Nov_2015	2015	10:46:00 AM	Leio	Leioproctus Bee	Apidea	Colletidae	Leioproctus	Leioproctus spp.	Leioproctus spp.	Leioproctus spp.			Native	27650374.66	540.2	M	40				8.1	50.9	USING BORIS	-		22	52	1078	0	0					WS650374.WMA
Kiwifruit	Bay of Plenty	1661 Walton road	11/29/2015	29_Nov_2015	2015	10:46:00 AM	Leio	Leioproctus Bee	Apidea	Colletidae	Leioproctus	Leioproctus spp.	Leioproctus spp.	Leioproctus spp.			Native	27650374.66	548.3	M	80				16.6	50.9	USING BORIS	-		22	52	1078	0	0					WS650374.WMA
Kiwifruit	Bay of Plenty	1661 Walton road	11/29/2015	29_Nov_2015	2015	10:46:00 AM	Leio	Leioproctus Bee	Apidea	Colletidae	Leioproctus	Leioproctus spp.	Leioproctus spp.	Leioproctus spp.			Native	27650374.66	564.8							50.9	USING BORIS	-		22	52	1078	0	0					WS650374.WMA
Kiwifruit	Bay of Plenty	1661 Walton road	11/29/2015	29_Nov_2015	2015	11:00:00 AM	Leio	Leioproctus Bee	Apidea	Colletidae	Leioproctus	Leioproctus spp.	Leioproctus spp.	Leioproctus spp.			Native	27650374.66	614.9	M	100				32.4	40.5	USING BORIS	-		22	52	1078	0	0					WS650374.WMA
Kiwifruit	Bay of Plenty	1661 Walton road	11/29/2015	29_Nov_2015	2015	11:00:00 AM	Leio	Leioproctus Bee	Apidea	Colletidae	Leioproctus	Leioproctus spp.	Leioproctus spp.	Leioproctus spp.			Native	27650374.66	647.3	F					8.1	40.5	USING BORIS	-		22	52	1078	0	0					WS650374.WMA
Kiwifruit	Bay of Plenty	1661 Walton road	11/29/2015	29_Nov_2015	2015	11:00:00 AM	Leio	Leioproctus Bee	Apidea	Colletidae	Leioproctus	Leioproctus spp.	Leioproctus spp.	Leioproctus spp.			Native	27650374.66	655.4							40.5	USING BORIS	-		22	52	1078	0	0					WS650374.WMA
Kiwifruit	Bay of Plenty	1661 Walton road	11/29/2015	29_Nov_2015	2015	11:04:00 AM	Leio	Leioproctus Bee	Apidea	Colletidae	Leioproctus	Leioproctus spp.	Leioproctus spp.	Leioproctus spp.			Native	27650375.66	217.35	M	50				37.9	64.4	USING BORIS	40		24	47	1097	0	0.5					WS650375.WMA
Kiwifruit	Bay of Plenty	1661 Walton road	11/29/2015	29_Nov_2015	2015	11:04:00 AM	Leio	Leioproctus Bee	Apidea	Colletidae	Leioproctus	Leioproctus spp.	Leioproctus spp.	Leioproctus spp.			Native	27650375.66	255.25	M	20				22.59	64.4	USING BORIS	40		24	47	1097	0	0.5					WS650375.WMA
Kiwifruit	Bay of Plenty	1661 Walton road	11/29/2015	29_Nov_2015	2015	11:04:00 AM	Leio	Leioproctus Bee	Apidea	Colletidae	Leioproctus	Leioproctus spp.	Leioproctus spp.	Leioproctus spp.			Native	27650375.66	277.83	M					3.93	64.4	USING BORIS	40		24	47	1097	0	0.5					WS650375.WMA
Kiwifruit	Bay of Plenty	1661 Walton road	11/29/2015	29_Nov_2015	2015	11:04:00 AM	Leio	Leioproctus Bee	Apidea	Colletidae	Leioproctus	Leioproctus spp.	Leioproctus spp.	Leioproctus spp.			Native	27650375.66	281.77							64.4	USING BORIS	40		24	47	1097	0	0.5					WS650375.WMA
Kiwifruit	Bay of Plenty	1661 Walton road	11/29/2015	29_Nov_2015	2015	11:10:00 AM	Leio	Leioproctus Bee	Apidea	Colletidae	Leioproctus	Leioproctus spp.	Leioproctus spp.	Leioproctus spp.			Native	27650375.66	371.86	M	2				60.19	161.3	USING BORIS	2	200	24	47	1097	0	0.5					WS650375.WMA
Kiwifruit	Bay of Plenty	1661 Walton road	11/29/2015	29_Nov_2015	2015	11:10:00 AM	Leio	Leioproctus Bee	Apidea	Colletidae	Leioproctus	Leioproctus spp.	Leioproctus spp.	Leioproctus spp.			Native	27650375.66	432.05	M	40				37.53	161.3	USING BORIS	2	200	24	47	1097	0	0.5					WS650375.WMA
Kiwifruit	Bay of Plenty	1661 Walton road	11/29/2015	29_Nov_2015	2015	11:10:00 AM	Leio	Leioproctus Bee	Apidea	Colletidae	Leioproctus	Leioproctus spp.	Leioproctus spp.	Leioproctus spp.			Native	27650375.66	469.58	M	5				12.08	161.3	USING BORIS	2	200	24	47	1097	0	0.5					WS650375.WMA
Kiwifruit	Bay of Plenty	1661 Walton road	11/29/2015	29_Nov_2015	2015	11:10:00 AM	Leio	Leioproctus Bee	Apidea	Colletidae	Leioproctus	Leioproctus spp.	Leioproctus spp.	Leioproctus spp.			Native	27650375.66	481.66	M	2				19.64	161.3	USING BORIS	2	200	24	47	1097	0	0.5					WS650375.WMA
Kiwifruit	Bay of Plenty	1661 Walton road	11/29/2015	29_Nov_2015	2015	11:10:00 AM	Leio	Leioproctus Bee	Apidea	Colletidae	Leioproctus	Leioproctus spp.	Leioproctus spp.	Leioproctus spp.			Native	27650375.66	501.3	M	1				6.68	161.3	USING BORIS	2	200	24	47	1097	0	0.5					WS650375.WMA
Kiwifruit	Bay of Plenty	1661 Walton road	11/29/2015	29_Nov_2015	2015	11:10:00 AM	Leio	Leioproctus Bee	Apidea	Colletidae	Leioproctus	Leioproctus spp.	Leioproctus spp.	Leioproctus spp.			Native	27650375.66	507.97	M	5				3.27	161.3	USING BORIS	2	200	24	47	1097	0	0.5					WS650375.WMA
Kiwifruit	Bay of Plenty	1661 Walton road	11/29/2015	29_Nov_2015	2015	11:10:00 AM	Leio	Leioproctus Bee	Apidea	Colletidae	Leioproctus	Leioproctus spp.	Leioproctus spp.	Leioproctus spp.			Native	27650375.66	511.24	M	5				7.42	161.3	USING BORIS	2	200	24	47	1097	0	0.5					WS650375.WMA
Kiwifruit	Bay of Plenty	1661 Walton road	11/29/2015	29_Nov_2015	2015	11:10:00 AM	Leio	Leioproctus Bee	Apidea	Colletidae	Leioproctus	Leioproctus spp.	Leioproctus spp.	Leioproctus spp.			Native	27650375.66	518.66	M	4				5.62	161.3	USING BORIS	2	200	24	47	1097	0	0.5					WS650375.WMA
Kiwifruit	Bay of Plenty	1661 Walton road	11/29/2015	29_Nov_2015	2015	11:10:00 AM	Leio	Leioproctus Bee	Apidea	Colletidae	Leioproctus	Leioproctus spp.	Leioproctus spp.	Leioproctus spp.			Native	27650375.66	524.28	M					8.88	161.3	USING BORIS	2	200	24	47	1097	0	0.5					WS650375.WMA
Kiwifruit	Bay of Plenty	1661 Walton road	11/29/2015	29_Nov_2015	2015	11:10:00 AM	Leio	Leioproctus Bee	Apidea	Colletidae	Leioproctus	Leioproctus spp.	Leioproctus spp.	Leioproctus spp.			Native	27650375.66	533.16							161.3	USING BORIS	2	200	24	47	1097	0	0.5					WS650375.WMA
Kiwifruit	Bay of Plenty	1661 Walton road	11/29/2015	29_Nov_2015	2015	11:15:00 AM	Leio	Leioproctus Bee	Apidea	Colletidae	Leioproctus	Leioproctus spp.	Leioproctus spp.	Leioproctus spp.			Native	27650376.66	72.2	M	10				38.34	114.9	USING BORIS	115	235	25.6	53	1053	0	0					WS650376.WMA
Kiwifruit	Bay of Plenty	1661 Walton road	11/29/2015	29_Nov_2015	2015	11:15:00 AM	Leio	Leioproctus Bee	Apidea	Colletidae	Leioproctus	Leioproctus spp.	Leioproctus spp.	Leioproctus spp.			Native	27650376.66	110.54	M	90				12.13	114.9	USING BORIS	115	235	25.6	53	1053	0	0					WS650376.WMA
Kiwifruit	Bay of Plenty	1661 Walton road	11/29/2015	29_Nov_2015	2015	11:15:00 AM	Leio	Leioproctus Bee	Apidea	Colletidae	Leioproctus	Leioproctus spp.	Leioproctus spp.	Leioproctus spp.			Native	27650376.66	122.66	M	10				8.45	114.9	USING BORIS	115	235	25.6	53	1053	0	0					WS650376.WMA
Kiwifruit	Bay of Plenty	1661 Walton road	11/29/2015	29_Nov_2015	2015	11:15:00 AM	Leio	Leioproctus Bee	Apidea	Colletidae	Leioproctus	Leioproctus spp.	Leioproctus spp.	Leioproctus spp.			Native	27650376.66	131.12	M	100				10.92	114.9	USING BORIS	115	235	25.6	53	1053	0	0					WS650376.WMA
Kiwifruit	Bay of Plenty	1661 Walton road	11/29/2015	29_Nov_2015	2015	11:15:00 AM	Leio	Leioproctus Bee	Apidea	Colletidae	Leioproctus	Leioproctus spp.	Leioproctus spp.	Leioproctus spp.			Native	27650376.66	142.03	M	2				31.49	114.9	USING BORIS	115	235	25.6	53	1053	0	0					WS650376.WMA
Kiwifruit	Bay of Plenty	1661 Walton road	11/29/2015	29_Nov_2015	2015	11:15:00 AM	Leio	Leioproctus Bee	Apidea	Colletidae	Leioproctus	Leioproctus spp.	Leioproctus spp.	Leioproctus spp.			Native	27650376.66	173.52	M	70				7.94	114.9	USING BORIS	115	235	25.6	53	1053	0	0					WS650376.WMA
Kiwifruit	Bay of Plenty	1661 Walton road	11/29/2015	29_Nov_2015	2015	11:15:00 AM	Leio	Leioproctus Bee	Apidea	Colletidae	Leioproctus	Leioproctus spp.	Leioproctus spp.	Leioproctus spp.			Native	27650376.66	181.46	M					5.59	114.9	USING BORIS	115	235	25.6	53	1053	0	0					WS650376.WMA
Kiwifruit	Bay of Plenty	1661 Walton road	11/29/2015	29_Nov_2015	2015	11:15:00 AM	Leio	Leioproctus Bee	Apidea	Colletidae	Leioproctus	Leioproctus spp.	Leioproctus spp.	Leioproctus spp.			Native	27650376.66	187.04							114.9	USING BORIS	115	235	25.6	53	1053	0	0					WS650376.WMA
Kiwifruit	Bay of Plenty	1661 Walton road	11/29/2015	29_Nov_2015	2015	11:47:00 AM	Leio	Leioproctus Bee	Apidea	Colletidae	Leioproctus	Leioproctus spp.	Leioproctus spp.	Leioproctus spp.			Native	27650377.66	34.4	Leaf/shoot	100				3.74	415.9	USING BORIS	179	270	23.8	51	1080	0	1.6					WS650377.WMA
Kiwifruit	Bay of Plenty	1661 Walton road	11/29/2015	29_Nov_2015	2015	11:47:00 AM	Leio	Leioproctus Bee	Apidea	Colletidae	Leioproctus	Leioproctus spp.	Leioproctus spp.	Leioproctus spp.			Native	27650377.66	38.14	M	2				7.94	415.9	USING BORIS	179	270	23.8	51	1080	0	1.6					WS650377.WMA
Kiwifruit	Bay of Plenty	1661 Walton road	11/29/2015	29_Nov_2015	2015	11:47:00 AM	Leio	Leioproctus Bee	Apidea	Colletidae	Leioproctus	Leioproctus spp.	Leioproctus spp.	Leioproctus spp.			Native	27650377.66	46.08	M					195.79	415.9	USING BORIS	179	270	23.8	51	1080	0	1.6					WS650377.WMA
Kiwifruit	Bay of Plenty	1661 Walton road	11/29/2015	29_Nov_2015	2015	11:47:00 AM	Leio	Leioproctus Bee	Apidea	Colletidae	Leioproctus	Leioproctus spp.	Leioproctus spp.	Leioproctus spp.			Native	27650377.66	241.88	Leaf/shoot	10				41.39	415.9	USING BORIS	179	270	23.8	51	1080	0	1.6					WS650377.WMA
Kiwifruit	Bay of Plenty	1661 Walton road	11/29/2015	29_Nov_2015	2015	11:47:00 AM	Leio	Leioproctus Bee	Apidea	Colletidae	Leioproctus	Leioproctus spp.	Leioproctus spp.	Leioproctus spp.			Native	27650377.66	283.27	M	40				112.12	415.9	USING BORIS	179	270	23.8	51	1080	0	1.6					WS650377.WMA
Kiwifruit	Bay of Plenty	1661 Walton road	11/29/2015	29_Nov_2015	2015	11:47:00 AM	Leio	Leioproctus Bee	Apidea	Colletidae	Leioproctus	Leioproctus spp.	Leioproctus spp.	Leioproctus spp.			Native	27650377.66	395.39	M					54.86	415.9	USING BORIS	179	270	23.8	51	1080	0	1.6					WS650377.WMA
Kiwifruit	Bay of Plenty	1661 Walton road	11/29/2015	29_Nov_2015	2015	11:47:00 AM	Leio	Leioproctus Bee	Apidea	Colletidae	Leioproctus	Leioproctus spp.	Leioproctus spp.	Leioproctus spp.			Native	27650377.66	450.25							415.9	USING BORIS	179	270	23.8	51	1080	0	1.6					WS650377.WMA
Kiwifruit	Bay of Plenty	1661 Walton road	11/27/2013	27_Nov_2013	2013	1:40:00 PM		Leioproctus Bee	Apidea	Colletidae	Leioproctus	Leioproctus spp.	Leioproctus spp.	Leioproctus spp.			Native	13650426		f	20				15	54	f collecting pollen			23.7	62	1100	0	2					13650426
Kiwifruit	Bay of Plenty	1661 Walton road	11/27/2013	27_Nov_2013	2013	1:40:00 PM		Leioproctus Bee	Apidea	Colletidae	Leioproctus	Leioproctus spp.	Leioproctus spp.	Leioproctus spp.			Native	13650426		f	60				25	54	f			23.7	62	1100	0	2					13650426
Kiwifruit	Bay of Plenty	1661 Walton road	11/27/2013	27_Nov_2013	2013	1:40:00 PM		Leioproctus Bee	Apidea	Colletidae	Leioproctus	Leioproctus spp.	Leioproctus spp.	Leioproctus spp.			Native	13650426		f	60				14	54	f			23.7	62	1100	0	2					13650426
Kiwifruit	Bay of Plenty	1661 Walton road	11/27/2013	27_Nov_2013	2013	1:40:00 PM		Leioproctus Bee	Apidea	Colletidae	Leioproctus	Leioproctus spp.	Leioproctus spp.	Leioproctus spp.			Native	13650426		f					0	54	f			23.7	62	170	0	2					13650426
Kiwifruit	Hawkes Bay	65 Springfield road	11/25/2014	25_Nov_2014	2014		Leiproctus	Leioproctus Bee	Apidea	Colletidae	Leioproctus	Leioproctus spp.	Leioproctus spp.	Leioproctus spp.			Native	13012400138	25	F		Putting pollen on back legs	Walking		404	455			78	24.9	49	928	0	0	8				130124_0138
Kiwifruit	Hawkes Bay	65 Springfield road	11/25/2014	25_Nov_2014	2014		Leiproctus	Leioproctus Bee	Apidea	Colletidae	Leioproctus	Leioproctus spp.	Leioproctus spp.	Leioproctus spp.			Native	13012400138	7.09	Leaf/Shoot					51	455			78	24.9	49	928	0	0	8				130124_0138
Kiwifruit	Hawkes Bay	65 Springfield road	11/25/2014	25_Nov_2014	2014		Leiproctus	Leioproctus Bee	Apidea	Colletidae	Leioproctus	Leioproctus spp.	Leioproctus spp.	Leioproctus spp.			Native	13012400138	8							455			78	24.9	49	928	0	0	8				130124_0138
Kiwifruit	Bay of Plenty	37 Cannon road	11/27/2014	27_Nov_2014	2014		Native bee	Leioproctus Bee	Apidea	Colletidae	Leioproctus	Leioproctus spp.	Leioproctus spp.	Leioproctus spp.			Native	13012400162	15	F		abdomen, top body *4			254	254				22.9	25	829	0	12					130124_0162	110	112	147
Kiwifruit	Bay of Plenty	37 Cannon road	11/27/2014	27_Nov_2014	2014		Native bee	Leioproctus Bee	Apidea	Colletidae	Leioproctus	Leioproctus spp.	Leioproctus spp.	Leioproctus spp.			Native	13012400162	4.29							254				22.9	25	829	0	12					130124_0162	110	112	147
Kiwifruit	Bay of Plenty	Maurons field, Walton road	11/19/2013	19_Nov_2013	2013	4:30:00 PM		March Fly	Diptera	Bibionidae	Dilophus	nigrostigma	Dilophus nigrostigma	D. nigrostigma	(Walker)	1848	Native	13650381		f	1				31	235	f			22.4	44	536	0	4					13650381	1
Kiwifruit	Bay of Plenty	Maurons field, Walton road	11/19/2013	19_Nov_2013	2013	4:30:00 PM		March Fly	Diptera	Bibionidae	Dilophus	nigrostigma	Dilophus nigrostigma	D. nigrostigma	(Walker)	1848	Native	13650381		f	10				22	235	f			22.4	44	536	0	4					13650381	1
Kiwifruit	Bay of Plenty	Maurons field, Walton road	11/19/2013	19_Nov_2013	2013	4:30:00 PM		March Fly	Diptera	Bibionidae	Dilophus	nigrostigma	Dilophus nigrostigma	D. nigrostigma	(Walker)	1848	Native	13650381		f	30				120	235	f			22.4	44	536	0	4					13650381	1
Kiwifruit	Bay of Plenty	Maurons field, Walton road	11/19/2013	19_Nov_2013	2013	4:30:00 PM		March Fly	Diptera	Bibionidae	Dilophus	nigrostigma	Dilophus nigrostigma	D. nigrostigma	(Walker)	1848	Native	13650381		m					62	235	m			22.4	44	536	0	4					13650381	1
Kiwifruit	Bay of Plenty	300 Tuapiro Rd, Katikati	11/14/2014	14_Nov_2014	2014	1:43:00 PM	MF	March fly	Diptera	Bibionidae	Dilophus	nigrostigma	Dilophus nigrostigma	D. nigrostigma	(Walker)	1848	Native	13022700199	15	F	5	upper body contact, legs	legs	eating pollen	198	540	Male MF	30	470	19.9	46	1126	4.8	9.6					130227_0198.MP3			225
Kiwifruit	Bay of Plenty	300 Tuapiro Rd, Katikati	11/14/2014	14_Nov_2014	2014	1:43:00 PM	MF	March fly	Diptera	Bibionidae	Dilophus	nigrostigma	Dilophus nigrostigma	D. nigrostigma	(Walker)	1848	Native	13022700199	3.33	F	20	body			162	540		30	470	19.9	46	1126	4.8	9.6					130227_0198.MP3			225
Kiwifruit	Bay of Plenty	300 Tuapiro Rd, Katikati	11/14/2014	14_Nov_2014	2014	1:43:00 PM	MF	March fly	Diptera	Bibionidae	Dilophus	nigrostigma	Dilophus nigrostigma	D. nigrostigma	(Walker)	1848	Native	13022700199	6.15	F		legs, lower body			180	540	Disturbed by HB	30	470	19.9	46	1126	4.8	9.6					130227_0198.MP3			225
Kiwifruit	Bay of Plenty	300 Tuapiro Rd, Katikati	11/14/2014	14_Nov_2014	2014	1:43:00 PM	MF	March fly	Diptera	Bibionidae	Dilophus	nigrostigma	Dilophus nigrostigma	D. nigrostigma	(Walker)	1848	Native	13022700199	9.15							540		30	470	19.9	46	1126	4.8	9.6					130227_0198.MP3			225
Kiwifruit	Bay of Plenty	300 Tuapiro Rd, Katikati	11/14/2014	14_Nov_2014	2014	2:04:00 PM	MF	March fly	Diptera	Bibionidae	Dilophus	nigrostigma	Dilophus nigrostigma	D. nigrostigma	(Walker)	1848	Native	13022700200	20	F		legs, lower body			738	738		5		18.8	49	113	2.3	8.3	7	16			130227_0199.MP3
Kiwifruit	Bay of Plenty	300 Tuapiro Rd, Katikati	11/14/2014	14_Nov_2014	2014	2:04:00 PM	MF	March fly	Diptera	Bibionidae	Dilophus	nigrostigma	Dilophus nigrostigma	D. nigrostigma	(Walker)	1848	Native	13022700200	12.38	F						62		5		18.8	49	113	2.3	8.3	7	16			130227_0199.MP3
Kiwifruit	Bay of Plenty	37 Cannon road	11/24/2014	24_Nov_2014	2014	3:50:00 PM	MF	March fly	Diptera	Bibionidae	Dilophus	nigrostigma	Dilophus nigrostigma	D. nigrostigma	(Walker)	1848	Native	13022800366	4.1	F	3	8, abdomen, legs, head			230	360		3		22.1	49	216	0	2.5					130228_0366
Kiwifruit	Bay of Plenty	37 Cannon road	11/24/2014	24_Nov_2014	2014	3:50:00 PM	MF	March fly	Diptera	Bibionidae	Dilophus	nigrostigma	Dilophus nigrostigma	D. nigrostigma	(Walker)	1848	Native	13022800366	8	F		Head, legs 4			104	360				22.1	49	216	0	2.5					130228_0366
Kiwifruit	Bay of Plenty	37 Cannon road	11/24/2014	24_Nov_2014	2014	3:50:00 PM	MF	March fly	Diptera	Bibionidae	Dilophus	nigrostigma	Dilophus nigrostigma	D. nigrostigma	(Walker)	1848	Native	13022800366	9.44	Leaf/Shoot					26	360				22.1	49	216	0	2.5					130228_0366
Kiwifruit	Bay of Plenty	37 Cannon road	11/24/2014	24_Nov_2014	2014	3:50:00 PM	MF	March fly	Diptera	Bibionidae	Dilophus	nigrostigma	Dilophus nigrostigma	D. nigrostigma	(Walker)	1848	Native	13022800366	10.1							360				25	38	1055	5	10					130228_0366
Kiwifruit	Bay of Plenty	258 Athrenree road	11/25/2014	25_Nov_2014	2014	12:50:00 PM	MF	March fly	Diptera	Bibionidae	Dilophus	nigrostigma	Dilophus nigrostigma	D. nigrostigma	(Walker)	1848	Native	14650266.66	10	F	2	Body			400	530			650	26.1	62	402	0	0	36				14650266.WMA
Kiwifruit	Bay of Plenty	258 Athrenree road	11/25/2014	25_Nov_2014	2014	12:50:00 PM	MF	March fly	Diptera	Bibionidae	Dilophus	nigrostigma	Dilophus nigrostigma	D. nigrostigma	(Walker)	1848	Native	14650266.66	6.5	F	25				58	530			650	26.1	62	402	0	0	36				14650266.WMA
Kiwifruit	Bay of Plenty	258 Athrenree road	11/25/2014	25_Nov_2014	2014	12:50:00 PM	MF	March fly	Diptera	Bibionidae	Dilophus	nigrostigma	Dilophus nigrostigma	D. nigrostigma	(Walker)	1848	Native	14650266.66	7.48	F	5				66	530			650	26.1	62	402	0	0	36				14650266.WMA
Kiwifruit	Bay of Plenty	258 Athrenree road	11/25/2014	25_Nov_2014	2014	12:50:00 PM	MF	March fly	Diptera	Bibionidae	Dilophus	nigrostigma	Dilophus nigrostigma	D. nigrostigma	(Walker)	1848	Native	14650266.66	8.54	F					6	530			650	26.1	62	402	0	0	36				14650266.WMA
Kiwifruit	Bay of Plenty	258 Athrenree road	11/25/2014	25_Nov_2014	2014	12:50:00 PM	MF	March fly	Diptera	Bibionidae	Dilophus	nigrostigma	Dilophus nigrostigma	D. nigrostigma	(Walker)	1848	Native	14650266.66	9							530			650	26.1	62	402	0	0	36				14650266.WMA
Kiwifruit	Bay of Plenty	1661 Walton road	11/29/2015	29_Nov_2015	2015	1:09:00 PM	MF	March fly	Diptera	Bibionidae	Dilophus	nigrostigma	Dilophus nigrostigma	D. nigrostigma	(Walker)	1848	Native	27650318	24.21	M	2				95.82	294.2	USING BORIS		120	23.9	59	986	0	0					WS650318
Kiwifruit	Bay of Plenty	1661 Walton road	11/29/2015	29_Nov_2015	2015	1:09:00 PM	MF	March fly	Diptera	Bibionidae	Dilophus	nigrostigma	Dilophus nigrostigma	D. nigrostigma	(Walker)	1848	Native	27650318	120.03	M	3				151.2	294.2	USING BORIS		120	23.9	59	986	0	0					WS650318
Kiwifruit	Bay of Plenty	1661 Walton road	11/29/2015	29_Nov_2015	2015	1:09:00 PM	MF	March fly	Diptera	Bibionidae	Dilophus	nigrostigma	Dilophus nigrostigma	D. nigrostigma	(Walker)	1848	Native	27650318	271.23	M					47.18	294.2	USING BORIS		120	23.9	59	986	0	0					WS650318
Kiwifruit	Bay of Plenty	1661 Walton road	11/29/2015	29_Nov_2015	2015	1:09:00 PM	MF	March fly	Diptera	Bibionidae	Dilophus	nigrostigma	Dilophus nigrostigma	D. nigrostigma	(Walker)	1848	Native	27650318	318.41							294.2	USING BORIS		120	23.9	59	986	0	0					WS650318
Kiwifruit	Bay of Plenty	1661 Walton road	11/29/2015	29_Nov_2015	2015	11:15:00 AM	MF	March fly	Diptera	Bibionidae	Dilophus	nigrostigma	Dilophus nigrostigma	D. nigrostigma	(Walker)	1848	Native	27650376.66	364.89	M	2				73.12	291.3	USING BORIS	21		25.6	53	1053	0	0					WS650376.WMA
Kiwifruit	Bay of Plenty	1661 Walton road	11/29/2015	29_Nov_2015	2015	11:15:00 AM	MF	March fly	Diptera	Bibionidae	Dilophus	nigrostigma	Dilophus nigrostigma	D. nigrostigma	(Walker)	1848	Native	27650376.66	438.01	M	50				23.02	291.3	USING BORIS	21		25.6	53	1053	0	0					WS650376.WMA
Kiwifruit	Bay of Plenty	1661 Walton road	11/29/2015	29_Nov_2015	2015	11:15:00 AM	MF	March fly	Diptera	Bibionidae	Dilophus	nigrostigma	Dilophus nigrostigma	D. nigrostigma	(Walker)	1848	Native	27650376.66	461.03	F	5				21.66	291.3	USING BORIS	21		25.6	53	1053	0	0					WS650376.WMA
Kiwifruit	Bay of Plenty	1661 Walton road	11/29/2015	29_Nov_2015	2015	11:15:00 AM	MF	March fly	Diptera	Bibionidae	Dilophus	nigrostigma	Dilophus nigrostigma	D. nigrostigma	(Walker)	1848	Native	27650376.66	482.69	M					173.54	291.3	USING BORIS	21		25.6	53	1053	0	0					WS650376.WMA
Kiwifruit	Bay of Plenty	1661 Walton road	11/29/2015	29_Nov_2015	2015	11:15:00 AM	MF	March fly	Diptera	Bibionidae	Dilophus	nigrostigma	Dilophus nigrostigma	D. nigrostigma	(Walker)	1848	Native	27650376.66	656.23							291.3	USING BORIS	21		25.6	53	1053	0	0					WS650376.WMA
Kiwifruit	Hawkes Bay	44 Omarau settlement road	11/26/2014	26_Nov_2014	2014	12:23:00 PM	Native bee	Leioproctus Bee	Apidea	Colletidae	Leioproctus	Leioproctus spp.	Leioproctus spp.	Leioproctus spp.			Native	13012400154	5	F	20				12	27				23.6	50	823	0	6.4					130124_0154
Kiwifruit	Hawkes Bay	44 Omarau settlement road	11/26/2014	26_Nov_2014	2014	12:23:00 PM	Native bee	Leioproctus Bee	Apidea	Colletidae	Leioproctus	Leioproctus spp.	Leioproctus spp.	Leioproctus spp.			Native	13012400154	17	F			walking		15	27				23.6	50	823	0	6.4					130124_0154
Kiwifruit	Hawkes Bay	44 Omarau settlement road	11/26/2014	26_Nov_2014	2014	12:23:00 PM	Native bee	Leioproctus Bee	Apidea	Colletidae	Leioproctus	Leioproctus spp.	Leioproctus spp.	Leioproctus spp.			Native	13012400154	32							27				23.6	50	823	0	6.4					130124_0154
Kiwifruit	Hawkes Bay	44 Omarau settlement road	11/26/2014	26_Nov_2014	2014	12:40:00 PM	Native bee	Leioproctus Bee	Apidea	Colletidae	Leioproctus	Leioproctus spp.	Leioproctus spp.	Leioproctus spp.			Native	13012400157	20	F	2				7	49			60	23.6	50	823	0.4	6.8	21				130124_0157
Kiwifruit	Hawkes Bay	44 Omarau settlement road	11/26/2014	26_Nov_2014	2014	12:40:00 PM	Native bee	Leioproctus Bee	Apidea	Colletidae	Leioproctus	Leioproctus spp.	Leioproctus spp.	Leioproctus spp.			Native	13012400157	27	F		not touching			42	49			60	23.6	50	823	0.4	6.8	21				130124_0157
Kiwifruit	Hawkes Bay	44 Omarau settlement road	11/26/2014	26_Nov_2014	2014	12:40:00 PM	Native bee	Leioproctus Bee	Apidea	Colletidae	Leioproctus	Leioproctus spp.	Leioproctus spp.	Leioproctus spp.			Native	13012400157	1.09							49			60	23.6	50	823	0.4	6.8	21				130124_0157
Kiwifruit	Hawkes Bay	44 Omarau settlement road	11/26/2014	26_Nov_2014	2014	1:45:00 PM	Native bee	Leioproctus Bee	Apidea	Colletidae	Leioproctus	Leioproctus spp.	Leioproctus spp.	Leioproctus spp.			Native	13012400159	5	F	3	abdomen *3	collecting pollen		55	142			110	24.4	40	1132	0	11.4	15				130124_0159
Kiwifruit	Hawkes Bay	44 Omarau settlement road	11/26/2014	26_Nov_2014	2014	1:45:00 PM	Native bee	Leioproctus Bee	Apidea	Colletidae	Leioproctus	Leioproctus spp.	Leioproctus spp.	Leioproctus spp.			Native	13012400159	1	F		body *6	walking		27	142			110	24.4	40	1132	0	11.4	15				130124_0159
Kiwifruit	Hawkes Bay	44 Omarau settlement road	11/26/2014	26_Nov_2014	2014	1:45:00 PM	Native bee	Leioproctus Bee	Apidea	Colletidae	Leioproctus	Leioproctus spp.	Leioproctus spp.	Leioproctus spp.			Native	13012400159	2.27							142			110	24.4	40	1132	0	11.4	15				130124_0159
Kiwifruit	Hawkes Bay	44 Omarau settlement road	11/26/2014	26_Nov_2014	2014	12:05:00 PM	BlHF	NZ Black Hover Fly	Diptera	Syrphidae	Melangyna	novaezelandiae	Melangyna novaezelandiae	M. novaezelandiae	(Macquart)	1850	Native	13012400153	5	F	100				33	82		220	680	23.5	44	844	0	6.8	21		18		130124_0153
Kiwifruit	Hawkes Bay	44 Omarau settlement road	11/26/2014	26_Nov_2014	2014	12:05:00 PM	BlHF	NZ Black Hover Fly	Diptera	Syrphidae	Melangyna	novaezelandiae	Melangyna novaezelandiae	M. novaezelandiae	(Macquart)	1850	Native	13012400153	38	F	120				23	82		220	680	23.5	44	844	0	6.8	21		18		130124_0153
Kiwifruit	Hawkes Bay	44 Omarau settlement road	11/26/2014	26_Nov_2014	2014	12:05:00 PM	BlHF	NZ Black Hover Fly	Diptera	Syrphidae	Melangyna	novaezelandiae	Melangyna novaezelandiae	M. novaezelandiae	(Macquart)	1850	Native	13012400153	1.01	F		doesn�t touch	walking		26	82		220	680	23.5	44	844	0	6.8	21		18		130124_0153
Kiwifruit	Hawkes Bay	44 Omarau settlement road	11/26/2014	26_Nov_2014	2014	12:05:00 PM	BlHF	NZ Black Hover Fly	Diptera	Syrphidae	Melangyna	novaezelandiae	Melangyna novaezelandiae	M. novaezelandiae	(Macquart)	1850	Native	13012400153	1.27							82		220	680	23.5	44	844	0	6.8	21		18		130124_0153
Kiwifruit	Gisborne	353 Wharekopae road	11/22/2014	22_Nov_2014	2014	10:50:00 AM	BlHF	NZ Black Hover Fly	Diptera	Syrphidae	Melangyna	novaezelandiae	Melangyna novaezelandiae	M. novaezelandiae	(Macquart)	1850	Native	13022800345	15	F	40			Eating pollen	51	345		200	1500	24.1	46	1073	0	16					130228_0345	508	237	938
Kiwifruit	Gisborne	353 Wharekopae road	11/22/2014	22_Nov_2014	2014	10:50:00 AM	BlHF	NZ Black Hover Fly	Diptera	Syrphidae	Melangyna	novaezelandiae	Melangyna novaezelandiae	M. novaezelandiae	(Macquart)	1850	Native	13022800345	1.06	F		Walking			29	345		200	1500	24.1	46	1073	0	16					130228_0345	508	237	938
Kiwifruit	Gisborne	353 Wharekopae road	11/22/2014	22_Nov_2014	2014	10:50:00 AM	BlHF	NZ Black Hover Fly	Diptera	Syrphidae	Melangyna	novaezelandiae	Melangyna novaezelandiae	M. novaezelandiae	(Macquart)	1850	Native	13022800345	1.35	Leaf/Shoot	40				23	345		200	1500	24.1	46	1073	0	16					130228_0345	508	237	938
Kiwifruit	Gisborne	353 Wharekopae road	11/22/2014	22_Nov_2014	2014	10:50:00 AM	BlHF	NZ Black Hover Fly	Diptera	Syrphidae	Melangyna	novaezelandiae	Melangyna novaezelandiae	M. novaezelandiae	(Macquart)	1850	Native	13022800345	1.58	F	100	Abdomen under		Eating pollen	202	345		200	1500	24.1	46	1073	0	16					130228_0345	508	237	938
Kiwifruit	Gisborne	353 Wharekopae road	11/22/2014	22_Nov_2014	2014	10:50:00 AM	BlHF	NZ Black Hover Fly	Diptera	Syrphidae	Melangyna	novaezelandiae	Melangyna novaezelandiae	M. novaezelandiae	(Macquart)	1850	Native	13022800345	5.2	Petal	50				35	345		200	1500	24.1	46	1073	0	16					130228_0345	508	237	938
Kiwifruit	Gisborne	353 Wharekopae road	11/22/2014	22_Nov_2014	2014	10:50:00 AM	BlHF	NZ Black Hover Fly	Diptera	Syrphidae	Melangyna	novaezelandiae	Melangyna novaezelandiae	M. novaezelandiae	(Macquart)	1850	Native	13022800345	5.55	F					5	345		200	1500	24.1	46	1073	0	16					130228_0345	508	237	938
Kiwifruit	Gisborne	353 Wharekopae road	11/22/2014	22_Nov_2014	2014	10:50:00 AM	BlHF	NZ Black Hover Fly	Diptera	Syrphidae	Melangyna	novaezelandiae	Melangyna novaezelandiae	M. novaezelandiae	(Macquart)	1850	Native	13022800345	6							345		200	1500	24.1	46	1073	0	16					130228_0345	508	237	938
Kiwifruit	Gisborne	353 Wharekopae road	11/22/2014	22_Nov_2014	2014	1:20:00 PM	BlHF	NZ Black Hover Fly	Diptera	Syrphidae	Melangyna	novaezelandiae	Melangyna novaezelandiae	M. novaezelandiae	(Macquart)	1850	Native	13022800360	40	F		Abdomen, back legs		Eating pollen	890	890			10	21.4	58	905	0	13					130228_0360	139	143	196
Kiwifruit	Gisborne	353 Wharekopae road	11/22/2014	22_Nov_2014	2014	1:20:00 PM	BlHF	NZ Black Hover Fly	Diptera	Syrphidae	Melangyna	novaezelandiae	Melangyna novaezelandiae	M. novaezelandiae	(Macquart)	1850	Native	13022800360	15.3							890			10	21.4	58	905	0	13					130228_0360	139	143	196
Kiwifruit	Bay of Plenty	25 Capamaigan Dr	11/26/2014	26_Nov_2014	2014	3:40:00 PM	BlHF	NZ Black Hover Fly	Diptera	Syrphidae	Melangyna	novaezelandiae	Melangyna novaezelandiae	M. novaezelandiae	(Macquart)	1850	Native	13022800369	20	F						260	Moving between petal and anthers	0		24.4	40	1096							130228_0369
Kiwifruit	Gisborne	96 Wharekopae road	11/21/2014	21_Nov_2014	2014	1:25:00 PM	BlHF	NZ Black Hover Fly	Diptera	Syrphidae	Melangyna	novaezelandiae	Melangyna novaezelandiae	M. novaezelandiae	(Macquart)	1850	Native	14650261.66	30	F	5				460	710		130	660	26.3	20	922	0	3	23				14650261.WMA
Kiwifruit	Gisborne	96 Wharekopae road	11/21/2014	21_Nov_2014	2014	1:25:00 PM	BlHF	NZ Black Hover Fly	Diptera	Syrphidae	Melangyna	novaezelandiae	Melangyna novaezelandiae	M. novaezelandiae	(Macquart)	1850	Native	14650261.66	8.1	Leaf/Shoot	10				8	710		130	660	26.3	20	922	0	3	23				14650261.WMA
Kiwifruit	Gisborne	96 Wharekopae road	11/21/2014	21_Nov_2014	2014	1:25:00 PM	BlHF	NZ Black Hover Fly	Diptera	Syrphidae	Melangyna	novaezelandiae	Melangyna novaezelandiae	M. novaezelandiae	(Macquart)	1850	Native	14650261.66	8.18	Leaf/Shoot	30				22	710		130	660	26.3	20	922	0	3	23				14650261.WMA
Kiwifruit	Gisborne	96 Wharekopae road	11/21/2014	21_Nov_2014	2014	1:25:00 PM	BlHF	NZ Black Hover Fly	Diptera	Syrphidae	Melangyna	novaezelandiae	Melangyna novaezelandiae	M. novaezelandiae	(Macquart)	1850	Native	14650261.66	8.4	F	40				48	710		130	660	26.3	20	922	0	3	23				14650261.WMA
Kiwifruit	Gisborne	96 Wharekopae road	11/21/2014	21_Nov_2014	2014	1:25:00 PM	BlHF	NZ Black Hover Fly	Diptera	Syrphidae	Melangyna	novaezelandiae	Melangyna novaezelandiae	M. novaezelandiae	(Macquart)	1850	Native	14650261.66	9.28	Leaf/Shoot	30				16	710		130	660	26.3	20	922	0	3	23				14650261.WMA
Kiwifruit	Gisborne	96 Wharekopae road	11/21/2014	21_Nov_2014	2014	1:25:00 PM	BlHF	NZ Black Hover Fly	Diptera	Syrphidae	Melangyna	novaezelandiae	Melangyna novaezelandiae	M. novaezelandiae	(Macquart)	1850	Native	14650261.66	9.44	F					156	710		130	660	26.3	20	922	0	3	23				14650261.WMA
Kiwifruit	Gisborne	96 Wharekopae road	11/21/2014	21_Nov_2014	2014	1:25:00 PM	BlHF	NZ Black Hover Fly	Diptera	Syrphidae	Melangyna	novaezelandiae	Melangyna novaezelandiae	M. novaezelandiae	(Macquart)	1850	Native	14650261.66	12.2							710		130	660	26.3	20	922	0	3	23				14650261.WMA
Kiwifruit	Bay of Plenty	Maurons field, Walton road	11/19/2013	19_Nov_2013	2013	3:55:00 PM		NZ Black Hover Fly	Diptera	Syrphidae	Melangyna	novaezelandiae	Melangyna novaezelandiae	M. novaezelandiae	(Macquart)	1850	Native	13650380		m	5				15	255	m eating pollen			22.4	43	700	1	7					13650380	1
Kiwifruit	Bay of Plenty	Maurons field, Walton road	11/19/2013	19_Nov_2013	2013	3:55:00 PM		NZ Black Hover Fly	Diptera	Syrphidae	Melangyna	novaezelandiae	Melangyna novaezelandiae	M. novaezelandiae	(Macquart)	1850	Native	13650380		m	5				19	255	m eating pollen			22.4	43	700	1	7					13650380	1
Kiwifruit	Bay of Plenty	Maurons field, Walton road	11/19/2013	19_Nov_2013	2013	3:55:00 PM		NZ Black Hover Fly	Diptera	Syrphidae	Melangyna	novaezelandiae	Melangyna novaezelandiae	M. novaezelandiae	(Macquart)	1850	Native	13650380		m	5				7	255	m eating pollen			22.4	43	700	1	7					13650380	1
Kiwifruit	Bay of Plenty	Maurons field, Walton road	11/19/2013	19_Nov_2013	2013	3:55:00 PM		NZ Black Hover Fly	Diptera	Syrphidae	Melangyna	novaezelandiae	Melangyna novaezelandiae	M. novaezelandiae	(Macquart)	1850	Native	13650380		m	10					255	m eating pollen			22.4	43	700	1	7					13650380	1
Kiwifruit	Bay of Plenty	Maurons field, Walton road	11/19/2013	19_Nov_2013	2013	3:55:00 PM		NZ Black Hover Fly	Diptera	Syrphidae	Melangyna	novaezelandiae	Melangyna novaezelandiae	M. novaezelandiae	(Macquart)	1850	Native	13650380		m	10				60	255	m eating pollen			22.4	43	700	1	7					13650380	1
Kiwifruit	Bay of Plenty	Maurons field, Walton road	11/19/2013	19_Nov_2013	2013	3:55:00 PM		NZ Black Hover Fly	Diptera	Syrphidae	Melangyna	novaezelandiae	Melangyna novaezelandiae	M. novaezelandiae	(Macquart)	1850	Native	13650380		m	50				10	255	m			22.4	43	700	1	7					13650380	1
Kiwifruit	Bay of Plenty	Maurons field, Walton road	11/19/2013	19_Nov_2013	2013	3:55:00 PM		NZ Black Hover Fly	Diptera	Syrphidae	Melangyna	novaezelandiae	Melangyna novaezelandiae	M. novaezelandiae	(Macquart)	1850	Native	13650380		m					94	255	m eating pollen			22.4	43	700	1	7					13650380	1
Kiwifruit	Bay of Plenty	Maurons field, Walton road	11/20/2013	20_Nov_2013	2013	10:31:00 AM		NZ Black Hover Fly	Diptera	Syrphidae	Melangyna	novaezelandiae	Melangyna novaezelandiae	M. novaezelandiae	(Macquart)	1850	Native	13650386		m					45	95	m eating pollen			21.1	41	376	0	1					13650386
Kiwifruit	Bay of Plenty	Maurons field, Walton road	11/20/2013	20_Nov_2013	2013	10:31:00 AM		NZ Black Hover Fly	Diptera	Syrphidae	Melangyna	novaezelandiae	Melangyna novaezelandiae	M. novaezelandiae	(Macquart)	1850	Native	13650386		m	5				29	95	m			21.1	41	376	0	1					13650386
Kiwifruit	Bay of Plenty	Maurons field, Walton road	11/20/2013	20_Nov_2013	2013	10:31:00 AM		NZ Black Hover Fly	Diptera	Syrphidae	Melangyna	novaezelandiae	Melangyna novaezelandiae	M. novaezelandiae	(Macquart)	1850	Native	13650386		m	30				21	95	m			21.1	41	376	0	1					13650386
Kiwifruit	Bay of Plenty	Maurons field, Walton road	11/21/2013	21_Nov_2013	2013	9:37:00 AM		NZ Black Hover Fly	Diptera	Syrphidae	Melangyna	novaezelandiae	Melangyna novaezelandiae	M. novaezelandiae	(Macquart)	1850	Native	13650396		f	30				36	226	f eating pollen			22.3	65	648	0	0					13650396
Kiwifruit	Bay of Plenty	Maurons field, Walton road	11/21/2013	21_Nov_2013	2013	9:37:00 AM		NZ Black Hover Fly	Diptera	Syrphidae	Melangyna	novaezelandiae	Melangyna novaezelandiae	M. novaezelandiae	(Macquart)	1850	Native	13650396		f	30				61	226	f			22.3	65	648	0	0					13650396
Kiwifruit	Bay of Plenty	Maurons field, Walton road	11/21/2013	21_Nov_2013	2013	9:37:00 AM		NZ Black Hover Fly	Diptera	Syrphidae	Melangyna	novaezelandiae	Melangyna novaezelandiae	M. novaezelandiae	(Macquart)	1850	Native	13650396		f	70				12	226	f eating pollen			22.3	65	648	0	0					13650396
Kiwifruit	Bay of Plenty	Maurons field, Walton road	11/21/2013	21_Nov_2013	2013	9:37:00 AM		NZ Black Hover Fly	Diptera	Syrphidae	Melangyna	novaezelandiae	Melangyna novaezelandiae	M. novaezelandiae	(Macquart)	1850	Native	13650396		m	5				16	226	m			22.3	65	648	0	0					13650396
Kiwifruit	Bay of Plenty	Maurons field, Walton road	11/21/2013	21_Nov_2013	2013	9:37:00 AM		NZ Black Hover Fly	Diptera	Syrphidae	Melangyna	novaezelandiae	Melangyna novaezelandiae	M. novaezelandiae	(Macquart)	1850	Native	13650396		m	20				25	226	m			22.3	65	648	0	0					13650396
Kiwifruit	Bay of Plenty	Maurons field, Walton road	11/21/2013	21_Nov_2013	2013	9:37:00 AM		NZ Black Hover Fly	Diptera	Syrphidae	Melangyna	novaezelandiae	Melangyna novaezelandiae	M. novaezelandiae	(Macquart)	1850	Native	13650396		f					16	226	f eating pollen			22.3	65	648	0	0					13650396
Kiwifruit	Bay of Plenty	Maurons field, Walton road	11/27/2013	27_Nov_2013	2013	12:22:00 PM		NZ Black Hover Fly	Diptera	Syrphidae	Melangyna	novaezelandiae	Melangyna novaezelandiae	M. novaezelandiae	(Macquart)	1850	Native	13650419		f	40				15	125	f			23.7	73	401	0	3.3					13650419
Kiwifruit	Bay of Plenty	Maurons field, Walton road	11/27/2013	27_Nov_2013	2013	12:22:00 PM		NZ Black Hover Fly	Diptera	Syrphidae	Melangyna	novaezelandiae	Melangyna novaezelandiae	M. novaezelandiae	(Macquart)	1850	Native	13650419		f	40				10	125	f			23.7	73	401	0	3.3					13650419
Kiwifruit	Bay of Plenty	Maurons field, Walton road	11/27/2013	27_Nov_2013	2013	12:22:00 PM		NZ Black Hover Fly	Diptera	Syrphidae	Melangyna	novaezelandiae	Melangyna novaezelandiae	M. novaezelandiae	(Macquart)	1850	Native	13650419		f	20				3	125	f			23.7	73	401	0	3.3					13650419
Kiwifruit	Bay of Plenty	Maurons field, Walton road	11/27/2013	27_Nov_2013	2013	12:22:00 PM		NZ Black Hover Fly	Diptera	Syrphidae	Melangyna	novaezelandiae	Melangyna novaezelandiae	M. novaezelandiae	(Macquart)	1850	Native	13650419		f	20				49	125	f eating pollen			23.7	73	401	0	3.3					13650419
Kiwifruit	Bay of Plenty	Maurons field, Walton road	11/27/2013	27_Nov_2013	2013	12:22:00 PM		NZ Black Hover Fly	Diptera	Syrphidae	Melangyna	novaezelandiae	Melangyna novaezelandiae	M. novaezelandiae	(Macquart)	1850	Native	13650419		f	60				22	125	f			23.7	73	401	0	3.3					13650419
Kiwifruit	Bay of Plenty	Maurons field, Walton road	11/27/2013	27_Nov_2013	2013	12:22:00 PM		NZ Black Hover Fly	Diptera	Syrphidae	Melangyna	novaezelandiae	Melangyna novaezelandiae	M. novaezelandiae	(Macquart)	1850	Native	13650419		f					6	125	f			23.7	73	401	0	3.3					13650419
Kiwifruit	Bay of Plenty	Maurons field, Walton road	11/27/2013	27_Nov_2013	2013	12:32:00 PM		NZ Black Hover Fly	Diptera	Syrphidae	Melangyna	novaezelandiae	Melangyna novaezelandiae	M. novaezelandiae	(Macquart)	1850	Native	13650421		m	5				14	70	m			23.2	66	125	0	3.3					13650421
Kiwifruit	Bay of Plenty	Maurons field, Walton road	11/27/2013	27_Nov_2013	2013	12:32:00 PM		NZ Black Hover Fly	Diptera	Syrphidae	Melangyna	novaezelandiae	Melangyna novaezelandiae	M. novaezelandiae	(Macquart)	1850	Native	13650421		m	5				45	70	m eating pollen			23.2	66	125	0	4					13650421
Kiwifruit	Bay of Plenty	Maurons field, Walton road	11/27/2013	27_Nov_2013	2013	12:32:00 PM		NZ Black Hover Fly	Diptera	Syrphidae	Melangyna	novaezelandiae	Melangyna novaezelandiae	M. novaezelandiae	(Macquart)	1850	Native	13650421		m	5				12	70	m			23.2	66	125	0	4					13650421
Kiwifruit	Bay of Plenty	Maurons field, Walton road	11/27/2013	27_Nov_2013	2013	12:32:00 PM		NZ Black Hover Fly	Diptera	Syrphidae	Melangyna	novaezelandiae	Melangyna novaezelandiae	M. novaezelandiae	(Macquart)	1850	Native	13650421		m	40				8	70	m			23.2	66	125	0	4					13650421
Kiwifruit	Bay of Plenty	Maurons field, Walton road	11/27/2013	27_Nov_2013	2013	12:32:00 PM		NZ Black Hover Fly	Diptera	Syrphidae	Melangyna	novaezelandiae	Melangyna novaezelandiae	M. novaezelandiae	(Macquart)	1850	Native	13650421		m	5				11	70	m			23.2	66	125	0	4					13650421
Kiwifruit	Bay of Plenty	Maurons field, Walton road	11/27/2013	27_Nov_2013	2013	1:03:00 PM		NZ Black Hover Fly	Diptera	Syrphidae	Melangyna	novaezelandiae	Melangyna novaezelandiae	M. novaezelandiae	(Macquart)	1850	Native	13650424		f	40				16	178	f eating pollen			22.6	68	475	0	4					13650424
Kiwifruit	Bay of Plenty	Maurons field, Walton road	11/27/2013	27_Nov_2013	2013	1:03:00 PM		NZ Black Hover Fly	Diptera	Syrphidae	Melangyna	novaezelandiae	Melangyna novaezelandiae	M. novaezelandiae	(Macquart)	1850	Native	13650424		f	5				38	178	f			22.6	68	475	0	4					13650424
Kiwifruit	Bay of Plenty	Maurons field, Walton road	11/27/2013	27_Nov_2013	2013	1:03:00 PM		NZ Black Hover Fly	Diptera	Syrphidae	Melangyna	novaezelandiae	Melangyna novaezelandiae	M. novaezelandiae	(Macquart)	1850	Native	13650424		f	20				20	178	f			22.6	68	475	0	4					13650424
Kiwifruit	Bay of Plenty	Maurons field, Walton road	11/27/2013	27_Nov_2013	2013	1:03:00 PM		NZ Black Hover Fly	Diptera	Syrphidae	Melangyna	novaezelandiae	Melangyna novaezelandiae	M. novaezelandiae	(Macquart)	1850	Native	13650424		f	2				14	178	f			22.6	68	475	0	4					13650424
Kiwifruit	Bay of Plenty	Maurons field, Walton road	11/27/2013	27_Nov_2013	2013	1:03:00 PM		NZ Black Hover Fly	Diptera	Syrphidae	Melangyna	novaezelandiae	Melangyna novaezelandiae	M. novaezelandiae	(Macquart)	1850	Native	13650424		f					90	178	f eating pollen			22.6	68	475	0	4					13650424
Kiwifruit	Bay of Plenty	Maurons field, Walton road	11/27/2013	27_Nov_2013	2013	1:11:00 PM		NZ Black Hover Fly	Diptera	Syrphidae	Melangyna	novaezelandiae	Melangyna novaezelandiae	M. novaezelandiae	(Macquart)	1850	Native	13650425		f	5				8	738	f			23.3	66	472	0	3					13650425
Kiwifruit	Bay of Plenty	Maurons field, Walton road	11/27/2013	27_Nov_2013	2013	1:11:00 PM		NZ Black Hover Fly	Diptera	Syrphidae	Melangyna	novaezelandiae	Melangyna novaezelandiae	M. novaezelandiae	(Macquart)	1850	Native	13650425		f	5				535	738	f eating pollen			23.3	66	472	0	3					13650425
Kiwifruit	Bay of Plenty	Maurons field, Walton road	11/27/2013	27_Nov_2013	2013	1:11:00 PM		NZ Black Hover Fly	Diptera	Syrphidae	Melangyna	novaezelandiae	Melangyna novaezelandiae	M. novaezelandiae	(Macquart)	1850	Native	13650425		f	10				195	738	f eating pollen			23.3	66	472	0	3					13650425
Kiwifruit	Bay of Plenty	Maurons field, Walton road	11/27/2013	27_Nov_2013	2013	1:11:00 PM		NZ Black Hover Fly	Diptera	Syrphidae	Melangyna	novaezelandiae	Melangyna novaezelandiae	M. novaezelandiae	(Macquart)	1850	Native	13650425		f					0	738	f			23.3	66	472	0	3					13650425
Kiwifruit	Bay of Plenty	Maurons field, Walton road	11/20/2013	20_Nov_2013	2013	11:32:00 AM		NZ Blue Hover Fly	Diptera	Syrphidae	Helophilus	hochstetteri	Helophilus hochstetteri	H. hochstetteri	Nowicki	1875	Native	13650391		f	10				35	141	f eating pollen			22.5	40	1065	1	7					13650391
Kiwifruit	Bay of Plenty	Maurons field, Walton road	11/20/2013	20_Nov_2013	2013	11:32:00 AM		NZ Blue Hover Fly	Diptera	Syrphidae	Helophilus	hochstetteri	Helophilus hochstetteri	H. hochstetteri	Nowicki	1875	Native	13650391		f	10				25	141	f			22.5	40	1065	1	7					13650391
Kiwifruit	Bay of Plenty	Maurons field, Walton road	11/20/2013	20_Nov_2013	2013	11:32:00 AM		NZ Blue Hover Fly	Diptera	Syrphidae	Helophilus	hochstetteri	Helophilus hochstetteri	H. hochstetteri	Nowicki	1875	Native	13650391		f	5				5	141	f on anthers			22.5	40	1065	1	7					13650391
Kiwifruit	Bay of Plenty	Maurons field, Walton road	11/20/2013	20_Nov_2013	2013	11:32:00 AM		NZ Blue Hover Fly	Diptera	Syrphidae	Helophilus	hochstetteri	Helophilus hochstetteri	H. hochstetteri	Nowicki	1875	Native	13650391		f	60				58	141	f on anthers, stigmas and feeding on pollen			22.5	40	1065	1	7					13650391
Kiwifruit	Bay of Plenty	Maurons field, Walton road	11/20/2013	20_Nov_2013	2013	11:32:00 AM		NZ Blue Hover Fly	Diptera	Syrphidae	Helophilus	hochstetteri	Helophilus hochstetteri	H. hochstetteri	Nowicki	1875	Native	13650391		m					18	141	m			22.5	40	1065	1	7					13650391
Kiwifruit	Bay of Plenty	Maurons field, Walton road	11/27/2013	27_Nov_2013	2013	12:45:00 PM		NZ Blue Hover Fly	Diptera	Syrphidae	Helophilus	hochstetteri	Helophilus hochstetteri	H. hochstetteri	Nowicki	1875	Native	13650423		f	40				5	646	f			21.9	66	513	0.7	5.8					13650423
Kiwifruit	Bay of Plenty	Maurons field, Walton road	11/27/2013	27_Nov_2013	2013	12:45:00 PM		NZ Blue Hover Fly	Diptera	Syrphidae	Helophilus	hochstetteri	Helophilus hochstetteri	H. hochstetteri	Nowicki	1875	Native	13650423		f	5				12	646	f			21.9	66	513	0.7	5.8					13650423
Kiwifruit	Bay of Plenty	Maurons field, Walton road	11/27/2013	27_Nov_2013	2013	12:45:00 PM		NZ Blue Hover Fly	Diptera	Syrphidae	Helophilus	hochstetteri	Helophilus hochstetteri	H. hochstetteri	Nowicki	1875	Native	13650423		f	5				148	646	f eating pollen			21.9	66	513	0.7	5.8					13650423
Kiwifruit	Bay of Plenty	Maurons field, Walton road	11/27/2013	27_Nov_2013	2013	12:45:00 PM		NZ Blue Hover Fly	Diptera	Syrphidae	Helophilus	hochstetteri	Helophilus hochstetteri	H. hochstetteri	Nowicki	1875	Native	13650423		f	10				476	646	f eating pollen			21.9	66	513	0.7	5.8					13650423
Kiwifruit	Bay of Plenty	Maurons field, Walton road	11/27/2013	27_Nov_2013	2013	12:45:00 PM		NZ Blue Hover Fly	Diptera	Syrphidae	Helophilus	hochstetteri	Helophilus hochstetteri	H. hochstetteri	Nowicki	1875	Native	13650423		f	10				5	646	f			21.9	66	513	0.7	5.8					13650423
Kiwifruit	Bay of Plenty	Maurons field, Walton road	11/27/2013	27_Nov_2013	2013	2:02:00 PM		NZ Blue Hover Fly	Diptera	Syrphidae	Helophilus	hochstetteri	Helophilus hochstetteri	H. hochstetteri	Nowicki	1875	Native	13650429		f	2				5	905	f			23.2	57	439	0	2					13650429
Kiwifruit	Bay of Plenty	Maurons field, Walton road	11/27/2013	27_Nov_2013	2013	2:02:00 PM		NZ Blue Hover Fly	Diptera	Syrphidae	Helophilus	hochstetteri	Helophilus hochstetteri	H. hochstetteri	Nowicki	1875	Native	13650429		f	2				357	905	f eating pollen			23.2	57	439	0	2					13650429
Kiwifruit	Bay of Plenty	Maurons field, Walton road	11/27/2013	27_Nov_2013	2013	2:02:00 PM		NZ Blue Hover Fly	Diptera	Syrphidae	Helophilus	hochstetteri	Helophilus hochstetteri	H. hochstetteri	Nowicki	1875	Native	13650429		f	5				543	905	f			23.2	57	439	0	2					13650429
Kiwifruit	Bay of Plenty	Maurons field, Walton road	11/27/2013	27_Nov_2013	2013	2:02:00 PM		NZ Blue Hover Fly	Diptera	Syrphidae	Helophilus	hochstetteri	Helophilus hochstetteri	H. hochstetteri	Nowicki	1875	Native	13650429		f					0	905	f			23.2	57	439	0	2					13650429
Kiwifruit	Bay of Plenty	Maurons field, Walton road	11/26/2013	26_Nov_2013	2013	10:10:00 AM		NZ Blue Hover Fly	Diptera	Syrphidae	Helophilus	hochstetteri	Helophilus hochstetteri	H. hochstetteri	Nowicki	1875	Native	13650155		f	15				491	620	f walking on all stigmas			22.3	72	244	0	1.1					13650155
Kiwifruit	Bay of Plenty	Maurons field, Walton road	11/26/2013	26_Nov_2013	2013	10:10:00 AM		NZ Blue Hover Fly	Diptera	Syrphidae	Helophilus	hochstetteri	Helophilus hochstetteri	H. hochstetteri	Nowicki	1875	Native	13650155		f					129	620	f			22.3	72	244	0	1.1					13650155
Kiwifruit	Gisborne	339 Newmans road	11/22/2014	22_Nov_2014	2014	2:25:00 PM	OHF	NZ Orange Hover Fly	Diptera	Syrphidae	Melanostoma	fasciatum	Melanostoma fasciatum	M. fasciatum	(Macquart)	1855	Native	14650316.66	10	F	4				43	100		20	142	23.3	50		8.2	15.6					14650316.WMA	96	58	66
Kiwifruit	Gisborne	339 Newmans road	11/22/2014	22_Nov_2014	2014	2:25:00 PM	OHF	NZ Orange Hover Fly	Diptera	Syrphidae	Melanostoma	fasciatum	Melanostoma fasciatum	M. fasciatum	(Macquart)	1855	Native	14650316.66	53	F	30	Body *1			21	100	eating pollen	20	142	23.3	50		8.2	15.6					14650316.WMA	96	58	66
Kiwifruit	Gisborne	339 Newmans road	11/22/2014	22_Nov_2014	2014	2:25:00 PM	OHF	NZ Orange Hover Fly	Diptera	Syrphidae	Melanostoma	fasciatum	Melanostoma fasciatum	M. fasciatum	(Macquart)	1855	Native	14650316.66	1.14	F					36	100		20	142	23.3	50		8.2	15.6					14650316.WMA	96	58	66
Kiwifruit	Gisborne	339 Newmans road	11/22/2014	22_Nov_2014	2014	2:25:00 PM	OHF	NZ Orange Hover Fly	Diptera	Syrphidae	Melanostoma	fasciatum	Melanostoma fasciatum	M. fasciatum	(Macquart)	1855	Native	14650316.66	1.5							100		20	142	23.3	50		8.2	15.6					14650316.WMA	96	58	66
Kiwifruit	Bay of Plenty	1661 Walton road	11/29/2015	29_Nov_2015	2015	10:46:00 AM	OHF	NZ Orange Hover Fly	Diptera	Syrphidae	Melanostoma	fasciatum	Melanostoma fasciatum	M. fasciatum	(Macquart)	1855	Native	27650374.66	25.9	M					5.3	872.5	USING BORIS	-		22	52	1078	0	0					WS650374.WMA
Kiwifruit	Bay of Plenty	1661 Walton road	11/29/2015	29_Nov_2015	2015	10:46:00 AM	OHF	NZ Orange Hover Fly	Diptera	Syrphidae	Melanostoma	fasciatum	Melanostoma fasciatum	M. fasciatum	(Macquart)	1855	Native	27650374.66	31.3	M	2				26	872.5	USING BORIS	-		22	52	1078	0	0					WS650374.WMA
Kiwifruit	Bay of Plenty	1661 Walton road	11/29/2015	29_Nov_2015	2015	10:46:00 AM	OHF	NZ Orange Hover Fly	Diptera	Syrphidae	Melanostoma	fasciatum	Melanostoma fasciatum	M. fasciatum	(Macquart)	1855	Native	27650374.66	57.3	M	5				5.5	872.5	USING BORIS	-		22	52	1078	0	0					WS650374.WMA
Kiwifruit	Bay of Plenty	1661 Walton road	11/29/2015	29_Nov_2015	2015	10:46:00 AM	OHF	NZ Orange Hover Fly	Diptera	Syrphidae	Melanostoma	fasciatum	Melanostoma fasciatum	M. fasciatum	(Macquart)	1855	Native	27650374.66	62.8	M	10				123.6	872.5	USING BORIS	-		22	52	1078	0	0					WS650374.WMA
Kiwifruit	Bay of Plenty	1661 Walton road	11/29/2015	29_Nov_2015	2015	10:46:00 AM	OHF	NZ Orange Hover Fly	Diptera	Syrphidae	Melanostoma	fasciatum	Melanostoma fasciatum	M. fasciatum	(Macquart)	1855	Native	27650374.66	186.4	M	20				96.5	872.5	USING BORIS	-		22	52	1078	0	0					WS650374.WMA
Kiwifruit	Bay of Plenty	1661 Walton road	11/29/2015	29_Nov_2015	2015	10:46:00 AM	OHF	NZ Orange Hover Fly	Diptera	Syrphidae	Melanostoma	fasciatum	Melanostoma fasciatum	M. fasciatum	(Macquart)	1855	Native	27650374.66	283	M	3				388	872.5	USING BORIS	-		22	52	1078	0	0					WS650374.WMA
Kiwifruit	Bay of Plenty	1661 Walton road	11/29/2015	29_Nov_2015	2015	10:46:00 AM	OHF	NZ Orange Hover Fly	Diptera	Syrphidae	Melanostoma	fasciatum	Melanostoma fasciatum	M. fasciatum	(Macquart)	1855	Native	27650374.66	671	M					227.4	872.5	USING BORIS	-		22	52	1078	0	0					WS650374.WMA
Kiwifruit	Bay of Plenty	1661 Walton road	11/29/2015	29_Nov_2015	2015	10:46:00 AM	OHF	NZ Orange Hover Fly	Diptera	Syrphidae	Melanostoma	fasciatum	Melanostoma fasciatum	M. fasciatum	(Macquart)	1855	Native	27650374.66	898.4							872.5	USING BORIS	-		22	52	1078	0	0					WS650374.WMA
Kiwifruit	Gisborne	353 Wharekopae road	11/22/2014	22_Nov_2014	2014	10:50:00 AM	Poll beetle	Flower Longhorn Beetle	Coleoptera	Cerambycidae	Zorion	guttigerum	Zorion guttigerum	Z. guttigerum	(Westwood)	1845	Native	13022800345	20	F					30	340		200	1500	24.1	46	1073	0	16					130228_0345	508	237	938
Kiwifruit	Gisborne	353 Wharekopae road	11/22/2014	22_Nov_2014	2014	10:50:00 AM	Poll beetle	Flower Longhorn Beetle	Coleoptera	Cerambycidae	Zorion	guttigerum	Zorion guttigerum	Z. guttigerum	(Westwood)	1845	Native	13022800345	50	Leaf/Shoot					116	340		200	1500	24.1	46	1073	0	16					130228_0345	508	237	938
Kiwifruit	Gisborne	353 Wharekopae road	11/22/2014	22_Nov_2014	2014	10:50:00 AM	Poll beetle	Flower Longhorn Beetle	Coleoptera	Cerambycidae	Zorion	guttigerum	Zorion guttigerum	Z. guttigerum	(Westwood)	1845	Native	13022800345	2.46	F		Walking			194	340	Same flower	200	1500	24.1	46	1073	0	16					130228_0345	508	237	938
Kiwifruit	Gisborne	353 Wharekopae road	11/22/2014	22_Nov_2014	2014	10:50:00 AM	Poll beetle	Flower Longhorn Beetle	Coleoptera	Cerambycidae	Zorion	guttigerum	Zorion guttigerum	Z. guttigerum	(Westwood)	1845	Native	13022800345	6							340		200	1500	24.1	46	1073	0	16					130228_0345	508	237	938
Kiwifruit	Bay of Plenty	25 Capamaigan Dr	11/26/2014	26_Nov_2014	2014	4:10:00 PM	Poll beetle	Flower Longhorn Beetle	Coleoptera	Cerambycidae	Zorion	guttigerum	Zorion guttigerum	Z. guttigerum	(Westwood)	1845	Native	13022800373	2.05	F		Body			163	385		0	200	24.6	35	1111							130228_0373
Kiwifruit	Bay of Plenty	25 Capamaigan Dr	11/26/2014	26_Nov_2014	2014	4:10:00 PM	Poll beetle	Flower Longhorn Beetle	Coleoptera	Cerambycidae	Zorion	guttigerum	Zorion guttigerum	Z. guttigerum	(Westwood)	1845	Native	13022800373	4.48	Petal					25	385		0	200	24.6	35	1111							130228_0373
Kiwifruit	Bay of Plenty	25 Capamaigan Dr	11/26/2014	26_Nov_2014	2014	4:10:00 PM	Poll beetle	Flower Longhorn Beetle	Coleoptera	Cerambycidae	Zorion	guttigerum	Zorion guttigerum	Z. guttigerum	(Westwood)	1845	Native	13022800373	5.13	F		Body			47	385	Back to same flower	0	200	24.6	35	1111							130228_0373
Kiwifruit	Bay of Plenty	25 Capamaigan Dr	11/26/2014	26_Nov_2014	2014	4:10:00 PM	Poll beetle	Flower Longhorn Beetle	Coleoptera	Cerambycidae	Zorion	guttigerum	Zorion guttigerum	Z. guttigerum	(Westwood)	1845	Native	13022800373	6	Petal					75	385		0	200	24.6	35	1111							130228_0373
Kiwifruit	Bay of Plenty	25 Capamaigan Dr	11/26/2014	26_Nov_2014	2014	4:10:00 PM	Poll beetle	Flower Longhorn Beetle	Coleoptera	Cerambycidae	Zorion	guttigerum	Zorion guttigerum	Z. guttigerum	(Westwood)	1845	Native	13022800373	7.15	F		Legs, antennae			75	385	Moving between petals and stigmas	0	200	24.6	35	1111							130228_0373
Kiwifruit	Bay of Plenty	25 Capamaigan Dr	11/26/2014	26_Nov_2014	2014	4:10:00 PM	Poll beetle	Flower Longhorn Beetle	Coleoptera	Cerambycidae	Zorion	guttigerum	Zorion guttigerum	Z. guttigerum	(Westwood)	1845	Native	13022800373	8.3							385		0	200	24.6	35	1111							130228_0373
Kiwifruit	Bay of Plenty	Maurons field, Walton road	11/20/2013	20_Nov_2013	2013	11:23:00 AM		Flower Longhorn Beetle	Coleoptera	Cerambycidae	Zorion	guttigerum	Zorion guttigerum	Z. guttigerum	(Westwood)	1845	Native	13650389		F					72	72	eating pollen			21.3	39	1236	0	4					13650389
Kiwifruit	Bay of Plenty	1661 Walton road	11/29/2015	29_Nov_2015	2015	10:15:00 AM	Poll	Flower Longhorn Beetle	Coleoptera	Cerambycidae	Zorion	guttigerum	Zorion guttigerum	Z. guttigerum	(Westwood)	1845	Native	1511290003	14.99	M	5				156.815	630	USING BORIS			21.6	56	1103	0	0					151129_003
Kiwifruit	Bay of Plenty	1661 Walton road	11/29/2015	29_Nov_2015	2015	10:15:00 AM	Poll	Flower Longhorn Beetle	Coleoptera	Cerambycidae	Zorion	guttigerum	Zorion guttigerum	Z. guttigerum	(Westwood)	1845	Native	1511290003	171.8	M	2				18.727	630	USING BORIS			21.6	56	1103	0	0					151129_003
Kiwifruit	Bay of Plenty	1661 Walton road	11/29/2015	29_Nov_2015	2015	10:15:00 AM	Poll	Flower Longhorn Beetle	Coleoptera	Cerambycidae	Zorion	guttigerum	Zorion guttigerum	Z. guttigerum	(Westwood)	1845	Native	1511290003	190.53	M					454.532	630	USING BORIS			21.6	56	1103	0	0					151129_003
Kiwifruit	Bay of Plenty	1661 Walton road	11/29/2015	29_Nov_2015	2015	10:15:00 AM	Poll	Flower Longhorn Beetle	Coleoptera	Cerambycidae	Zorion	guttigerum	Zorion guttigerum	Z. guttigerum	(Westwood)	1845	Native	1511290003	645.06							630	USING BORIS			21.6	56	1103	0	0					151129_003
Kiwifruit	Bay of Plenty	1661 Walton road	11/29/2015	29_Nov_2015	2015	10:46:00 AM	Poll	Flower Longhorn Beetle	Coleoptera	Cerambycidae	Zorion	guttigerum	Zorion guttigerum	Z. guttigerum	(Westwood)	1845	Native	27650374.66	22	M					385.2	873	USING BORIS	-		22	52	1078	0	0					WS650374.WMA
Kiwifruit	Bay of Plenty	1661 Walton road	11/29/2015	29_Nov_2015	2015	10:46:00 AM	Poll	Flower Longhorn Beetle	Coleoptera	Cerambycidae	Zorion	guttigerum	Zorion guttigerum	Z. guttigerum	(Westwood)	1845	Native	27650374.66	407.2	M	5				301.6	873	USING BORIS	-		22	52	1078	0	0					WS650374.WMA
Kiwifruit	Bay of Plenty	1661 Walton road	11/29/2015	29_Nov_2015	2015	10:46:00 AM	Poll	Flower Longhorn Beetle	Coleoptera	Cerambycidae	Zorion	guttigerum	Zorion guttigerum	Z. guttigerum	(Westwood)	1845	Native	27650374.66	708.8	M	2				51.6	873	USING BORIS	-		22	52	1078	0	0					WS650374.WMA
Kiwifruit	Bay of Plenty	1661 Walton road	11/29/2015	29_Nov_2015	2015	10:46:00 AM	Poll	Flower Longhorn Beetle	Coleoptera	Cerambycidae	Zorion	guttigerum	Zorion guttigerum	Z. guttigerum	(Westwood)	1845	Native	27650374.66	760.4	M	2				134.7	873	USING BORIS	-		22	52	1078	0	0					WS650374.WMA
Kiwifruit	Bay of Plenty	1661 Walton road	11/29/2015	29_Nov_2015	2015	10:46:00 AM	Poll	Flower Longhorn Beetle	Coleoptera	Cerambycidae	Zorion	guttigerum	Zorion guttigerum	Z. guttigerum	(Westwood)	1845	Native	27650374.66	895.1							873	USING BORIS	-		22	52	1078	0	0					WS650374.WMA
Kiwifruit	Bay of Plenty	Maurons field, Walton road	11/27/2013	27_Nov_2013	2013	12:21:00 PM		Flower Longhorn Beetle	Coleoptera	Cerambycidae	Zorion	guttigerum	Zorion guttigerum	Z. guttigerum	(Westwood)	1845	Native	13650419		f					268	268	f			23.7	73	401	0.7	4.6					13650419
Kiwifruit	Bay of Plenty	37 Cannon road	11/24/2014	24_Nov_2014	2014	3:45:00 PM	Robber fly	Twolined Hover Fly	Diptera	Syrphidae	Orthoprosopa bilineata	bilineata	Orthoprosopa bilineata	O. bilineata	(Walker)	1849	Native	13022800365	25	F					79	205	Only 4 legs		200	22.1	49	216	0	2.5					130228_0365
Kiwifruit	Bay of Plenty	37 Cannon road	11/24/2014	24_Nov_2014	2014	3:45:00 PM	Robber fly	Twolined Hover Fly	Diptera	Syrphidae	Orthoprosopa bilineata	bilineata	Orthoprosopa bilineata	O. bilineata	(Walker)	1849	Native	13022800366	1.44	Leaf/Shoot	200				18	205				22.1	49	216	0	2.5					130228_0366
Kiwifruit	Bay of Plenty	37 Cannon road	11/24/2014	24_Nov_2014	2014	3:45:00 PM	Robber fly	Twolined Hover Fly	Diptera	Syrphidae	Orthoprosopa bilineata	bilineata	Orthoprosopa bilineata	O. bilineata	(Walker)	1849	Native	13022800366	3.02	M	40				6	205				22.1	49	216	0	2.5					130228_0366
Kiwifruit	Bay of Plenty	37 Cannon road	11/24/2014	24_Nov_2014	2014	3:45:00 PM	Robber fly	Twolined Hover Fly	Diptera	Syrphidae	Orthoprosopa bilineata	bilineata	Orthoprosopa bilineata	O. bilineata	(Walker)	1849	Native	13022800366	3.08	M					2	205				22.1	49	216	0	2.5					130228_0366
Kiwifruit	Bay of Plenty	37 Cannon road	11/24/2014	24_Nov_2014	2014	3:45:00 PM	Robber fly	Twolined Hover Fly	Diptera	Syrphidae	Orthoprosopa bilineata	bilineata	Orthoprosopa bilineata	O. bilineata	(Walker)	1849	Native	13022800366	3.1	Leaf/Shoot	30				8	205				22.1	49	216	0	2.5					130228_0366
Kiwifruit	Bay of Plenty	37 Cannon road	11/24/2014	24_Nov_2014	2014	3:45:00 PM	Robber fly	Twolined Hover Fly	Diptera	Syrphidae	Orthoprosopa bilineata	bilineata	Orthoprosopa bilineata	O. bilineata	(Walker)	1849	Native	13022800366	3.18	M	10				21	205				22.1	49	216	0	2.5					130228_0366
Kiwifruit	Bay of Plenty	37 Cannon road	11/24/2014	24_Nov_2014	2014	3:45:00 PM	Robber fly	Twolined Hover Fly	Diptera	Syrphidae	Orthoprosopa bilineata	bilineata	Orthoprosopa bilineata	O. bilineata	(Walker)	1849	Native	13022800366	3.39	M					11	205				22.1	49	216	0	2.5					130228_0366
Kiwifruit	Bay of Plenty	37 Cannon road	11/24/2014	24_Nov_2014	2014	3:45:00 PM	Robber fly	Twolined Hover Fly	Diptera	Syrphidae	Orthoprosopa bilineata	bilineata	Orthoprosopa bilineata	O. bilineata	(Walker)	1849	Native	13022800366	3.5							205				22.1	49	216	0	2.5					130228_0366
Kiwifruit	Bay of Plenty	25 Capamaigan Dr	11/26/2014	26_Nov_2014	2014	4:10:00 PM	Robber fly	Twolined Hover Fly	Diptera	Syrphidae	Orthoprosopa bilineata	bilineata	Orthoprosopa bilineata	O. bilineata	(Walker)	1849	Native	13022800373	29	F		legs			31	77	2 cream stripes on back	5	150	24.6	35	1111							130228_0373
Kiwifruit	Bay of Plenty	25 Capamaigan Dr	11/26/2014	26_Nov_2014	2014	4:10:00 PM	Robber fly	Twolined Hover Fly	Diptera	Syrphidae	Orthoprosopa bilineata	bilineata	Orthoprosopa bilineata	O. bilineata	(Walker)	1849	Native	13022800373	1	Petal					46	77		5	150	24.6	35	1111							130228_0373
Kiwifruit	Bay of Plenty	25 Capamaigan Dr	11/26/2014	26_Nov_2014	2014	4:10:00 PM	Robber fly	Twolined Hover Fly	Diptera	Syrphidae	Orthoprosopa bilineata	bilineata	Orthoprosopa bilineata	O. bilineata	(Walker)	1849	Native	13022800373	1.46							77		5	150	24.6	35	1111							130228_0373
Kiwifruit	Bay of Plenty	258 Athrenree road	11/25/2014	25_Nov_2014	2014	11:50:00 AM	STF	Striped Flesh Fly	Diptera	Sarcophagidae	Oxysarcodexia	varia	Oxysarcodexia varia	O. varia	Walker	1836	Introduced	14650265.66	15	F					99	175			650	26.1	62	402	0	0	36				14650265.WMA
Kiwifruit	Bay of Plenty	258 Athrenree road	11/25/2014	25_Nov_2014	2014	11:50:00 AM	STF	Striped Flesh Fly	Diptera	Sarcophagidae	Oxysarcodexia	varia	Oxysarcodexia varia	O. varia	Walker	1836	Introduced	14650265.66	4.5						76	175			650	26.1	62	402	0	0	36				14650265.WMA
Kiwifruit	Bay of Plenty	37 Cannon road	11/27/2014	27_Nov_2014	2014	12:35:00 PM	Threelined Hoverfly	Threelined Hover Fly	Diptera	Syrphidae	Helophilus	seelandicus	Helophilus seelandicus	H. seelandicus	Gmelin)	1790	Native	14650322.66	10	F	80	Body			265	280	Eating pollen	115	Far	23.9	24	1155	0	12					14650322.WMA
Kiwifruit	Bay of Plenty	37 Cannon road	11/27/2014	27_Nov_2014	2014	12:35:00 PM	Threelined Hoverfly	Threelined Hover Fly	Diptera	Syrphidae	Helophilus	seelandicus	Helophilus seelandicus	H. seelandicus	Gmelin)	1790	Native	14650322.66	4.35	F	30				5	280		115	Far	23.9	24	1155	0	12					14650322.WMA
Kiwifruit	Bay of Plenty	37 Cannon road	11/27/2014	27_Nov_2014	2014	12:35:00 PM	Threelined Hoverfly	Threelined Hover Fly	Diptera	Syrphidae	Helophilus	seelandicus	Helophilus seelandicus	H. seelandicus	Gmelin)	1790	Native	14650322.66	4.4	F					10	280		115	Far	23.9	24	1155	0	12					14650322.WMA
Kiwifruit	Bay of Plenty	37 Cannon road	11/27/2014	27_Nov_2014	2014	12:35:00 PM	Threelined Hoverfly	Threelined Hover Fly	Diptera	Syrphidae	Helophilus	seelandicus	Helophilus seelandicus	H. seelandicus	Gmelin)	1790	Native	14650322.66	4.5							280		115	Far	23.9	24	1155	0	12					14650322.WMA
Kiwifruit	Bay of Plenty	1661 Walton road	11/29/2015	29_Nov_2015	2015	11:23:00 AM	BT	Twobanded Bumble Bee	Apidea	Apidae	Bombus	terrestris	Bombus terrestris	B. terrestris	Linnaeus	1758	Introduced	27650314	42.42	M	10				16.02	374.4	USING BORIS	180		22.2	51	987	0	0					WS650314
Kiwifruit	Bay of Plenty	1661 Walton road	11/29/2015	29_Nov_2015	2015	11:23:00 AM	BT	Twobanded Bumble Bee	Apidea	Apidae	Bombus	terrestris	Bombus terrestris	B. terrestris	Linnaeus	1758	Introduced	27650314	58.44	M	80				12.12	374.4	USING BORIS	180		22.2	51	987	0	0					WS650314
Kiwifruit	Bay of Plenty	1661 Walton road	11/29/2015	29_Nov_2015	2015	11:23:00 AM	BT	Twobanded Bumble Bee	Apidea	Apidae	Bombus	terrestris	Bombus terrestris	B. terrestris	Linnaeus	1758	Introduced	27650314	70.56	M	5				4.5	374.4	USING BORIS	180		22.2	51	987	0	0					WS650314
Kiwifruit	Bay of Plenty	1661 Walton road	11/29/2015	29_Nov_2015	2015	11:23:00 AM	BT	Twobanded Bumble Bee	Apidea	Apidae	Bombus	terrestris	Bombus terrestris	B. terrestris	Linnaeus	1758	Introduced	27650314	75.07	M	30				6.84	374.4	USING BORIS	180		22.2	51	987	0	0					WS650314
Kiwifruit	Bay of Plenty	1661 Walton road	11/29/2015	29_Nov_2015	2015	11:23:00 AM	BT	Twobanded Bumble Bee	Apidea	Apidae	Bombus	terrestris	Bombus terrestris	B. terrestris	Linnaeus	1758	Introduced	27650314	81.9	M	100				1.81	374.4	USING BORIS	180		22.2	51	987	0	0					WS650314
Kiwifruit	Bay of Plenty	1661 Walton road	11/29/2015	29_Nov_2015	2015	11:23:00 AM	BT	Twobanded Bumble Bee	Apidea	Apidae	Bombus	terrestris	Bombus terrestris	B. terrestris	Linnaeus	1758	Introduced	27650314	83.72	M	5				14.06	374.4	USING BORIS	180		22.2	51	987	0	0					WS650314
Kiwifruit	Bay of Plenty	1661 Walton road	11/29/2015	29_Nov_2015	2015	11:23:00 AM	BT	Twobanded Bumble Bee	Apidea	Apidae	Bombus	terrestris	Bombus terrestris	B. terrestris	Linnaeus	1758	Introduced	27650314	97.78	M	30				6.66	374.4	USING BORIS	180		22.2	51	987	0	0					WS650314
Kiwifruit	Bay of Plenty	1661 Walton road	11/29/2015	29_Nov_2015	2015	11:23:00 AM	BT	Twobanded Bumble Bee	Apidea	Apidae	Bombus	terrestris	Bombus terrestris	B. terrestris	Linnaeus	1758	Introduced	27650314	104.43	M	10				17.56	374.4	USING BORIS	180		22.2	51	987	0	0					WS650314
Kiwifruit	Bay of Plenty	1661 Walton road	11/29/2015	29_Nov_2015	2015	11:23:00 AM	BT	Twobanded Bumble Bee	Apidea	Apidae	Bombus	terrestris	Bombus terrestris	B. terrestris	Linnaeus	1758	Introduced	27650314	121.99	M	100				10.81	374.4	USING BORIS	180		22.2	51	987	0	0					WS650314
Kiwifruit	Bay of Plenty	1661 Walton road	11/29/2015	29_Nov_2015	2015	11:23:00 AM	BT	Twobanded Bumble Bee	Apidea	Apidae	Bombus	terrestris	Bombus terrestris	B. terrestris	Linnaeus	1758	Introduced	27650314	132.8	M	10				7.33	374.4	USING BORIS	180		22.2	51	987	0	0					WS650314
Kiwifruit	Bay of Plenty	1661 Walton road	11/29/2015	29_Nov_2015	2015	11:23:00 AM	BT	Twobanded Bumble Bee	Apidea	Apidae	Bombus	terrestris	Bombus terrestris	B. terrestris	Linnaeus	1758	Introduced	27650314	140.13	M	30				11.75	374.4	USING BORIS	180		22.2	51	987	0	0					WS650314
Kiwifruit	Bay of Plenty	1661 Walton road	11/29/2015	29_Nov_2015	2015	11:23:00 AM	BT	Twobanded Bumble Bee	Apidea	Apidae	Bombus	terrestris	Bombus terrestris	B. terrestris	Linnaeus	1758	Introduced	27650314	151.88	M	30				11.3	374.4	USING BORIS	180		22.2	51	987	0	0					WS650314
Kiwifruit	Bay of Plenty	1661 Walton road	11/29/2015	29_Nov_2015	2015	11:23:00 AM	BT	Twobanded Bumble Bee	Apidea	Apidae	Bombus	terrestris	Bombus terrestris	B. terrestris	Linnaeus	1758	Introduced	27650314	163.18	M	30				17.82	374.4	USING BORIS	180		22.2	51	987	0	0					WS650314
Kiwifruit	Bay of Plenty	1661 Walton road	11/29/2015	29_Nov_2015	2015	11:23:00 AM	BT	Twobanded Bumble Bee	Apidea	Apidae	Bombus	terrestris	Bombus terrestris	B. terrestris	Linnaeus	1758	Introduced	27650314	180.99	M	5				4.78	374.4	USING BORIS	180		22.2	51	987	0	0					WS650314
Kiwifruit	Bay of Plenty	1661 Walton road	11/29/2015	29_Nov_2015	2015	11:23:00 AM	BT	Twobanded Bumble Bee	Apidea	Apidae	Bombus	terrestris	Bombus terrestris	B. terrestris	Linnaeus	1758	Introduced	27650314	185.78	M	5				22.25	374.4	USING BORIS	180		22.2	51	987	0	0					WS650314
Kiwifruit	Bay of Plenty	1661 Walton road	11/29/2015	29_Nov_2015	2015	11:23:00 AM	BT	Twobanded Bumble Bee	Apidea	Apidae	Bombus	terrestris	Bombus terrestris	B. terrestris	Linnaeus	1758	Introduced	27650314	208.03	M	30				10.14	374.4	USING BORIS	180		22.2	51	987	0	0					WS650314
Kiwifruit	Bay of Plenty	1661 Walton road	11/29/2015	29_Nov_2015	2015	11:23:00 AM	BT	Twobanded Bumble Bee	Apidea	Apidae	Bombus	terrestris	Bombus terrestris	B. terrestris	Linnaeus	1758	Introduced	27650314	218.16	M	100				5.99	374.4	USING BORIS	180		22.2	51	987	0	0					WS650314
Kiwifruit	Bay of Plenty	1661 Walton road	11/29/2015	29_Nov_2015	2015	11:23:00 AM	BT	Twobanded Bumble Bee	Apidea	Apidae	Bombus	terrestris	Bombus terrestris	B. terrestris	Linnaeus	1758	Introduced	27650314	224.15	M	100				27.06	374.4	USING BORIS	180		22.2	51	987	0	0					WS650314
Kiwifruit	Bay of Plenty	1661 Walton road	11/29/2015	29_Nov_2015	2015	11:23:00 AM	BT	Twobanded Bumble Bee	Apidea	Apidae	Bombus	terrestris	Bombus terrestris	B. terrestris	Linnaeus	1758	Introduced	27650314	251.21	M	100				11.85	374.4	USING BORIS	180		22.2	51	987	0	0					WS650314
Kiwifruit	Bay of Plenty	1661 Walton road	11/29/2015	29_Nov_2015	2015	11:23:00 AM	BT	Twobanded Bumble Bee	Apidea	Apidae	Bombus	terrestris	Bombus terrestris	B. terrestris	Linnaeus	1758	Introduced	27650314	263.06	M	30				18.3	374.4	USING BORIS	180		22.2	51	987	0	0					WS650314
Kiwifruit	Bay of Plenty	1661 Walton road	11/29/2015	29_Nov_2015	2015	11:23:00 AM	BT	Twobanded Bumble Bee	Apidea	Apidae	Bombus	terrestris	Bombus terrestris	B. terrestris	Linnaeus	1758	Introduced	27650314	281.35	M	10				7.71	374.4	USING BORIS	180		22.2	51	987	0	0					WS650314
Kiwifruit	Bay of Plenty	1661 Walton road	11/29/2015	29_Nov_2015	2015	11:23:00 AM	BT	Twobanded Bumble Bee	Apidea	Apidae	Bombus	terrestris	Bombus terrestris	B. terrestris	Linnaeus	1758	Introduced	27650314	289.06	M	5				12.03	374.4	USING BORIS	180		22.2	51	987	0	0					WS650314
Kiwifruit	Bay of Plenty	1661 Walton road	11/29/2015	29_Nov_2015	2015	11:23:00 AM	BT	Twobanded Bumble Bee	Apidea	Apidae	Bombus	terrestris	Bombus terrestris	B. terrestris	Linnaeus	1758	Introduced	27650314	301.09	M	10				25.91	374.4	USING BORIS	180		22.2	51	987	0	0					WS650314
Kiwifruit	Bay of Plenty	1661 Walton road	11/29/2015	29_Nov_2015	2015	11:23:00 AM	BT	Twobanded Bumble Bee	Apidea	Apidae	Bombus	terrestris	Bombus terrestris	B. terrestris	Linnaeus	1758	Introduced	27650314	327	M	2				15.23	374.4	USING BORIS	180		22.2	51	987	0	0					WS650314
Kiwifruit	Bay of Plenty	1661 Walton road	11/29/2015	29_Nov_2015	2015	11:23:00 AM	BT	Twobanded Bumble Bee	Apidea	Apidae	Bombus	terrestris	Bombus terrestris	B. terrestris	Linnaeus	1758	Introduced	27650314	342.23	M	5				6.69	374.4	USING BORIS	180		22.2	51	987	0	0					WS650314
Kiwifruit	Bay of Plenty	1661 Walton road	11/29/2015	29_Nov_2015	2015	11:23:00 AM	BT	Twobanded Bumble Bee	Apidea	Apidae	Bombus	terrestris	Bombus terrestris	B. terrestris	Linnaeus	1758	Introduced	27650314	348.92	M	10				10.7	374.4	USING BORIS	180		22.2	51	987	0	0					WS650314
Kiwifruit	Bay of Plenty	1661 Walton road	11/29/2015	29_Nov_2015	2015	11:23:00 AM	BT	Twobanded Bumble Bee	Apidea	Apidae	Bombus	terrestris	Bombus terrestris	B. terrestris	Linnaeus	1758	Introduced	27650314	359.62	M	5				13.08	374.4	USING BORIS	180		22.2	51	987	0	0					WS650314
Kiwifruit	Bay of Plenty	1661 Walton road	11/29/2015	29_Nov_2015	2015	11:23:00 AM	BT	Twobanded Bumble Bee	Apidea	Apidae	Bombus	terrestris	Bombus terrestris	B. terrestris	Linnaeus	1758	Introduced	27650314	372.7	M	20				9.67	374.4	USING BORIS	180		22.2	51	987	0	0					WS650314
Kiwifruit	Bay of Plenty	1661 Walton road	11/29/2015	29_Nov_2015	2015	11:23:00 AM	BT	Twobanded Bumble Bee	Apidea	Apidae	Bombus	terrestris	Bombus terrestris	B. terrestris	Linnaeus	1758	Introduced	27650314	382.37	M					34.45	374.4	USING BORIS	180		22.2	51	987	0	0					WS650314
Kiwifruit	Bay of Plenty	1661 Walton road	11/29/2015	29_Nov_2015	2015	11:23:00 AM	BT	Twobanded Bumble Bee	Apidea	Apidae	Bombus	terrestris	Bombus terrestris	B. terrestris	Linnaeus	1758	Introduced	27650314	416.82							374.4	USING BORIS	180		22.2	51	987	0	0					WS650314
Kiwifruit	Bay of Plenty	1661 Walton road	11/29/2015	29_Nov_2015	2015	1:48:00 PM	Bt	Twobanded Bumble Bee	Apidea	Apidae	Bombus	terrestris	Bombus terrestris	B. terrestris	Linnaeus	1758	Introduced	27650321	8.58	M	5				11.87	85.1	USING BORIS		500	24.6	48	1019	4.3	5.4					WS650321
Kiwifruit	Bay of Plenty	1661 Walton road	11/29/2015	29_Nov_2015	2015	1:48:00 PM	Bt	Twobanded Bumble Bee	Apidea	Apidae	Bombus	terrestris	Bombus terrestris	B. terrestris	Linnaeus	1758	Introduced	27650321	20.45	M	30				3.82	85.1	USING BORIS		500	24.6	48	1019	4.3	5.4					WS650321
Kiwifruit	Bay of Plenty	1661 Walton road	11/29/2015	29_Nov_2015	2015	1:48:00 PM	Bt	Twobanded Bumble Bee	Apidea	Apidae	Bombus	terrestris	Bombus terrestris	B. terrestris	Linnaeus	1758	Introduced	27650321	24.27	M	60				19.19	85.1	USING BORIS		500	24.6	48	1019	4.3	5.4					WS650321
Kiwifruit	Bay of Plenty	1661 Walton road	11/29/2015	29_Nov_2015	2015	1:48:00 PM	Bt	Twobanded Bumble Bee	Apidea	Apidae	Bombus	terrestris	Bombus terrestris	B. terrestris	Linnaeus	1758	Introduced	27650321	43.46	M	30				7.61	85.1	USING BORIS		500	24.6	48	1019	4.3	5.4					WS650321
Kiwifruit	Bay of Plenty	1661 Walton road	11/29/2015	29_Nov_2015	2015	1:48:00 PM	Bt	Twobanded Bumble Bee	Apidea	Apidae	Bombus	terrestris	Bombus terrestris	B. terrestris	Linnaeus	1758	Introduced	27650321	51.07	M	30				11.94	85.1	USING BORIS		500	24.6	48	1019	4.3	5.4					WS650321
Kiwifruit	Bay of Plenty	1661 Walton road	11/29/2015	29_Nov_2015	2015	1:48:00 PM	Bt	Twobanded Bumble Bee	Apidea	Apidae	Bombus	terrestris	Bombus terrestris	B. terrestris	Linnaeus	1758	Introduced	27650321	63.01	M	5				5.25	85.1	USING BORIS		500	24.6	48	1019	4.3	5.4					WS650321
Kiwifruit	Bay of Plenty	1661 Walton road	11/29/2015	29_Nov_2015	2015	1:48:00 PM	Bt	Twobanded Bumble Bee	Apidea	Apidae	Bombus	terrestris	Bombus terrestris	B. terrestris	Linnaeus	1758	Introduced	27650321	68.26	M					12.07	85.1	USING BORIS		500	24.6	48	1019	4.3	5.4					WS650321
Kiwifruit	Bay of Plenty	1661 Walton road	11/29/2015	29_Nov_2015	2015	1:48:00 PM	Bt	Twobanded Bumble Bee	Apidea	Apidae	Bombus	terrestris	Bombus terrestris	B. terrestris	Linnaeus	1758	Introduced	27650321	80.32	M					13.36	85.1	USING BORIS		500	24.6	48	1019	4.3	5.4					WS650321
Kiwifruit	Bay of Plenty	1661 Walton road	11/29/2015	29_Nov_2015	2015	1:48:00 PM	Bt	Twobanded Bumble Bee	Apidea	Apidae	Bombus	terrestris	Bombus terrestris	B. terrestris	Linnaeus	1758	Introduced	27650321	93.69							85.1	USING BORIS		500	24.6	48	1019	4.3	5.4					WS650321
Kiwifruit	Bay of Plenty	1661 Walton road	11/29/2015	29_Nov_2015	2015	1:42:00 PM	Bt	Twobanded Bumble Bee	Apidea	Apidae	Bombus	terrestris	Bombus terrestris	B. terrestris	Linnaeus	1758	Introduced	27650321	142.56	M	10				10.9	139.9	USING BORIS		130	23.9	44	935	0	1.9					WS650321
Kiwifruit	Bay of Plenty	1661 Walton road	11/29/2015	29_Nov_2015	2015	1:42:00 PM	Bt	Twobanded Bumble Bee	Apidea	Apidae	Bombus	terrestris	Bombus terrestris	B. terrestris	Linnaeus	1758	Introduced	27650322	153.46	M	10				12.36	139.9	USING BORIS	130	40	23.9	44	935	0	1.9					WS650322
Kiwifruit	Bay of Plenty	1661 Walton road	11/29/2015	29_Nov_2015	2015	1:42:00 PM	Bt	Twobanded Bumble Bee	Apidea	Apidae	Bombus	terrestris	Bombus terrestris	B. terrestris	Linnaeus	1758	Introduced	27650322	165.82	M	2				14.76	139.9	USING BORIS	130	40	23.9	44	935	0	1.9					WS650322
[truncated: 455 more rows]
