# Supplementary material for: Pollinator identity and behavior affect pollination in kiwifruit (Actinidia chinensis Planch.)
Source: PeerJ. 2022 Jun 9;10:e12963. doi: 10.7717/peerj.12963 (PMC9188772; doi:10.7717/peerj.12963)
Supplement: Supplemental Information 2 — The single-visit deposition is located in files with “SVD” in their titles. The behavioral data are in files containing the word “survey”. [file peerj-10-12963-s002.zip › Behavior-HB-color-Zesy002.csv]

Crop	Cultivar	Year	date	video	time.from..date.modified.	spoken.time.of.the.day	duration.of.the.video	Position	camera	total.flower	total.flowers.open	flower.to.receive.vist	Flower.colour	start.time	end.time	total.time	if.something.else.than.honey.bee	Comments	total.time.numeric	total.time.s
kiwifruit	Hayward	2016-2017	2/11/2016	36		10:11 a.m.	0:23:24	Close	E	9	NA	5	W	0:05:33	0:05:44	0:00:11		(flower 2 facing away from camera. 6 half-hidden & 1 difficult to see)	0.00013	11
kiwifruit	Hayward	2016-2017	2/11/2016	36				Close	E	9	NA	1	G	0:20:33	0:20:38	0:00:05			6.00E-05	5
kiwifruit	Hayward	2016-2017	2/11/2016	36				Close	E	9	NA	8	G	0:20:40	0:20:41	0:00:01			1.00E-05	1
kiwifruit	Hayward	2016-2017	2/11/2016	36				Close	E	9	NA	4	W	0:22:56	0:22:57	0:00:01			1.00E-05	1
kiwifruit	Hayward	2016-2017	2/11/2016	36				Close	E	9	NA	3	W	0:22:59	0:23:03	0:00:04			5.00E-05	4
kiwifruit	Hayward	2016-2017	2/11/2016	37			0:22:53	Close	E	9	NA	9	G	0:04:12	0:05:04	0:00:52			6.00E-04	52
kiwifruit	Hayward	2016-2017	2/11/2016	37				Close	E	9	NA	7	W	0:05:07	0:05:20	0:00:13			0.00015	13
kiwifruit	Hayward	2016-2017	2/11/2016	37				Close	E	9	NA	4	W	0:05:27	0:05:29	0:00:02			2.00E-05	2
kiwifruit	Hayward	2016-2017	2/11/2016	37				Close	E	9	NA	1	G	0:09:29	0:10:01	0:00:32			0.00037	32
kiwifruit	Hayward	2016-2017	2/11/2016	37				Close	E	9	NA	1	G	0:10:46	0:10:57	0:00:11			0.00013	11
kiwifruit	Hayward	2016-2017	2/11/2016	37				Close	E	9	NA	5	W	0:12:56	0:12:59	0:00:03			3.00E-05	3
kiwifruit	Hayward	2016-2017	2/11/2016	37				Close	E	9	NA	9	G	0:13:06	0:13:22	0:00:16			0.00019	16
kiwifruit	Hayward	2016-2017	2/11/2016	37				Close	E	9	NA	7	W	0:13:26	0:13:50	0:00:24			0.00028	24
kiwifruit	Hayward	2016-2017	2/11/2016	37				Close	E	9	NA	8	G	0:13:54	0:13:55	0:00:01			1.00E-05	1
kiwifruit	Hayward	2016-2017	2/11/2016	37				Close	E	9	NA	9	G	0:13:58	0:14:11	0:00:13			0.00015	13
kiwifruit	Hayward	2016-2017	2/11/2016	37				Close	E	9	NA	7	W	0:16:35	0:17:02	0:00:27			0.00031	27
kiwifruit	Hayward	2016-2017	2/11/2016	37				Close	E	9	NA	6	W	0:17:36	0:17:50	0:00:14			0.00016	14
kiwifruit	Hayward	2016-2017	2/11/2016	37				Close	E	9	NA	6	W	0:17:54	0:17:58	0:00:04			5.00E-05	4
kiwifruit	Hayward	2016-2017	2/11/2016	37				Close	E	9	NA	3	W	0:18:02	0:18:23	0:00:21			0.00024	21
kiwifruit	Hayward	2016-2017	2/11/2016	37				Close	E	9	NA	1	G	0:18:33	0:18:37	0:00:04			5.00E-05	4
kiwifruit	Hayward	2016-2017	2/11/2016	38			0:22:58	Close	E	9	NA	3	W	0:01:45	0:01:50	0:00:05			6.00E-05	5
kiwifruit	Hayward	2016-2017	2/11/2016	38				Close	E	9	NA	8	G	0:02:24	0:02:28	0:00:04			5.00E-05	4
kiwifruit	Hayward	2016-2017	2/11/2016	38				Close	E	9	NA	7	W	0:04:55	0:05:32	0:00:37			0.00043	37
kiwifruit	Hayward	2016-2017	2/11/2016	38				Close	E	9	NA	1	G	0:05:35	0:06:02	0:00:27			0.00031	27
kiwifruit	Hayward	2016-2017	2/11/2016	38				Close	E	9	NA	3	W	0:06:08	0:06:27	0:00:19			0.00022	19
kiwifruit	Hayward	2016-2017	2/11/2016	38				Close	E	9	NA	5	W	0:06:55	0:07:10	0:00:15			0.00017	15
kiwifruit	Hayward	2016-2017	2/11/2016	38				Close	E	9	NA	7	W	0:07:13	0:07:19	0:00:06			7.00E-05	6
kiwifruit	Hayward	2016-2017	2/11/2016	38				Close	E	9	NA	1	G	0:07:26	0:07:36	0:00:10			0.00012	10
kiwifruit	Hayward	2016-2017	2/11/2016	38				Close	E	9	NA	5	W	0:10:17	0:10:52	0:00:35			0.00041	35
kiwifruit	Hayward	2016-2017	2/11/2016	38				Close	E	9	NA	6	W	0:11:47	0:12:36	0:00:49			0.00057	49
kiwifruit	Hayward	2016-2017	2/11/2016	38				Close	E	9	NA	7	W	0:13:49	0:14:29	0:00:40			0.00046	40
kiwifruit	Hayward	2016-2017	2/11/2016	38				Close	E	9	NA	5	W	0:14:32	0:14:55	0:00:23			0.00027	23
kiwifruit	Hayward	2016-2017	2/11/2016	38				Close	E	9	NA	7	W	0:15:02	0:15:18	0:00:16			0.00019	16
kiwifruit	Hayward	2016-2017	2/11/2016	38				Close	E	9	NA	6	W	0:17:55	0:18:12	0:00:17			2.00E-04	17
kiwifruit	Hayward	2016-2017	2/11/2016	38				Close	E	9	NA	5	W	0:18:14	0:18:40	0:00:26			3.00E-04	26
kiwifruit	Hayward	2016-2017	2/11/2016	38				Close	E	9	NA	7	W	0:18:14	0:18:21	0:00:07			8.00E-05	7
kiwifruit	Hayward	2016-2017	2/11/2016	38				Close	E	9	NA	4	W	0:18:36	0:19:18	0:00:42			0.00049	42
kiwifruit	Hayward	2016-2017	2/11/2016	38				Close	E	9	NA	7	W	0:19:22	0:19:26	0:00:04			5.00E-05	4
kiwifruit	Hayward	2016-2017	2/11/2016	38				Close	E	9	NA	4	W	0:19:22	0:19:29	0:00:07			8.00E-05	7
kiwifruit	Hayward	2016-2017	2/11/2016	38				Close	E	9	NA	3	W	0:19:31	0:19:56	0:00:25			0.00029	25
kiwifruit	Hayward	2016-2017	2/11/2016	38				Close	E	9	NA	1	G	0:20:00	0:20:08	0:00:08			9.00E-05	8
kiwifruit	Hayward	2016-2017	2/11/2016	38				Close	E	9	NA	5	W	0:20:54	0:21:04	0:00:10			0.00012	10
kiwifruit	Hayward	2016-2017	2/11/2016	38				Close	E	9	NA	5	W	0:21:37	0:21:47	0:00:10			0.00012	10
kiwifruit	Hayward	2016-2017	2/11/2016	38				Close	E	9	NA	6	W	0:21:49	0:21:51	0:00:02			2.00E-05	2
kiwifruit	Hayward	2016-2017	2/11/2016	39			0:23:05	Close	E	9	NA	9	G	0:01:42	0:02:12	0:00:30			0.00035	30
kiwifruit	Hayward	2016-2017	2/11/2016	39				Close	E	9	NA	4	W	0:02:09	0:02:19	0:00:10			0.00012	10
kiwifruit	Hayward	2016-2017	2/11/2016	39				Close	E	9	NA	5	W	0:02:13	0:02:19	0:00:06			7.00E-05	6
kiwifruit	Hayward	2016-2017	2/11/2016	39				Close	E	9	NA	5	W	0:03:41	0:03:59	0:00:18			0.00021	18
kiwifruit	Hayward	2016-2017	2/11/2016	39				Close	E	9	NA	1	G	0:04:01	0:04:24	0:00:23			0.00027	23
kiwifruit	Hayward	2016-2017	2/11/2016	39				Close	E	9	NA	7	W	0:05:32	0:05:37	0:00:05			6.00E-05	5
kiwifruit	Hayward	2016-2017	2/11/2016	39				Close	E	9	NA	8	G	0:06:32	0:06:45	0:00:13			0.00015	13
kiwifruit	Hayward	2016-2017	2/11/2016	39				Close	E	9	NA	5	W	0:07:42	0:07:48	0:00:06			7.00E-05	6
kiwifruit	Hayward	2016-2017	2/11/2016	39				Close	E	9	NA	1	G	0:07:49	0:08:00	0:00:11			0.00013	11
kiwifruit	Hayward	2016-2017	2/11/2016	39				Close	E	9	NA	6	W	0:08:48	0:09:02	0:00:14			0.00016	14
kiwifruit	Hayward	2016-2017	2/11/2016	39				Close	E	9	NA	9	G	0:09:04	0:09:24	0:00:20			0.00023	20
kiwifruit	Hayward	2016-2017	2/11/2016	39				Close	E	9	NA	4	W	0:09:33	0:09:48	0:00:15			0.00017	15
kiwifruit	Hayward	2016-2017	2/11/2016	39				Close	E	9	NA	6	W	0:10:28	0:10:37	0:00:09			1.00E-04	9
kiwifruit	Hayward	2016-2017	2/11/2016	39				Close	E	9	NA	3	W	0:10:39	0:10:52	0:00:13			0.00015	13
kiwifruit	Hayward	2016-2017	2/11/2016	39				Close	E	9	NA	1	G	0:10:53	0:10:59	0:00:06			7.00E-05	6
kiwifruit	Hayward	2016-2017	2/11/2016	39				Close	E	9	NA	4	W	0:11:02	0:11:10	0:00:08			9.00E-05	8
kiwifruit	Hayward	2016-2017	2/11/2016	39				Close	E	9	NA	6	W	0:11:03	0:11:08	0:00:05			6.00E-05	5
kiwifruit	Hayward	2016-2017	2/11/2016	39				Close	E	9	NA	5	W	0:13:08	0:14:39	0:01:31			0.00105	91
kiwifruit	Hayward	2016-2017	2/11/2016	39				Close	E	9	NA	4	W	0:13:09	0:13:13	0:00:04			5.00E-05	4
kiwifruit	Hayward	2016-2017	2/11/2016	39				Close	E	9	NA	1	G	0:13:14	0:13:15	0:00:01			1.00E-05	1
kiwifruit	Hayward	2016-2017	2/11/2016	39				Close	E	9	NA	6	W	0:14:26	0:14:30	0:00:04			5.00E-05	4
kiwifruit	Hayward	2016-2017	2/11/2016	39				Close	E	9	NA	3	W	0:14:32	0:14:37	0:00:05			6.00E-05	5
kiwifruit	Hayward	2016-2017	2/11/2016	39				Close	E	9	NA	7	W	0:14:38	0:14:57	0:00:19			0.00022	19
kiwifruit	Hayward	2016-2017	2/11/2016	39				Close	E	9	NA	8	G	0:15:00	0:15:01	0:00:01			1.00E-05	1
kiwifruit	Hayward	2016-2017	2/11/2016	39				Close	E	9	NA	1	G	0:15:35	0:15:46	0:00:11			0.00013	11
kiwifruit	Hayward	2016-2017	2/11/2016	39				Close	E	9	NA	4	W	0:15:47	0:16:02	0:00:15			0.00017	15
kiwifruit	Hayward	2016-2017	2/11/2016	39				Close	E	9	NA	5	W	0:16:04	0:16:05	0:00:01			1.00E-05	1
kiwifruit	Hayward	2016-2017	2/11/2016	39				Close	E	9	NA	4	W	0:17:41	0:17:53	0:00:12			0.00014	12
kiwifruit	Hayward	2016-2017	2/11/2016	39				Close	E	9	NA	5	W	0:17:54	0:17:56	0:00:02			2.00E-05	2
kiwifruit	Hayward	2016-2017	2/11/2016	39				Close	E	9	NA	7	W	0:18:08	0:18:20	0:00:12			0.00014	12
kiwifruit	Hayward	2016-2017	2/11/2016	39				Close	E	9	NA	5	W	0:18:22	0:18:31	0:00:09			1.00E-04	9
kiwifruit	Hayward	2016-2017	2/11/2016	39				Close	E	9	NA	4	W	0:18:33	0:18:41	0:00:08			9.00E-05	8
kiwifruit	Hayward	2016-2017	2/11/2016	40				Close	E	9	NA	6	W	0:01:03	0:01:23	0:00:20			0.00023	20
kiwifruit	Hayward	2016-2017	2/11/2016	40				Close	E	9	NA	9	G	0:01:24	0:01:25	0:00:01			1.00E-05	1
kiwifruit	Hayward	2016-2017	2/11/2016	40				Close	E	9	NA	1	G	0:01:27	0:02:23	0:00:56			0.00065	56
kiwifruit	Hayward	2016-2017	2/11/2016	40				Close	E	9	NA	7	W	0:02:32	0:03:03	0:00:31			0.00036	31
kiwifruit	Hayward	2016-2017	2/11/2016	40				Close	E	9	NA	1	G	0:02:54	0:02:59	0:00:05			6.00E-05	5
kiwifruit	Hayward	2016-2017	2/11/2016	40				Close	E	9	NA	6	W	0:03:06	0:03:09	0:00:03			3.00E-05	3
kiwifruit	Hayward	2016-2017	2/11/2016	40				Close	E	9	NA	5	W	0:03:10	0:03:21	0:00:11			0.00013	11
kiwifruit	Hayward	2016-2017	2/11/2016	40				Close	E	9	NA	5	W	0:03:27	0:03:40	0:00:13			0.00015	13
kiwifruit	Hayward	2016-2017	2/11/2016	40				Close	E	9	NA	9	G	0:03:43	0:03:58	0:00:15			0.00017	15
kiwifruit	Hayward	2016-2017	2/11/2016	40				Close	E	9	NA	5	W	0:06:25	0:06:36	0:00:11			0.00013	11
kiwifruit	Hayward	2016-2017	2/11/2016	40				Close	E	9	NA	5	W	0:07:04	0:07:05	0:00:01			1.00E-05	1
kiwifruit	Hayward	2016-2017	2/11/2016	40				Close	E	9	NA	4	W	0:07:07	0:07:49	0:00:42			0.00049	42
kiwifruit	Hayward	2016-2017	2/11/2016	40				Close	E	9	NA	5	W	0:07:20	0:07:26	0:00:06			7.00E-05	6
kiwifruit	Hayward	2016-2017	2/11/2016	40				Close	E	9	NA	1	G	0:07:30	0:07:45	0:00:15			0.00017	15
kiwifruit	Hayward	2016-2017	2/11/2016	40				Close	E	9	NA	5	W	0:07:46	0:07:53	0:00:07			8.00E-05	7
kiwifruit	Hayward	2016-2017	2/11/2016	40				Close	E	9	NA	7	W	0:07:47	0:08:05	0:00:18			0.00021	18
kiwifruit	Hayward	2016-2017	2/11/2016	40				Close	E	9	NA	1	G	0:07:52	0:08:03	0:00:11			0.00013	11
kiwifruit	Hayward	2016-2017	2/11/2016	40				Close	E	9	NA	4	W	0:07:54	0:08:01	0:00:07			8.00E-05	7
kiwifruit	Hayward	2016-2017	2/11/2016	40				Close	E	9	NA	7	W	0:08:06	0:08:10	0:00:04			5.00E-05	4
kiwifruit	Hayward	2016-2017	2/11/2016	40				Close	E	9	NA	1	G	0:08:07	0:08:22	0:00:15			0.00017	15
kiwifruit	Hayward	2016-2017	2/11/2016	40				Close	E	9	NA	5	W	0:08:12	0:08:15	0:00:03			3.00E-05	3
kiwifruit	Hayward	2016-2017	2/11/2016	40				Close	E	9	NA	7	W	0:11:22	0:11:33	0:00:11			0.00013	11
kiwifruit	Hayward	2016-2017	2/11/2016	40				Close	E	9	NA	1	G	0:12:43	0:13:31	0:00:48			0.00056	48
kiwifruit	Hayward	2016-2017	2/11/2016	40				Close	E	9	NA	7	W	0:13:15	0:13:27	0:00:12			0.00014	12
kiwifruit	Hayward	2016-2017	2/11/2016	40				Close	E	9	NA	5	W	0:13:28	0:13:39	0:00:11			0.00013	11
kiwifruit	Hayward	2016-2017	2/11/2016	40				Close	E	9	NA	5	W	0:13:43	0:14:00	0:00:17			2.00E-04	17
kiwifruit	Hayward	2016-2017	2/11/2016	40				Close	E	9	NA	1	G	0:14:19	0:14:27	0:00:08			9.00E-05	8
kiwifruit	Hayward	2016-2017	2/11/2016	40				Close	E	9	NA	5	W	0:14:31	0:14:44	0:00:13			0.00015	13
kiwifruit	Hayward	2016-2017	2/11/2016	40				Close	E	9	NA	9	G	0:15:27	0:15:37	0:00:10			0.00012	10
kiwifruit	Hayward	2016-2017	2/11/2016	40				Close	E	9	NA	1	G	0:17:03	0:17:18	0:00:15			0.00017	15
kiwifruit	Hayward	2016-2017	2/11/2016	40				Close	E	9	NA	1	G	0:17:09	0:17:22	0:00:13			0.00015	13
kiwifruit	Hayward	2016-2017	2/11/2016	40				Close	E	9	NA	7	W	0:17:41	0:17:42	0:00:01			1.00E-05	1
kiwifruit	Hayward	2016-2017	2/11/2016	40				Close	E	9	NA	5	W	0:18:25	0:18:35	0:00:10			0.00012	10
kiwifruit	Hayward	2016-2017	2/11/2016	40				Close	E	9	NA	1	G	0:18:36	0:18:53	0:00:17			2.00E-04	17
kiwifruit	Hayward	2016-2017	2/11/2016	40				Close	E	9	NA	3	W	0:18:42	0:19:02	0:00:20			0.00023	20
kiwifruit	Hayward	2016-2017	2/11/2016	40				Close	E	9	NA	1	G	0:19:06	0:19:10	0:00:04			5.00E-05	4
kiwifruit	Hayward	2016-2017	2/11/2016	40				Close	E	9	NA	7	W	0:19:12	0:19:17	0:00:05			6.00E-05	5
kiwifruit	Hayward	2016-2017	2/11/2016	40				Close	E	9	NA	3	W	0:19:18	0:20:15	0:00:57			0.00066	57
kiwifruit	Hayward	2016-2017	2/11/2016	40				Close	E	9	NA	5	W	0:19:26	0:19:32	0:00:06			7.00E-05	6
kiwifruit	Hayward	2016-2017	2/11/2016	40				Close	E	9	NA	5	W	0:19:36	0:19:53	0:00:17			2.00E-04	17
kiwifruit	Hayward	2016-2017	2/11/2016	40				Close	E	9	NA	9	G	0:19:56	0:20:19	0:00:23			0.00027	23
kiwifruit	Hayward	2016-2017	2/11/2016	40				Close	E	9	NA	1	G	0:20:20	0:20:30	0:00:10			0.00012	10
kiwifruit	Hayward	2016-2017	2/11/2016	40				Close	E	9	NA	3	W	0:20:32	0:20:46	0:00:14			0.00016	14
kiwifruit	Hayward	2016-2017	2/11/2016	40				Close	E	9	NA	9	G	0:21:10	0:21:22	0:00:12			0.00014	12
kiwifruit	Hayward	2016-2017	2/11/2016	40				Close	E	9	NA	6	W	0:21:37	0:21:51	0:00:14			0.00016	14
kiwifruit	Hayward	2016-2017	2/11/2016	40				Close	E	9	NA	7	W	0:21:46	0:22:15	0:00:29			0.00034	29
kiwifruit	Hayward	2016-2017	2/11/2016	40				Close	E	9	NA	1	G	0:22:18	0:22:21	0:00:03			3.00E-05	3
kiwifruit	Hayward	2016-2017	2/11/2016	40				Close	E	9	NA	3	W	0:22:25	0:22:54	0:00:29			0.00034	29
kiwifruit	Hayward	2016-2017	2/11/2016	40				Close	E	9	NA	2	G	0:23:03	0:23:25	0:00:22			0.00025	22
kiwifruit	Hayward	2016-2017	2/11/2016	41			0:23:05	Close	E	9	NA	3	W	0:00:21	0:00:34	0:00:13			0.00015	13
kiwifruit	Hayward	2016-2017	2/11/2016	41				Close	E	9	NA	7	W	0:00:57	0:01:06	0:00:09			1.00E-04	9
kiwifruit	Hayward	2016-2017	2/11/2016	41				Close	E	9	NA	1	G	0:02:12	0:02:27	0:00:15			0.00017	15
kiwifruit	Hayward	2016-2017	2/11/2016	41				Close	E	9	NA	1	G	0:06:20	0:06:36	0:00:16			0.00019	16
kiwifruit	Hayward	2016-2017	2/11/2016	41				Close	E	9	NA	1	G	0:10:33	0:10:48	0:00:15			0.00017	15
kiwifruit	Hayward	2016-2017	2/11/2016	41				Close	E	9	NA	4	W	0:13:53	0:14:47	0:00:54			0.00062	54
kiwifruit	Hayward	2016-2017	2/11/2016	41				Close	E	9	NA	7	W	0:14:52	0:15:21	0:00:29			0.00034	29
kiwifruit	Hayward	2016-2017	2/11/2016	41				Close	E	9	NA	5	W	0:15:04	0:15:41	0:00:37			0.00043	37
kiwifruit	Hayward	2016-2017	2/11/2016	41				Close	E	9	NA	7	W	0:15:45	0:15:58	0:00:13			0.00015	13
kiwifruit	Hayward	2016-2017	2/11/2016	41				Close	E	9	NA	1	G	0:16:01	0:16:30	0:00:29			0.00034	29
kiwifruit	Hayward	2016-2017	2/11/2016	41				Close	E	9	NA	4	W	0:16:33	0:16:51	0:00:18			0.00021	18
kiwifruit	Hayward	2016-2017	2/11/2016	41				Close	E	9	NA	6	W	0:20:41	0:21:05	0:00:24			0.00028	24
kiwifruit	Hayward	2016-2017	2/11/2016	41				Close	E	9	NA	3	W	0:21:10	0:21:35	0:00:25			0.00029	25
kiwifruit	Hayward	2016-2017	2/11/2016	41				Close	E	9	NA	5	W	0:22:27	0:22:36	0:00:09			1.00E-04	9
kiwifruit	Hayward	2016-2017	2/11/2016	41				Close	E	9	NA	6	W	0:22:38	0:22:47	0:00:09			1.00E-04	9
kiwifruit	Hayward	2016-2017	2/11/2016	42			0:23:05	Close	E	9	NA	6	W	0:00:00	0:00:14	0:00:14			0.00016	14
kiwifruit	Hayward	2016-2017	2/11/2016	42				Close	E	9	NA	4	W	0:00:16	0:00:26	0:00:10			0.00012	10
kiwifruit	Hayward	2016-2017	2/11/2016	42				Close	E	9	NA	3	W	0:00:27	0:00:32	0:00:05			6.00E-05	5
kiwifruit	Hayward	2016-2017	2/11/2016	42				Close	E	9	NA	6	W	0:00:27	0:00:37	0:00:10			0.00012	10
kiwifruit	Hayward	2016-2017	2/11/2016	42				Close	E	9	NA	1	G	0:00:33	0:00:48	0:00:15			0.00017	15
kiwifruit	Hayward	2016-2017	2/11/2016	42				Close	E	9	NA	4	W	0:00:38	0:00:49	0:00:11			0.00013	11
kiwifruit	Hayward	2016-2017	2/11/2016	42				Close	E	9	NA	5	W	0:00:51	0:01:05	0:00:14			0.00016	14
kiwifruit	Hayward	2016-2017	2/11/2016	42				Close	E	9	NA	1	G	0:01:09	0:01:12	0:00:03			3.00E-05	3
kiwifruit	Hayward	2016-2017	2/11/2016	42				Close	E	9	NA	1	G	0:01:10	0:01:23	0:00:13			0.00015	13
kiwifruit	Hayward	2016-2017	2/11/2016	42				Close	E	9	NA	3	W	0:01:13	0:01:25	0:00:12			0.00014	12
kiwifruit	Hayward	2016-2017	2/11/2016	42				Close	E	9	NA	4	W	0:01:26	0:01:37	0:00:11			0.00013	11
kiwifruit	Hayward	2016-2017	2/11/2016	42				Close	E	9	NA	9	G	0:01:46	0:01:48	0:00:02			2.00E-05	2
kiwifruit	Hayward	2016-2017	2/11/2016	42				Close	E	9	NA	5	W	0:02:22	0:02:33	0:00:11			0.00013	11
kiwifruit	Hayward	2016-2017	2/11/2016	42				Close	E	9	NA	4	W	0:02:35	0:02:39	0:00:04			5.00E-05	4
kiwifruit	Hayward	2016-2017	2/11/2016	42				Close	E	9	NA	3	W	0:02:40	0:02:47	0:00:07			8.00E-05	7
kiwifruit	Hayward	2016-2017	2/11/2016	42				Close	E	9	NA	5	W	0:02:49	0:02:52	0:00:03			3.00E-05	3
kiwifruit	Hayward	2016-2017	2/11/2016	42				Close	E	9	NA	7	W	0:02:51	0:02:57	0:00:06			7.00E-05	6
kiwifruit	Hayward	2016-2017	2/11/2016	42				Close	E	9	NA	4	W	0:03:05	0:03:18	0:00:13			0.00015	13
kiwifruit	Hayward	2016-2017	2/11/2016	42				Close	E	9	NA	5	W	0:03:19	0:03:31	0:00:12			0.00014	12
kiwifruit	Hayward	2016-2017	2/11/2016	42				Close	E	9	NA	9	G	0:03:33	0:03:46	0:00:13			0.00015	13
kiwifruit	Hayward	2016-2017	2/11/2016	42				Close	E	9	NA	1	G	0:03:39	0:03:49	0:00:10			0.00012	10
kiwifruit	Hayward	2016-2017	2/11/2016	42				Close	E	9	NA	5	W	0:03:50	0:04:08	0:00:18			0.00021	18
kiwifruit	Hayward	2016-2017	2/11/2016	42				Close	E	9	NA	1	G	0:04:51	0:05:31	0:00:40			0.00046	40
kiwifruit	Hayward	2016-2017	2/11/2016	42				Close	E	9	NA	7	W	0:05:27	0:06:03	0:00:36			0.00042	36
kiwifruit	Hayward	2016-2017	2/11/2016	42				Close	E	9	NA	4	W	0:05:42	0:05:54	0:00:12			0.00014	12
kiwifruit	Hayward	2016-2017	2/11/2016	42				Close	E	9	NA	1	G	0:06:26	0:06:46	0:00:20			0.00023	20
kiwifruit	Hayward	2016-2017	2/11/2016	42				Close	E	9	NA	4	W	0:06:33	0:06:57	0:00:24			0.00028	24
kiwifruit	Hayward	2016-2017	2/11/2016	42				Close	E	9	NA	6	W	0:06:47	0:06:58	0:00:11			0.00013	11
kiwifruit	Hayward	2016-2017	2/11/2016	42				Close	E	9	NA	3	W	0:06:58	0:07:00	0:00:02			2.00E-05	2
kiwifruit	Hayward	2016-2017	2/11/2016	42				Close	E	9	NA	9	G	0:06:59	0:07:03	0:00:04			5.00E-05	4
kiwifruit	Hayward	2016-2017	2/11/2016	42				Close	E	9	NA	3	W	0:07:02	0:07:13	0:00:11			0.00013	11
kiwifruit	Hayward	2016-2017	2/11/2016	42				Close	E	9	NA	7	W	0:07:36	0:07:42	0:00:06			7.00E-05	6
kiwifruit	Hayward	2016-2017	2/11/2016	42				Close	E	9	NA	1	G	0:07:44	0:07:51	0:00:07			8.00E-05	7
kiwifruit	Hayward	2016-2017	2/11/2016	42				Close	E	9	NA	3	W	0:09:00	0:09:25	0:00:25			0.00029	25
kiwifruit	Hayward	2016-2017	2/11/2016	42				Close	E	9	NA	4	W	0:09:26	0:09:33	0:00:07			8.00E-05	7
kiwifruit	Hayward	2016-2017	2/11/2016	42				Close	E	9	NA	1	G	0:09:49	0:09:55	0:00:06			7.00E-05	6
kiwifruit	Hayward	2016-2017	2/11/2016	42				Close	E	9	NA	6	W	0:09:57	0:10:22	0:00:25			0.00029	25
kiwifruit	Hayward	2016-2017	2/11/2016	42				Close	E	9	NA	5	W	0:10:19	0:10:53	0:00:34			0.00039	34
kiwifruit	Hayward	2016-2017	2/11/2016	42				Close	E	9	NA	9	G	0:10:23	0:10:33	0:00:10			0.00012	10
kiwifruit	Hayward	2016-2017	2/11/2016	42				Close	E	9	NA	1	G	0:10:20	0:10:44	0:00:24			0.00028	24
kiwifruit	Hayward	2016-2017	2/11/2016	42				Close	E	9	NA	3	W	0:10:42	0:10:55	0:00:13			0.00015	13
kiwifruit	Hayward	2016-2017	2/11/2016	42				Close	E	9	NA	1	G	0:10:57	0:10:59	0:00:02			2.00E-05	2
kiwifruit	Hayward	2016-2017	2/11/2016	42				Close	E	9	NA	3	W	0:11:01	0:11:14	0:00:13			0.00015	13
kiwifruit	Hayward	2016-2017	2/11/2016	42				Close	E	9	NA	7	W	0:11:02	0:11:12	0:00:10			0.00012	10
kiwifruit	Hayward	2016-2017	2/11/2016	42				Close	E	9	NA	1	G	0:11:16	0:11:26	0:00:10			0.00012	10
kiwifruit	Hayward	2016-2017	2/11/2016	42				Close	E	9	NA	5	W	0:12:04	0:12:16	0:00:12			0.00014	12
kiwifruit	Hayward	2016-2017	2/11/2016	42				Close	E	9	NA	4	W	0:12:18	0:12:27	0:00:09			1.00E-04	9
kiwifruit	Hayward	2016-2017	2/11/2016	42				Close	E	9	NA	1	G	0:12:38	0:12:42	0:00:04			5.00E-05	4
kiwifruit	Hayward	2016-2017	2/11/2016	42				Close	E	9	NA	4	W	0:13:07	0:13:11	0:00:04			5.00E-05	4
kiwifruit	Hayward	2016-2017	2/11/2016	42				Close	E	9	NA	1	G	0:13:40	0:13:50	0:00:10			0.00012	10
kiwifruit	Hayward	2016-2017	2/11/2016	42				Close	E	9	NA	4	W	0:16:48	0:17:01	0:00:13			0.00015	13
kiwifruit	Hayward	2016-2017	2/11/2016	42				Close	E	9	NA	6	W	0:17:03	0:17:24	0:00:21			0.00024	21
kiwifruit	Hayward	2016-2017	2/11/2016	42				Close	E	9	NA	1	G	0:17:30	0:17:51	0:00:21			0.00024	21
kiwifruit	Hayward	2016-2017	2/11/2016	42				Close	E	9	NA	9	G	0:17:48	0:18:00	0:00:12			0.00014	12
kiwifruit	Hayward	2016-2017	2/11/2016	42				Close	E	9	NA	3	W	0:18:02	0:18:16	0:00:14			0.00016	14
kiwifruit	Hayward	2016-2017	2/11/2016	42				Close	E	9	NA	1	G	0:18:11	0:18:33	0:00:22			0.00025	22
kiwifruit	Hayward	2016-2017	2/11/2016	42				Close	E	9	NA	1	G	0:20:09	0:20:20	0:00:11			0.00013	11
kiwifruit	Hayward	2016-2017	2/11/2016	42				Close	E	9	NA	7	W	0:20:29	0:21:24	0:00:55			0.00064	55
kiwifruit	Hayward	2016-2017	2/11/2016	42				Close	E	9	NA	6	W	0:22:31	0:22:42	0:00:11			0.00013	11
kiwifruit	Hayward	2016-2017	2/11/2016	43			0:23:05	Close	E	9	NA	7	W	0:01:15	0:01:24	0:00:09			1.00E-04	9
kiwifruit	Hayward	2016-2017	2/11/2016	43				Close	E	9	NA	1	G	0:05:01	0:05:11	0:00:10			0.00012	10
kiwifruit	Hayward	2016-2017	2/11/2016	43				Close	E	9	NA	5	W	0:05:34	0:06:24	0:00:50			0.00058	50
kiwifruit	Hayward	2016-2017	2/11/2016	43				Close	E	9	NA	7	W	0:06:29	0:06:55	0:00:26			3.00E-04	26
kiwifruit	Hayward	2016-2017	2/11/2016	43				Close	E	9	NA	9	G	0:07:01	0:07:04	0:00:03			3.00E-05	3
kiwifruit	Hayward	2016-2017	2/11/2016	43				Close	E	9	NA	5	W	0:07:26	0:07:52	0:00:26			3.00E-04	26
kiwifruit	Hayward	2016-2017	2/11/2016	43				Close	E	9	NA	3	W	0:07:26	0:07:38	0:00:12			0.00014	12
kiwifruit	Hayward	2016-2017	2/11/2016	43				Close	E	9	NA	1	G	0:07:30	0:08:01	0:00:31			0.00036	31
kiwifruit	Hayward	2016-2017	2/11/2016	43				Close	E	9	NA	9	G	0:07:55	0:08:17	0:00:22			0.00025	22
kiwifruit	Hayward	2016-2017	2/11/2016	43				Close	E	9	NA	4	W	0:08:05	0:08:21	0:00:16			0.00019	16
kiwifruit	Hayward	2016-2017	2/11/2016	43				Close	E	9	NA	5	W	0:08:15	0:08:31	0:00:16			0.00019	16
kiwifruit	Hayward	2016-2017	2/11/2016	43				Close	E	9	NA	4	W	0:08:26	0:08:39	0:00:13			0.00015	13
kiwifruit	Hayward	2016-2017	2/11/2016	43				Close	E	9	NA	7	W	0:08:33	0:08:56	0:00:23			0.00027	23
kiwifruit	Hayward	2016-2017	2/11/2016	43				Close	E	9	NA	3	W	0:08:42	0:08:50	0:00:08			9.00E-05	8
kiwifruit	Hayward	2016-2017	2/11/2016	43				Close	E	9	NA	1	G	0:08:50	0:09:01	0:00:11			0.00013	11
kiwifruit	Hayward	2016-2017	2/11/2016	43				Close	E	9	NA	3	W	0:08:59	0:09:33	0:00:34			0.00039	34
kiwifruit	Hayward	2016-2017	2/11/2016	43				Close	E	9	NA	6	W	0:09:02	0:09:20	0:00:18			0.00021	18
kiwifruit	Hayward	2016-2017	2/11/2016	43				Close	E	9	NA	5	W	0:09:20	0:09:28	0:00:08			9.00E-05	8
kiwifruit	Hayward	2016-2017	2/11/2016	43				Close	E	9	NA	4	W	0:09:35	0:09:55	0:00:20			0.00023	20
kiwifruit	Hayward	2016-2017	2/11/2016	43				Close	E	9	NA	3	W	0:09:48	0:09:55	0:00:07			8.00E-05	7
kiwifruit	Hayward	2016-2017	2/11/2016	43				Close	E	9	NA	5	W	0:09:58	0:10:38	0:00:40			0.00046	40
kiwifruit	Hayward	2016-2017	2/11/2016	43				Close	E	9	NA	5	W	0:10:53	0:10:56	0:00:03			3.00E-05	3
kiwifruit	Hayward	2016-2017	2/11/2016	43				Close	E	9	NA	1	G	0:10:49	0:11:23	0:00:34			0.00039	34
kiwifruit	Hayward	2016-2017	2/11/2016	43				Close	E	9	NA	6	W	0:11:26	0:11:37	0:00:11			0.00013	11
kiwifruit	Hayward	2016-2017	2/11/2016	43				Close	E	9	NA	9	G	0:11:38	0:11:51	0:00:13			0.00015	13
kiwifruit	Hayward	2016-2017	2/11/2016	43				Close	E	9	NA	1	G	0:11:47	0:11:55	0:00:08			9.00E-05	8
kiwifruit	Hayward	2016-2017	2/11/2016	43				Close	E	9	NA	1	G	0:13:33	0:14:01	0:00:28			0.00032	28
kiwifruit	Hayward	2016-2017	2/11/2016	43				Close	E	9	NA	5	W	0:14:04	0:14:12	0:00:08			9.00E-05	8
kiwifruit	Hayward	2016-2017	2/11/2016	43				Close	E	9	NA	4	W	0:15:25	0:15:40	0:00:15			0.00017	15
kiwifruit	Hayward	2016-2017	2/11/2016	43				Close	E	9	NA	6	W	0:15:42	0:15:50	0:00:08			9.00E-05	8
kiwifruit	Hayward	2016-2017	2/11/2016	43				Close	E	9	NA	1	G	0:16:20	0:16:34	0:00:14			0.00016	14
kiwifruit	Hayward	2016-2017	2/11/2016	43				Close	E	9	NA	4	W	0:16:38	0:16:59	0:00:21			0.00024	21
kiwifruit	Hayward	2016-2017	2/11/2016	43				Close	E	9	NA	3	W	0:17:03	0:17:10	0:00:07			8.00E-05	7
kiwifruit	Hayward	2016-2017	2/11/2016	43				Close	E	9	NA	4	W	0:17:43	0:17:50	0:00:07			8.00E-05	7
kiwifruit	Hayward	2016-2017	2/11/2016	43				Close	E	9	NA	7	W	0:18:18	0:18:38	0:00:20			0.00023	20
kiwifruit	Hayward	2016-2017	2/11/2016	43				Close	E	9	NA	1	G	0:18:40	0:19:01	0:00:21			0.00024	21
kiwifruit	Hayward	2016-2017	2/11/2016	43				Close	E	9	NA	5	W	0:19:04	0:19:26	0:00:22			0.00025	22
kiwifruit	Hayward	2016-2017	2/11/2016	43				Close	E	9	NA	6	W	0:19:42	0:19:57	0:00:15			0.00017	15
kiwifruit	Hayward	2016-2017	2/11/2016	43				Close	E	9	NA	7	W	0:19:58	0:19:59	0:00:01			1.00E-05	1
kiwifruit	Hayward	2016-2017	2/11/2016	43				Close	E	9	NA	3	W	0:20:04	0:20:20	0:00:16			0.00019	16
kiwifruit	Hayward	2016-2017	2/11/2016	43				Close	E	9	NA	7	W	0:20:23	0:20:24	0:00:01			1.00E-05	1
kiwifruit	Hayward	2016-2017	2/11/2016	43				Close	E	9	NA	7	W	0:20:24	0:20:39	0:00:15			0.00017	15
kiwifruit	Hayward	2016-2017	2/11/2016	43				Close	E	9	NA	5	W	0:20:44	0:20:56	0:00:12			0.00014	12
kiwifruit	Hayward	2016-2017	2/11/2016	43				Close	E	9	NA	9	G	0:22:53	0:22:59	0:00:06			7.00E-05	6
kiwifruit	Hayward	2016-2017	2/11/2016	44			0:23:06	Close	E	9	NA	7	W	0:01:01	0:01:25	0:00:24			0.00028	24
kiwifruit	Hayward	2016-2017	2/11/2016	44				Close	E	9	NA	6	W	0:01:43	0:01:57	0:00:14			0.00016	14
kiwifruit	Hayward	2016-2017	2/11/2016	44				Close	E	9	NA	1	G	0:04:11	0:04:48	0:00:37			0.00043	37
kiwifruit	Hayward	2016-2017	2/11/2016	44				Close	E	9	NA	7	W	0:04:36	0:05:00	0:00:24			0.00028	24
kiwifruit	Hayward	2016-2017	2/11/2016	44				Close	E	9	NA	3	W	0:05:04	0:05:22	0:00:18			0.00021	18
kiwifruit	Hayward	2016-2017	2/11/2016	44				Close	E	9	NA	4	W	0:05:24	0:05:30	0:00:06			7.00E-05	6
kiwifruit	Hayward	2016-2017	2/11/2016	44				Close	E	9	NA	3	W	0:05:30	0:05:38	0:00:08			9.00E-05	8
kiwifruit	Hayward	2016-2017	2/11/2016	44				Close	E	9	NA	7	W	0:05:59	0:06:15	0:00:16			0.00019	16
kiwifruit	Hayward	2016-2017	2/11/2016	44				Close	E	9	NA	7	W	0:06:28	0:06:35	0:00:07			8.00E-05	7
kiwifruit	Hayward	2016-2017	2/11/2016	44				Close	E	9	NA	5	W	0:07:09	0:07:42	0:00:33			0.00038	33
kiwifruit	Hayward	2016-2017	2/11/2016	44				Close	E	9	NA	1	G	0:07:23	0:07:28	0:00:05			6.00E-05	5
kiwifruit	Hayward	2016-2017	2/11/2016	44				Close	E	9	NA	5	W	0:07:46	0:07:57	0:00:11			0.00013	11
kiwifruit	Hayward	2016-2017	2/11/2016	44				Close	E	9	NA	9	G	0:08:00	0:08:03	0:00:03			3.00E-05	3
kiwifruit	Hayward	2016-2017	2/11/2016	44				Close	E	9	NA	1	G	0:11:10	0:11:31	0:00:21			0.00024	21
kiwifruit	Hayward	2016-2017	2/11/2016	44				Close	E	9	NA	5	W	0:11:33	0:11:39	0:00:06			7.00E-05	6
kiwifruit	Hayward	2016-2017	2/11/2016	45			0:23:04	Close	E	9	NA	3	W	0:09:25	0:10:05	0:00:40			0.00046	40
kiwifruit	Hayward	2016-2017	2/11/2016	45				Close	E	9	NA	5	W	0:10:00	0:10:35	0:00:35			0.00041	35
kiwifruit	Hayward	2016-2017	2/11/2016	45				Close	E	9	NA	4	W	0:10:07	0:10:41	0:00:34			0.00039	34
kiwifruit	Hayward	2016-2017	2/11/2016	45				Close	E	9	NA	6	W	0:10:44	0:11:04	0:00:20			0.00023	20
kiwifruit	Hayward	2016-2017	2/11/2016	45				Close	E	9	NA	4	W	0:10:47	0:10:54	0:00:07			8.00E-05	7
kiwifruit	Hayward	2016-2017	2/11/2016	45				Close	E	9	NA	5	W	0:11:05	0:11:15	0:00:10			0.00012	10
kiwifruit	Hayward	2016-2017	2/11/2016	45				Close	E	9	NA	1	G	0:12:51	0:13:07	0:00:16			0.00019	16
kiwifruit	Hayward	2016-2017	2/11/2016	45				Close	E	9	NA	9	G	0:13:11	0:13:19	0:00:08			9.00E-05	8
kiwifruit	Hayward	2016-2017	2/11/2016	45				Close	E	9	NA	5	W	0:22:55	0:23:10	0:00:15			0.00017	15
kiwifruit	Hayward	2016-2017	2/11/2016	46			0:23:05	Close	E	9	NA	4	W	0:06:05	0:07:16	0:01:11			0.00082	71
kiwifruit	Hayward	2016-2017	2/11/2016	46				Close	E	9	NA	1	G	0:08:12	0:09:36	0:01:24			0.00097	84
kiwifruit	Hayward	2016-2017	2/11/2016	46				Close	E	9	NA	4	W	0:09:45	0:09:52	0:00:07		Note: Very windy	8.00E-05	7
kiwifruit	Hayward	2016-2017	2/11/2016	46				Close	E	9	NA	1	G	0:09:55	0:10:52	0:00:57			0.00066	57
kiwifruit	Hayward	2016-2017	2/11/2016	46				Close	E	9	NA	5	W	0:10:58	0:11:10	0:00:12			0.00014	12
kiwifruit	Hayward	2016-2017	2/11/2016	46				Close	E	9	NA	7	W	0:11:17	0:11:57	0:00:40			0.00046	40
kiwifruit	Hayward	2016-2017	2/11/2016	46				Close	E	9	NA	6	W	0:14:21	0:15:23	0:01:02			0.00072	62
kiwifruit	Hayward	2016-2017	2/11/2016	46				Close	E	9	NA	5	W	0:15:29	0:16:00	0:00:31			0.00036	31
kiwifruit	Hayward	2016-2017	2/11/2016	46				Close	E	9	NA	5	W	0:16:42	0:17:01	0:00:19			0.00022	19
kiwifruit	Hayward	2016-2017	2/11/2016	46				Close	E	9	NA	5	W	0:17:08	0:17:19	0:00:11			0.00013	11
kiwifruit	Hayward	2016-2017	2/11/2016	46				Close	E	9	NA	1	G	0:17:25	0:17:45	0:00:20			0.00023	20
kiwifruit	Hayward	2016-2017	2/11/2016	46				Close	E	9	NA	7	W	0:17:41	0:17:58	0:00:17			2.00E-04	17
kiwifruit	Hayward	2016-2017	2/11/2016	46				Close	E	9	NA	1	G	0:17:49	0:17:57	0:00:08			9.00E-05	8
kiwifruit	Hayward	2016-2017	2/11/2016	46				Close	E	9	NA	5	W	0:18:41	0:18:47	0:00:06			7.00E-05	6
kiwifruit	Hayward	2016-2017	2/11/2016	46				Close	E	9	NA	5	W	0:18:54	0:19:04	0:00:10			0.00012	10
kiwifruit	Hayward	2016-2017	2/11/2016	46				Close	E	9	NA	1	G	0:19:08	0:19:25	0:00:17			2.00E-04	17
kiwifruit	Hayward	2016-2017	2/11/2016	46				Close	E	9	NA	1	G	0:20:43	0:20:50	0:00:07			8.00E-05	7
kiwifruit	Hayward	2016-2017	2/11/2016	47			0:23:05	Close	E	9	NA	5	W	0:01:19	0:01:40	0:00:21			0.00024	21
kiwifruit	Hayward	2016-2017	2/11/2016	47				Close	E	9	NA	1	G	0:13:54	0:14:14	0:00:20			0.00023	20
kiwifruit	Hayward	2016-2017	2/11/2016	47				Close	E	9	NA	1	G	0:14:17	0:14:27	0:00:10			0.00012	10
kiwifruit	Hayward	2016-2017	2/11/2016	48			0:23:05	Close	E	9	NA	4	W	0:09:31	0:09:46	0:00:15			0.00017	15
kiwifruit	Hayward	2016-2017	2/11/2016	48				Close	E	9	NA	1	G	0:09:48	0:09:58	0:00:10			0.00012	10
kiwifruit	Hayward	2016-2017	2/11/2016	48				Close	E	9	NA	4	W	0:10:01	0:10:02	0:00:01			1.00E-05	1
kiwifruit	Hayward	2016-2017	2/11/2016	48				Close	E	9	NA	4	W	0:19:22	0:19:51	0:00:29			0.00034	29
kiwifruit	Hayward	2016-2017	2/11/2016	48				Close	E	9	NA	9	G	0:19:54	0:20:01	0:00:07			8.00E-05	7
kiwifruit	Hayward	2016-2017	2/11/2016	48				Close	E	9	NA	6	W	0:20:03	0:20:22	0:00:19			0.00022	19
kiwifruit	Hayward	2016-2017	2/11/2016	49			0:23:05	Close	E	9	NA	5	W	0:12:27	0:13:59	0:01:32			0.00106	92
kiwifruit	Hayward	2016-2017	2/11/2016	49				Close	E	9	NA	7	W	0:14:02	0:15:13	0:01:11			0.00082	71
kiwifruit	Hayward	2016-2017	2/11/2016	49				Close	E	9	NA	7	W	0:20:03	0:20:10	0:00:07			8.00E-05	7
kiwifruit	Hayward	2016-2017	2/11/2016	49				Close	E	9	NA	9	G	0:20:12	0:20:23	0:00:11			0.00013	11
kiwifruit	Hayward	2016-2017	2/11/2016	49			0:23:05	Close	E	9	NA	9	G	0:14:08	0:14:16	0:00:08			9.00E-05	8
kiwifruit	Hayward	2016-2017	2/11/2016	49				Close	E	9	NA	7	W	0:14:17	0:14:41	0:00:24			0.00028	24
kiwifruit	Hayward	2016-2017	2/11/2016	49				Close	E	9	NA	5	W	0:19:26	0:19:34	0:00:08			9.00E-05	8
kiwifruit	Hayward	2016-2017	2/11/2016	49				Close	E	9	NA	4	W	0:21:51	0:22:23	0:00:32			0.00037	32
kiwifruit	Hayward	2016-2017	2/11/2016	49				Close	E	9	NA	7	W	0:22:02	0:22:25	0:00:23			0.00027	23
kiwifruit	Hayward	2016-2017	2/11/2016	49				Close	E	9	NA	3	W	0:22:26	0:23:02	0:00:36			0.00042	36
kiwifruit	Hayward	2016-2017	2/11/2016	50			0:23:05	Close	E	9	NA	9	G	0:14:08	0:14:16	0:00:08			9.00E-05	8
kiwifruit	Hayward	2016-2017	2/11/2016	50			0:23:05	Close	E	9	NA	7	W	0:14:17	0:14:41	0:00:24			0.00028	24
kiwifruit	Hayward	2016-2017	2/11/2016	50			0:23:05	Close	E	9	NA	5	W	0:19:26	0:19:34	0:00:08			9.00E-05	8
kiwifruit	Hayward	2016-2017	2/11/2016	50			0:23:05	Close	E	9	NA	7	W	0:22:02	0:22:25	0:00:23			0.00027	23
kiwifruit	Hayward	2016-2017	2/11/2016	50			0:23:05	Close	E	9	NA	4	W	0:21:51	0:22:23	0:00:32			0.00037	32
kiwifruit	Hayward	2016-2017	2/11/2016	50			0:23:05	Close	E	9	NA	3	W	0:22:27	0:23:03	0:00:36			0.00042	36
kiwifruit	Hayward	2016-2017	2/11/2016	51			0:23:05	Close	E	9	NA	3	W	0:00:00	0:00:16	0:00:16			0.00019	16
kiwifruit	Hayward	2016-2017	2/11/2016	51			0:23:05	Close	E	9	NA	4	W	0:00:20	0:00:31	0:00:11			0.00013	11
kiwifruit	Hayward	2016-2017	2/11/2016	51			0:23:05	Close	E	9	NA	6	W	0:00:33	0:01:04	0:00:31			0.00036	31
kiwifruit	Hayward	2016-2017	2/11/2016	51			0:23:05	Close	E	9	NA	5	W	0:00:50	0:01:05	0:00:15			0.00017	15
kiwifruit	Hayward	2016-2017	2/11/2016	51			0:23:05	Close	E	9	NA	4	W	0:00:53	0:00:57	0:00:04			5.00E-05	4
kiwifruit	Hayward	2016-2017	2/11/2016	51			0:23:05	Close	E	9	NA	3	W	0:00:39	0:00:51	0:00:12			0.00014	12
kiwifruit	Hayward	2016-2017	2/11/2016	51			0:23:05	Close	E	9	NA	5	W	0:01:17	0:01:27	0:00:10			0.00012	10
kiwifruit	Hayward	2016-2017	2/11/2016	51			0:23:05	Close	E	9	NA	4	W	0:01:16	0:01:22	0:00:06			7.00E-05	6
kiwifruit	Hayward	2016-2017	2/11/2016	51			0:23:05	Close	E	9	NA	3	W	0:02:14	0:02:21	0:00:07			8.00E-05	7
kiwifruit	Hayward	2016-2017	2/11/2016	51			0:23:05	Close	E	9	NA	4	W	0:02:23	0:02:38	0:00:15			0.00017	15
kiwifruit	Hayward	2016-2017	2/11/2016	51			0:23:05	Close	E	9	NA	3	W	0:02:40	0:02:54	0:00:14			0.00016	14
kiwifruit	Hayward	2016-2017	2/11/2016	51			0:23:05	Close	E	9	NA	1	G	0:03:00	0:03:05	0:00:05			6.00E-05	5
kiwifruit	Hayward	2016-2017	2/11/2016	51			0:23:05	Close	E	9	NA	1	G	0:05:37	0:05:57	0:00:20			0.00023	20
kiwifruit	Hayward	2016-2017	2/11/2016	51			0:23:05	Close	E	9	NA	9	G	0:06:41	0:06:56	0:00:15		flower partly obscured by flagging tape, not exact times	0.00017	15
kiwifruit	Hayward	2016-2017	2/11/2016	51			0:23:05	Close	E	9	NA	5	W	0:15:31	0:15:51	0:00:20			0.00023	20
kiwifruit	Hayward	2016-2017	2/11/2016	51			0:23:05	Close	E	9	NA	6	W	0:16:40	0:17:39	0:00:59			0.00068	59
kiwifruit	Hayward	2016-2017	2/11/2016	52			0:23:05	Close	E	9	NA	3	W	0:06:51	0:07:13	0:00:22			0.00025	22
kiwifruit	Hayward	2016-2017	2/11/2016	52			0:23:05	Close	E	9	NA	4	W	0:07:15	0:07:24	0:00:09			1.00E-04	9
kiwifruit	Hayward	2016-2017	2/11/2016	52			0:23:05	Close	E	9	NA	5	W	0:10:32	0:10:47	0:00:15			0.00017	15
kiwifruit	Hayward	2016-2017	2/11/2016	52			0:23:05	Close	E	9	NA	4	W	0:10:48	0:11:04	0:00:16			0.00019	16
kiwifruit	Hayward	2016-2017	2/11/2016	52			0:23:05	Close	E	9	NA	3	W	0:11:05	0:11:11	0:00:06			7.00E-05	6
kiwifruit	Hayward	2016-2017	2/11/2016	52			0:23:05	Close	E	9	NA	5	W	0:11:12	0:11:18	0:00:06			7.00E-05	6
kiwifruit	Hayward	2016-2017	2/11/2016	52			0:23:05	Close	E	9	NA	7	W	0:18:54	0:19:23	0:00:29			0.00034	29
kiwifruit	Hayward	2016-2017	2/11/2016	52			0:23:05	Close	E	9	NA	6	W	0:19:49	0:20:22	0:00:33			0.00038	33
kiwifruit	Hayward	2016-2017	4/11/2016	134		9:28 a.m.	1:08:59	Far	A	10	NA	3	G	0:01:41	0:01:43	0:00:02	Flower 6 is hard to see		2.00E-05	2
kiwifruit	Hayward	2016-2017	4/11/2016	134				Far	A	10	NA	1	W	0:02:24	0:02:26	0:00:02			2.00E-05	2
kiwifruit	Hayward	2016-2017	4/11/2016	134				Far	A	10	NA	9	W	0:02:43	0:03:07	0:00:24			0.00028	24
kiwifruit	Hayward	2016-2017	4/11/2016	134				Far	A	10	NA	9	W	0:03:21	0:03:49	0:00:28			0.00032	28
kiwifruit	Hayward	2016-2017	4/11/2016	134				Far	A	10	NA	7	W	0:03:56	0:03:57	0:00:01			1.00E-05	1
kiwifruit	Hayward	2016-2017	4/11/2016	134				Far	A	10	NA	2	G	0:04:08	0:04:09	0:00:01			1.00E-05	1
kiwifruit	Hayward	2016-2017	4/11/2016	134				Far	A	10	NA	7	W	0:05:01	0:05:18	0:00:17			2.00E-04	17
kiwifruit	Hayward	2016-2017	4/11/2016	134				Far	A	10	NA	8	W	0:05:45	0:06:13	0:00:28			0.00032	28
kiwifruit	Hayward	2016-2017	4/11/2016	134				Far	A	10	NA	10	W	0:06:15	0:06:53	0:00:38			0.00044	38
kiwifruit	Hayward	2016-2017	4/11/2016	134				Far	A	10	NA	1	W	0:07:32	0:07:36	0:00:04			5.00E-05	4
kiwifruit	Hayward	2016-2017	4/11/2016	134				Far	A	10	NA	9	W	0:07:57	0:08:12	0:00:15			0.00017	15
kiwifruit	Hayward	2016-2017	4/11/2016	134				Far	A	10	NA	1	W	0:08:22	0:08:32	0:00:10			0.00012	10
kiwifruit	Hayward	2016-2017	4/11/2016	134				Far	A	10	NA	10	W	0:09:12	0:09:57	0:00:45			0.00052	45
kiwifruit	Hayward	2016-2017	4/11/2016	134				Far	A	10	NA	10	W	0:10:43	0:10:45	0:00:02			2.00E-05	2
kiwifruit	Hayward	2016-2017	4/11/2016	134				Far	A	10	NA	8	W	0:18:13	0:18:18	0:00:05			6.00E-05	5
kiwifruit	Hayward	2016-2017	4/11/2016	134				Far	A	10	NA	10	W	0:19:49	0:19:55	0:00:06			7.00E-05	6
kiwifruit	Hayward	2016-2017	4/11/2016	134				Far	A	10	NA	8	W	0:20:39	0:20:55	0:00:16			0.00019	16
kiwifruit	Hayward	2016-2017	4/11/2016	134				Far	A	10	NA	10	W	0:20:59	0:21:07	0:00:08			9.00E-05	8
kiwifruit	Hayward	2016-2017	4/11/2016	134				Far	A	10	NA	9	W	0:26:12	0:26:32	0:00:20			0.00023	20
kiwifruit	Hayward	2016-2017	4/11/2016	134				Far	A	10	NA	1	W	0:26:26	0:26:46	0:00:20			0.00023	20
kiwifruit	Hayward	2016-2017	4/11/2016	134				Far	A	10	NA	2	G	0:26:48	0:26:59	0:00:11			0.00013	11
kiwifruit	Hayward	2016-2017	4/11/2016	134				Far	A	10	NA	5	G	0:27:04	0:27:12	0:00:08			9.00E-05	8
kiwifruit	Hayward	2016-2017	4/11/2016	134				Far	A	10	NA	6	G	0:27:13	0:27:14	0:00:01			1.00E-05	1
kiwifruit	Hayward	2016-2017	4/11/2016	134				Far	A	10	NA	10	W	0:27:13	0:27:23	0:00:10			0.00012	10
kiwifruit	Hayward	2016-2017	4/11/2016	134				Far	A	10	NA	10	W	0:30:59	0:31:21	0:00:22			0.00025	22
kiwifruit	Hayward	2016-2017	4/11/2016	134				Far	A	10	NA	10	W	0:31:28	0:31:39	0:00:11			0.00013	11
kiwifruit	Hayward	2016-2017	4/11/2016	134				Far	A	10	NA	7	W	0:35:29	0:35:46	0:00:17			2.00E-04	17
kiwifruit	Hayward	2016-2017	4/11/2016	134				Far	A	10	NA	8	W	0:35:51	0:36:15	0:00:24			0.00028	24
kiwifruit	Hayward	2016-2017	4/11/2016	134				Far	A	10	NA	1	W	0:36:35	0:36:40	0:00:05			6.00E-05	5
kiwifruit	Hayward	2016-2017	4/11/2016	134				Far	A	10	NA	10	W	0:36:46	0:36:56	0:00:10			0.00012	10
kiwifruit	Hayward	2016-2017	4/11/2016	134				Far	A	10	NA	8	W	0:38:55	0:39:21	0:00:26			3.00E-04	26
kiwifruit	Hayward	2016-2017	4/11/2016	134				Far	A	10	NA	2	G	0:39:27	0:39:36	0:00:09			1.00E-04	9
kiwifruit	Hayward	2016-2017	4/11/2016	134				Far	A	10	NA	1	W	0:41:53	0:41:56	0:00:03			3.00E-05	3
kiwifruit	Hayward	2016-2017	4/11/2016	134				Far	A	10	NA	10	W	0:42:40	0:42:59	0:00:19			0.00022	19
kiwifruit	Hayward	2016-2017	4/11/2016	134				Far	A	10	NA	9	W	0:44:44	0:45:12	0:00:28			0.00032	28
kiwifruit	Hayward	2016-2017	4/11/2016	134				Far	A	10	NA	9	W	0:45:18	0:45:25	0:00:07			8.00E-05	7
kiwifruit	Hayward	2016-2017	4/11/2016	134				Far	A	10	NA	7	W	0:46:13	0:46:20	0:00:07			8.00E-05	7
kiwifruit	Hayward	2016-2017	4/11/2016	134				Far	A	10	NA	1	W	0:46:49	0:47:07	0:00:18			0.00021	18
kiwifruit	Hayward	2016-2017	4/11/2016	134				Far	A	10	NA	10	W	0:47:41	0:47:42	0:00:01			1.00E-05	1
kiwifruit	Hayward	2016-2017	4/11/2016	134				Far	A	10	NA	9	W	0:47:44	0:47:46	0:00:02			2.00E-05	2
kiwifruit	Hayward	2016-2017	4/11/2016	134				Far	A	10	NA	2	G	0:48:25	0:48:29	0:00:04			5.00E-05	4
kiwifruit	Hayward	2016-2017	4/11/2016	134				Far	A	10	NA	9	W	0:49:21	0:49:47	0:00:26			3.00E-04	26
kiwifruit	Hayward	2016-2017	4/11/2016	134				Far	A	10	NA	8	W	0:55:49	0:56:10	0:00:21			0.00024	21
kiwifruit	Hayward	2016-2017	4/11/2016	134				Far	A	10	NA	8	W	0:57:19	0:57:39	0:00:20			0.00023	20
kiwifruit	Hayward	2016-2017	4/11/2016	134				Far	A	10	NA	1	W	0:58:39	0:59:00	0:00:21			0.00024	21
kiwifruit	Hayward	2016-2017	4/11/2016	134				Far	A	10	NA	10	W	0:59:04	0:59:14	0:00:10			0.00012	10
kiwifruit	Hayward	2016-2017	4/11/2016	134				Far	A	10	NA	10	W	0:59:29	0:59:34	0:00:05			6.00E-05	5
kiwifruit	Hayward	2016-2017	4/11/2016	134				Far	A	10	NA	8	W	0:59:48	1:00:04	0:00:16			0.00019	16
kiwifruit	Hayward	2016-2017	4/11/2016	134				Far	A	10	NA	10	W	1:01:38	1:01:51	0:00:13			0.00015	13
kiwifruit	Hayward	2016-2017	4/11/2016	134				Far	A	10	NA	7	W	1:03:09	1:03:18	0:00:09			1.00E-04	9
kiwifruit	Hayward	2016-2017	4/11/2016	134				Far	A	10	NA	10	W	1:04:19	1:04:31	0:00:12			0.00014	12
kiwifruit	Hayward	2016-2017	4/11/2016	134				Far	A	10	NA	7	W	1:07:25	1:07:51	0:00:26			3.00E-04	26
kiwifruit	Hayward	2016-2017	4/11/2016	134				Far	A	10	NA	7	W	0:01:46	0:02:39	0:00:53			0.00061	53
kiwifruit	Hayward	2016-2017	4/11/2016	134				Far	A	10	NA	8	W	0:02:29	0:02:32	0:00:03			3.00E-05	3
kiwifruit	Hayward	2016-2017	4/11/2016	134				Far	A	10	NA	7	W	0:03:15	0:03:20	0:00:05			6.00E-05	5
kiwifruit	Hayward	2016-2017	4/11/2016	134				Far	A	10	NA	1	W	0:03:52	0:03:54	0:00:02			2.00E-05	2
kiwifruit	Hayward	2016-2017	4/11/2016	134				Far	A	10	NA	7	W	0:04:04	0:04:12	0:00:08			9.00E-05	8
kiwifruit	Hayward	2016-2017	4/11/2016	134				Far	A	10	NA	1	W	0:04:10	0:04:33	0:00:23			0.00027	23
kiwifruit	Hayward	2016-2017	4/11/2016	134				Far	A	10	NA	1	W	0:05:30	0:05:52	0:00:22			0.00025	22
kiwifruit	Hayward	2016-2017	4/11/2016	134				Far	A	10	NA	7	W	0:05:56	0:06:12	0:00:16			0.00019	16
kiwifruit	Hayward	2016-2017	4/11/2016	134				Far	A	10	NA	8	W	0:06:58	0:07:06	0:00:08			9.00E-05	8
kiwifruit	Hayward	2016-2017	4/11/2016	134				Far	A	10	NA	8	W	0:07:37	0:07:50	0:00:13			0.00015	13
kiwifruit	Hayward	2016-2017	4/11/2016	134				Far	A	10	NA	7	W	0:08:34	0:08:44	0:00:10			0.00012	10
kiwifruit	Hayward	2016-2017	4/11/2016	134				Far	A	10	NA	10	W	0:12:10	0:12:13	0:00:03			3.00E-05	3
kiwifruit	Hayward	2016-2017	4/11/2016	134				Far	A	10	NA	1	W	0:20:27	0:20:35	0:00:08			9.00E-05	8
kiwifruit	Hayward	2016-2017	4/11/2016	134				Far	A	10	NA	6	G	0:22:30	0:22:31	0:00:01			1.00E-05	1
kiwifruit	Hayward	2016-2017	4/11/2016	134				Far	A	10	NA	7	W	0:26:33	0:26:42	0:00:09			1.00E-04	9
kiwifruit	Hayward	2016-2017	4/11/2016	134				Far	A	10	NA	9	W	0:27:04	0:27:12	0:00:08			9.00E-05	8
kiwifruit	Hayward	2016-2017	4/11/2016	134				Far	A	10	NA	7	W	0:30:26	0:30:54	0:00:28			0.00032	28
kiwifruit	Hayward	2016-2017	4/11/2016	134				Far	A	10	NA	7	W	0:31:39	0:31:48	0:00:09			1.00E-04	9
kiwifruit	Hayward	2016-2017	4/11/2016	134				Far	A	10	NA	8	W	0:36:24	0:36:37	0:00:13			0.00015	13
kiwifruit	Hayward	2016-2017	4/11/2016	134				Far	A	10	NA	10	W	0:38:54	0:39:07	0:00:13			0.00015	13
kiwifruit	Hayward	2016-2017	4/11/2016	134				Far	A	10	NA	5	G	0:41:43	0:41:52	0:00:09			1.00E-04	9
kiwifruit	Hayward	2016-2017	4/11/2016	134				Far	A	10	NA	10	W	0:43:21	0:43:24	0:00:03			3.00E-05	3
kiwifruit	Hayward	2016-2017	4/11/2016	134				Far	A	10	NA	9	W	0:45:46	0:45:56	0:00:10			0.00012	10
kiwifruit	Hayward	2016-2017	4/11/2016	134				Far	A	10	NA	9	W	0:47:24	0:47:39	0:00:15			0.00017	15
kiwifruit	Hayward	2016-2017	4/11/2016	134				Far	A	10	NA	9	W	0:47:58	0:48:16	0:00:18			0.00021	18
kiwifruit	Hayward	2016-2017	4/11/2016	134				Far	A	10	NA	9	W	0:49:51	0:49:57	0:00:06			7.00E-05	6
kiwifruit	Hayward	2016-2017	4/11/2016	134				Far	A	10	NA	9	W	0:57:55	0:58:12	0:00:17			2.00E-04	17
kiwifruit	Hayward	2016-2017	4/11/2016	134				Far	A	10	NA	7	W	0:59:06	0:59:26	0:00:20			0.00023	20
kiwifruit	Hayward	2016-2017	4/11/2016	134				Far	A	10	NA	1	W	1:01:26	1:01:36	0:00:10			0.00012	10
kiwifruit	Hayward	2016-2017	4/11/2016	134				Far	A	10	NA	10	W	1:03:30	1:03:34	0:00:04			5.00E-05	4
kiwifruit	Hayward	2016-2017	4/11/2016	134				Far	A	10	NA	9	W	1:08:51	1:09:16	0:00:25			0.00029	25
kiwifruit	Hayward	2016-2017	4/11/2016	135			0:59:03	Far	A	10	NA	10	W	0:00:21	0:00:42	0:00:21			0.00024	21
kiwifruit	Hayward	2016-2017	4/11/2016	135				Far	A	10	NA	7	W	0:00:48	0:00:57	0:00:09			1.00E-04	9
kiwifruit	Hayward	2016-2017	4/11/2016	135				Far	A	10	NA	8	W	0:01:20	0:01:30	0:00:10			0.00012	10
kiwifruit	Hayward	2016-2017	4/11/2016	135				Far	A	10	NA	9	W	0:01:31	0:01:33	0:00:02			2.00E-05	2
kiwifruit	Hayward	2016-2017	4/11/2016	135				Far	A	10	NA	1	W	0:01:32	0:01:36	0:00:04			5.00E-05	4
kiwifruit	Hayward	2016-2017	4/11/2016	135				Far	A	10	NA	1	W	0:01:37	0:02:00	0:00:23			0.00027	23
kiwifruit	Hayward	2016-2017	4/11/2016	135				Far	A	10	NA	7	W	0:02:38	0:02:47	0:00:09			1.00E-04	9
kiwifruit	Hayward	2016-2017	4/11/2016	135				Far	A	10	NA	8	W	0:02:48	0:03:00	0:00:12			0.00014	12
kiwifruit	Hayward	2016-2017	4/11/2016	135				Far	A	10	NA	7	W	0:02:48	0:02:50	0:00:02			2.00E-05	2
kiwifruit	Hayward	2016-2017	4/11/2016	135				Far	A	10	NA	7	W	0:04:29	0:04:36	0:00:07			8.00E-05	7
kiwifruit	Hayward	2016-2017	4/11/2016	135				Far	A	10	NA	7	W	0:04:58	0:05:08	0:00:10			0.00012	10
kiwifruit	Hayward	2016-2017	4/11/2016	135				Far	A	10	NA	10	W	0:06:25	0:06:36	0:00:11			0.00013	11
kiwifruit	Hayward	2016-2017	4/11/2016	135				Far	A	10	NA	4	G	0:06:39	0:06:40	0:00:01			1.00E-05	1
kiwifruit	Hayward	2016-2017	4/11/2016	135				Far	A	10	NA	10	W	0:09:46	0:10:01	0:00:15			0.00017	15
kiwifruit	Hayward	2016-2017	4/11/2016	135				Far	A	10	NA	10	W	0:11:28	0:11:36	0:00:08			9.00E-05	8
kiwifruit	Hayward	2016-2017	4/11/2016	135				Far	A	10	NA	10	W	0:14:47	0:15:03	0:00:16			0.00019	16
kiwifruit	Hayward	2016-2017	4/11/2016	135				Far	A	10	NA	7	W	0:15:01	0:15:06	0:00:05			6.00E-05	5
kiwifruit	Hayward	2016-2017	4/11/2016	135				Far	A	10	NA	10	W	0:15:08	0:15:19	0:00:11			0.00013	11
kiwifruit	Hayward	2016-2017	4/11/2016	135				Far	A	10	NA	8	W	0:16:21	0:16:23	0:00:02			2.00E-05	2
kiwifruit	Hayward	2016-2017	4/11/2016	135				Far	A	10	NA	8	W	0:17:13	0:18:12	0:00:59			0.00068	59
kiwifruit	Hayward	2016-2017	4/11/2016	135				Far	A	10	NA	10	W	0:17:24	0:17:29	0:00:05			6.00E-05	5
kiwifruit	Hayward	2016-2017	4/11/2016	135				Far	A	10	NA	10	W	0:18:15	0:18:28	0:00:13			0.00015	13
kiwifruit	Hayward	2016-2017	4/11/2016	135				Far	A	10	NA	9	W	0:21:48	0:22:12	0:00:24			0.00028	24
kiwifruit	Hayward	2016-2017	4/11/2016	135				Far	A	10	NA	10	W	0:22:16	0:22:17	0:00:01			1.00E-05	1
kiwifruit	Hayward	2016-2017	4/11/2016	135				Far	A	10	NA	9	W	0:24:15	0:24:58	0:00:43			5.00E-04	43
kiwifruit	Hayward	2016-2017	4/11/2016	135				Far	A	10	NA	4	G	0:24:23	0:24:29	0:00:06			7.00E-05	6
kiwifruit	Hayward	2016-2017	4/11/2016	135				Far	A	10	NA	3	G	0:24:30	0:24:52	0:00:22			0.00025	22
kiwifruit	Hayward	2016-2017	4/11/2016	135				Far	A	10	NA	7	W	0:25:32	0:25:50	0:00:18			0.00021	18
kiwifruit	Hayward	2016-2017	4/11/2016	135				Far	A	10	NA	10	W	0:25:52	0:26:01	0:00:09			1.00E-04	9
kiwifruit	Hayward	2016-2017	4/11/2016	135				Far	A	10	NA	8	W	0:26:03	0:26:20	0:00:17			2.00E-04	17
kiwifruit	Hayward	2016-2017	4/11/2016	135				Far	A	10	NA	7	W	0:26:39	0:26:51	0:00:12			0.00014	12
kiwifruit	Hayward	2016-2017	4/11/2016	135				Far	A	10	NA	1	W	0:26:40	0:26:44	0:00:04			5.00E-05	4
kiwifruit	Hayward	2016-2017	4/11/2016	135				Far	A	10	NA	8	W	0:28:20	0:28:38	0:00:18			0.00021	18
kiwifruit	Hayward	2016-2017	4/11/2016	135				Far	A	10	NA	7	W	0:28:41	0:28:52	0:00:11			0.00013	11
kiwifruit	Hayward	2016-2017	4/11/2016	135				Far	A	10	NA	9	W	0:28:54	0:29:30	0:00:36			0.00042	36
kiwifruit	Hayward	2016-2017	4/11/2016	135				Far	A	10	NA	8	W	0:29:22	0:29:32	0:00:10			0.00012	10
kiwifruit	Hayward	2016-2017	4/11/2016	135				Far	A	10	NA	7	W	0:29:34	0:29:46	0:00:12			0.00014	12
kiwifruit	Hayward	2016-2017	4/11/2016	135				Far	A	10	NA	10	W	0:29:34	0:29:46	0:00:12			0.00014	12
kiwifruit	Hayward	2016-2017	4/11/2016	135				Far	A	10	NA	10	W	0:29:52	0:29:54	0:00:02			2.00E-05	2
kiwifruit	Hayward	2016-2017	4/11/2016	135				Far	A	10	NA	7	W	0:30:23	0:30:24	0:00:01			1.00E-05	1
kiwifruit	Hayward	2016-2017	4/11/2016	135				Far	A	10	NA	10	W	0:31:20	0:31:31	0:00:11			0.00013	11
kiwifruit	Hayward	2016-2017	4/11/2016	135				Far	A	10	NA	7	W	0:32:10	0:32:21	0:00:11	Estimate- water drop on camera		0.00013	11
kiwifruit	Hayward	2016-2017	4/11/2016	135				Far	A	10	NA	8	W	0:33:17	0:33:30	0:00:13			0.00015	13
kiwifruit	Hayward	2016-2017	4/11/2016	135				Far	A	10	NA	9	W	0:33:33	0:34:36	0:01:03			0.00073	63
kiwifruit	Hayward	2016-2017	4/11/2016	135				Far	A	10	NA	7	W	0:40:30	0:40:57	0:00:27			0.00031	27
kiwifruit	Hayward	2016-2017	4/11/2016	135				Far	A	10	NA	9	W	0:40:58	0:41:21	0:00:23			0.00027	23
kiwifruit	Hayward	2016-2017	4/11/2016	135				Far	A	10	NA	7	W	0:41:25	0:41:44	0:00:19			0.00022	19
kiwifruit	Hayward	2016-2017	4/11/2016	135				Far	A	10	NA	8	W	0:41:50	0:42:13	0:00:23			0.00027	23
kiwifruit	Hayward	2016-2017	4/11/2016	135				Far	A	10	NA	9	W	0:42:15	0:42:26	0:00:11			0.00013	11
kiwifruit	Hayward	2016-2017	4/11/2016	135				Far	A	10	NA	8	W	0:44:21	0:44:43	0:00:22			0.00025	22
kiwifruit	Hayward	2016-2017	4/11/2016	135				Far	A	10	NA	7	W	0:44:48	0:45:02	0:00:14			0.00016	14
kiwifruit	Hayward	2016-2017	4/11/2016	135				Far	A	10	NA	1	W	0:45:04	0:45:47	0:00:43			5.00E-04	43
kiwifruit	Hayward	2016-2017	4/11/2016	135				Far	A	10	NA	1	W	0:47:29	0:47:46	0:00:17			2.00E-04	17
kiwifruit	Hayward	2016-2017	4/11/2016	135				Far	A	10	NA	10	W	0:47:34	0:47:58	0:00:24			0.00028	24
kiwifruit	Hayward	2016-2017	4/11/2016	135				Far	A	10	NA	9	W	0:47:48	0:48:18	0:00:30			0.00035	30
kiwifruit	Hayward	2016-2017	4/11/2016	135				Far	A	10	NA	10	W	0:48:06	0:48:17	0:00:11			0.00013	11
kiwifruit	Hayward	2016-2017	4/11/2016	135				Far	A	10	NA	8	W	0:48:18	0:48:28	0:00:10			0.00012	10
kiwifruit	Hayward	2016-2017	4/11/2016	135				Far	A	10	NA	4	G	0:48:21	0:48:22	0:00:01			1.00E-05	1
kiwifruit	Hayward	2016-2017	4/11/2016	135				Far	A	10	NA	10	W	0:48:30	0:48:36	0:00:06			7.00E-05	6
kiwifruit	Hayward	2016-2017	4/11/2016	135				Far	A	10	NA	8	W	0:48:37	0:48:46	0:00:09			1.00E-04	9
kiwifruit	Hayward	2016-2017	4/11/2016	135				Far	A	10	NA	7	W	0:48:47	0:48:54	0:00:07			8.00E-05	7
kiwifruit	Hayward	2016-2017	4/11/2016	135				Far	A	10	NA	1	W	0:49:10	0:49:16	0:00:06			7.00E-05	6
kiwifruit	Hayward	2016-2017	4/11/2016	135				Far	A	10	NA	10	W	0:49:10	0:49:16	0:00:06			7.00E-05	6
kiwifruit	Hayward	2016-2017	4/11/2016	135				Far	A	10	NA	7	W	0:49:18	0:49:24	0:00:06			7.00E-05	6
kiwifruit	Hayward	2016-2017	4/11/2016	135				Far	A	10	NA	1	W	0:49:30	0:49:41	0:00:11			0.00013	11
kiwifruit	Hayward	2016-2017	4/11/2016	135				Far	A	10	NA	9	W	0:50:03	0:50:19	0:00:16			0.00019	16
kiwifruit	Hayward	2016-2017	4/11/2016	135				Far	A	10	NA	10	W	0:50:20	0:50:27	0:00:07			8.00E-05	7
kiwifruit	Hayward	2016-2017	4/11/2016	135				Far	A	10	NA	10	W	0:50:38	0:51:03	0:00:25			0.00029	25
kiwifruit	Hayward	2016-2017	4/11/2016	135				Far	A	10	NA	9	W	0:51:04	0:51:26	0:00:22			0.00025	22
kiwifruit	Hayward	2016-2017	4/11/2016	135				Far	A	10	NA	10	W	0:53:43	0:53:52	0:00:09			1.00E-04	9
kiwifruit	Hayward	2016-2017	4/11/2016	135				Far	A	10	NA	7	W	0:53:47	0:53:54	0:00:07			8.00E-05	7
kiwifruit	Hayward	2016-2017	4/11/2016	135				Far	A	10	NA	6	G	0:53:54	0:53:55	0:00:01			1.00E-05	1
kiwifruit	Hayward	2016-2017	4/11/2016	135				Far	A	10	NA	1	W	0:54:15	0:54:31	0:00:16			0.00019	16
kiwifruit	Hayward	2016-2017	4/11/2016	135				Far	A	10	NA	7	W	0:55:03	0:55:12	0:00:09			1.00E-04	9
kiwifruit	Hayward	2016-2017	4/11/2016	135				Far	A	10	NA	10	W	0:55:13	0:55:24	0:00:11			0.00013	11
kiwifruit	Hayward	2016-2017	4/11/2016	136			1:08:55	Far	A	10	NA	10	W	0:00:05	0:02:00	0:01:55			0.00133	115
kiwifruit	Hayward	2016-2017	4/11/2016	136				Far	A	10	NA	8	W	0:02:49	0:03:13	0:00:24			0.00028	24
kiwifruit	Hayward	2016-2017	4/11/2016	136				Far	A	10	NA	1	W	0:03:17	0:03:48	0:00:31			0.00036	31
kiwifruit	Hayward	2016-2017	4/11/2016	136				Far	A	10	NA	9	W	0:03:18	0:03:41	0:00:23			0.00027	23
kiwifruit	Hayward	2016-2017	4/11/2016	136				Far	A	10	NA	7	W	0:27:54	0:29:11	0:01:17			0.00089	77
kiwifruit	Hayward	2016-2017	4/11/2016	136				Far	A	10	NA	9	W	0:36:52	0:37:48	0:00:56			0.00065	56
kiwifruit	Hayward	2016-2017	4/11/2016	136				Far	A	10	NA	8	W	0:37:57	0:38:35	0:00:38			0.00044	38
kiwifruit	Hayward	2016-2017	4/11/2016	136				Far	A	10	NA	7	W	0:38:46	0:39:00	0:00:14			0.00016	14
kiwifruit	Hayward	2016-2017	4/11/2016	136				Far	A	10	NA	7	W	0:44:27	0:44:36	0:00:09			1.00E-04	9
kiwifruit	Hayward	2016-2017	4/11/2016	136				Far	A	10	NA	9	W	0:44:38	0:44:53	0:00:15			0.00017	15
kiwifruit	Hayward	2016-2017	4/11/2016	136				Far	A	10	NA	7	W	0:47:08	0:47:12	0:00:04			5.00E-05	4
kiwifruit	Hayward	2016-2017	4/11/2016	136				Far	A	10	NA	1	W	0:57:08	0:57:39	0:00:31			0.00036	31
kiwifruit	Hayward	2016-2017	4/11/2016	136				Far	A	10	NA	8	W	0:57:16	0:57:33	0:00:17			2.00E-04	17
kiwifruit	Hayward	2016-2017	4/11/2016	136				Far	A	10	NA	8	W	0:57:42	0:58:00	0:00:18			0.00021	18
kiwifruit	Hayward	2016-2017	4/11/2016	136				Far	A	10	NA	9	W	0:58:01	0:58:15	0:00:14			0.00016	14
kiwifruit	Hayward	2016-2017	4/11/2016	136				Far	A	10	NA	10	W	0:58:17	0:58:36	0:00:19			0.00022	19
kiwifruit	Hayward	2016-2017	4/11/2016	136				Far	A	10	NA	10	W	0:58:41	0:58:48	0:00:07			8.00E-05	7
kiwifruit	Hayward	2016-2017	4/11/2016	136				Far	A	10	NA	7	W	0:58:55	0:59:04	0:00:09			1.00E-04	9
kiwifruit	Hayward	2016-2017	4/11/2016	136				Far	A	10	NA	9	W	0:59:07	0:59:12	0:00:05			6.00E-05	5
kiwifruit	Hayward	2016-2017	4/11/2016	136				Far	A	10	NA	7	W	0:59:31	0:59:55	0:00:24			0.00028	24
kiwifruit	Hayward	2016-2017	4/11/2016	136				Far	A	10	NA	10	W	1:00:35	1:00:45	0:00:10			0.00012	10
kiwifruit	Hayward	2016-2017	4/11/2016	136				Far	A	10	NA	9	W	1:01:23	1:01:50	0:00:27			0.00031	27
kiwifruit	Hayward	2016-2017	4/11/2016	136				Far	A	10	NA	2	G	1:01:40	1:01:43	0:00:03			3.00E-05	3
kiwifruit	Hayward	2016-2017	4/11/2016	136				Far	A	10	NA	1	W	1:05:21	1:06:01	0:00:40			0.00046	40
kiwifruit	Hayward	2016-2017	4/11/2016	136				Far	A	10	NA	1	W	1:06:04	1:06:10	0:00:06			7.00E-05	6
kiwifruit	Hayward	2016-2017	4/11/2016	136				Far	A	10	NA	1	W	1:06:08	1:06:15	0:00:07			8.00E-05	7
kiwifruit	Hayward	2016-2017	4/11/2016	136				Far	A	10	NA	1	W	1:07:01	1:07:10	0:00:09			1.00E-04	9
kiwifruit	Hayward	2016-2017	4/11/2016	136				Far	A	10	NA	1	W	1:07:12	1:07:14	0:00:02			2.00E-05	2
kiwifruit	Hayward	2016-2017	4/11/2016	136				Far	A	10	NA	8	W	1:07:12	1:07:23	0:00:11			0.00013	11
kiwifruit	Hayward	2016-2017	4/11/2016	136				Far	A	10	NA	10	W	1:07:25	1:07:30	0:00:05			6.00E-05	5
kiwifruit	Hayward	2016-2017	4/11/2016	136				Far	A	10	NA	8	W	1:08:14	1:08:21	0:00:07			8.00E-05	7
kiwifruit	Hayward	2016-2017	4/11/2016	136				Far	A	10	NA	10	W	1:08:49	1:08:57	0:00:08			9.00E-05	8
kiwifruit	Hayward	2016-2017	4/11/2016	137			0:57:29	Far	A	10	NA	1	W	0:01:36	0:01:41	0:00:05			6.00E-05	5
kiwifruit	Hayward	2016-2017	4/11/2016	137				Far	A	10	NA	7	W	0:05:14	0:05:38	0:00:24			0.00028	24
kiwifruit	Hayward	2016-2017	4/11/2016	137				Far	A	10	NA	10	W	0:05:24	0:05:52	0:00:28			0.00032	28
kiwifruit	Hayward	2016-2017	4/11/2016	137				Far	A	10	NA	9	W	0:05:51	0:06:09	0:00:18			0.00021	18
kiwifruit	Hayward	2016-2017	4/11/2016	137				Far	A	10	NA	7	W	0:05:58	0:06:04	0:00:06			7.00E-05	6
kiwifruit	Hayward	2016-2017	4/11/2016	137				Far	A	10	NA	10	W	0:06:02	0:06:04	0:00:02			2.00E-05	2
kiwifruit	Hayward	2016-2017	4/11/2016	137				Far	A	10	NA	9	W	0:06:10	0:06:20	0:00:10			0.00012	10
kiwifruit	Hayward	2016-2017	4/11/2016	137				Far	A	10	NA	10	W	0:06:29	0:06:33	0:00:04			5.00E-05	4
kiwifruit	Hayward	2016-2017	4/11/2016	137				Far	A	10	NA	10	W	0:06:55	0:07:27	0:00:32			0.00037	32
kiwifruit	Hayward	2016-2017	4/11/2016	137				Far	A	10	NA	8	W	0:07:19	0:07:30	0:00:11			0.00013	11
kiwifruit	Hayward	2016-2017	4/11/2016	137				Far	A	10	NA	1	W	0:07:42	0:07:47	0:00:05			6.00E-05	5
kiwifruit	Hayward	2016-2017	4/11/2016	137				Far	A	10	NA	9	W	0:08:07	0:08:27	0:00:20			0.00023	20
kiwifruit	Hayward	2016-2017	4/11/2016	137				Far	A	10	NA	2	G	0:11:02	0:11:14	0:00:12			0.00014	12
kiwifruit	Hayward	2016-2017	4/11/2016	137				Far	A	10	NA	7	W	0:11:14	0:11:16	0:00:02			2.00E-05	2
kiwifruit	Hayward	2016-2017	4/11/2016	137				Far	A	10	NA	7	W	0:11:43	0:12:04	0:00:21			0.00024	21
kiwifruit	Hayward	2016-2017	4/11/2016	137				Far	A	10	NA	8	W	0:12:29	0:12:52	0:00:23			0.00027	23
kiwifruit	Hayward	2016-2017	4/11/2016	137				Far	A	10	NA	9	W	0:12:53	0:13:14	0:00:21			0.00024	21
kiwifruit	Hayward	2016-2017	4/11/2016	137				Far	A	10	NA	10	W	0:13:21	0:13:30	0:00:09			1.00E-04	9
kiwifruit	Hayward	2016-2017	4/11/2016	137				Far	A	10	NA	7	W	0:15:29	0:15:57	0:00:28			0.00032	28
kiwifruit	Hayward	2016-2017	4/11/2016	137				Far	A	10	NA	9	W	0:16:01	0:16:24	0:00:23			0.00027	23
kiwifruit	Hayward	2016-2017	4/11/2016	137				Far	A	10	NA	8	W	0:16:17	0:16:36	0:00:19			0.00022	19
kiwifruit	Hayward	2016-2017	4/11/2016	137				Far	A	10	NA	9	W	0:16:25	0:16:39	0:00:14			0.00016	14
kiwifruit	Hayward	2016-2017	4/11/2016	137				Far	A	10	NA	7	W	0:16:35	0:17:31	0:00:56			0.00065	56
kiwifruit	Hayward	2016-2017	4/11/2016	137				Far	A	10	NA	1	W	0:16:48	0:16:52	0:00:04			5.00E-05	4
kiwifruit	Hayward	2016-2017	4/11/2016	137				Far	A	10	NA	2	G	0:17:26	0:17:29	0:00:03			3.00E-05	3
kiwifruit	Hayward	2016-2017	4/11/2016	137				Far	A	10	NA	9	W	0:17:31	0:17:40	0:00:09			1.00E-04	9
kiwifruit	Hayward	2016-2017	4/11/2016	137				Far	A	10	NA	7	W	0:18:33	0:18:40	0:00:07			8.00E-05	7
kiwifruit	Hayward	2016-2017	4/11/2016	137				Far	A	10	NA	10	W	0:20:02	0:20:22	0:00:20			0.00023	20
kiwifruit	Hayward	2016-2017	4/11/2016	137				Far	A	10	NA	8	W	0:20:05	0:20:14	0:00:09			1.00E-04	9
kiwifruit	Hayward	2016-2017	4/11/2016	137				Far	A	10	NA	1	W	0:20:16	0:20:28	0:00:12			0.00014	12
kiwifruit	Hayward	2016-2017	4/11/2016	137				Far	A	10	NA	8	W	0:20:25	0:20:31	0:00:06			7.00E-05	6
kiwifruit	Hayward	2016-2017	4/11/2016	137				Far	A	10	NA	9	W	0:20:30	0:20:47	0:00:17			2.00E-04	17
kiwifruit	Hayward	2016-2017	4/11/2016	137				Far	A	10	NA	8	W	0:20:49	0:20:50	0:00:01			1.00E-05	1
kiwifruit	Hayward	2016-2017	4/11/2016	137				Far	A	10	NA	1	W	0:20:53	0:20:55	0:00:02			2.00E-05	2
kiwifruit	Hayward	2016-2017	4/11/2016	137				Far	A	10	NA	10	W	0:21:14	0:21:22	0:00:08			9.00E-05	8
kiwifruit	Hayward	2016-2017	4/11/2016	137				Far	A	10	NA	10	W	0:22:40	0:22:51	0:00:11			0.00013	11
kiwifruit	Hayward	2016-2017	4/11/2016	137				Far	A	10	NA	1	W	0:26:35	0:27:06	0:00:31			0.00036	31
kiwifruit	Hayward	2016-2017	4/11/2016	137				Far	A	10	NA	8	W	0:27:10	0:27:23	0:00:13			0.00015	13
kiwifruit	Hayward	2016-2017	4/11/2016	137				Far	A	10	NA	7	W	0:27:25	0:27:50	0:00:25			0.00029	25
kiwifruit	Hayward	2016-2017	4/11/2016	137				Far	A	10	NA	10	W	0:27:49	0:28:01	0:00:12			0.00014	12
kiwifruit	Hayward	2016-2017	4/11/2016	137				Far	A	10	NA	8	W	0:27:52	0:27:58	0:00:06			7.00E-05	6
kiwifruit	Hayward	2016-2017	4/11/2016	137				Far	A	10	NA	7	W	0:27:52	0:28:06	0:00:14			0.00016	14
kiwifruit	Hayward	2016-2017	4/11/2016	137				Far	A	10	NA	10	W	0:28:03	0:28:24	0:00:21			0.00024	21
kiwifruit	Hayward	2016-2017	4/11/2016	137				Far	A	10	NA	7	W	0:28:07	0:28:31	0:00:24			0.00028	24
kiwifruit	Hayward	2016-2017	4/11/2016	137				Far	A	10	NA	10	W	0:28:33	0:28:43	0:00:10			0.00012	10
kiwifruit	Hayward	2016-2017	4/11/2016	137				Far	A	10	NA	8	W	0:28:34	0:28:43	0:00:09			1.00E-04	9
kiwifruit	Hayward	2016-2017	4/11/2016	137				Far	A	10	NA	7	W	0:28:45	0:28:58	0:00:13			0.00015	13
kiwifruit	Hayward	2016-2017	4/11/2016	137				Far	A	10	NA	9	W	0:28:47	0:29:02	0:00:15			0.00017	15
kiwifruit	Hayward	2016-2017	4/11/2016	137				Far	A	10	NA	9	W	0:29:01	0:29:11	0:00:10			0.00012	10
kiwifruit	Hayward	2016-2017	4/11/2016	137				Far	A	10	NA	10	W	0:29:14	0:29:21	0:00:07			8.00E-05	7
kiwifruit	Hayward	2016-2017	4/11/2016	137				Far	A	10	NA	8	W	0:31:52	0:32:03	0:00:11			0.00013	11
kiwifruit	Hayward	2016-2017	4/11/2016	137				Far	A	10	NA	10	W	0:32:29	0:32:46	0:00:17			2.00E-04	17
kiwifruit	Hayward	2016-2017	4/11/2016	137				Far	A	10	NA	8	W	0:32:49	0:33:04	0:00:15			0.00017	15
kiwifruit	Hayward	2016-2017	4/11/2016	137				Far	A	10	NA	7	W	0:33:00	0:33:34	0:00:34			0.00039	34
kiwifruit	Hayward	2016-2017	4/11/2016	137				Far	A	10	NA	10	W	0:33:02	0:33:06	0:00:04			5.00E-05	4
kiwifruit	Hayward	2016-2017	4/11/2016	137				Far	A	10	NA	8	W	0:33:35	0:33:50	0:00:15			0.00017	15
kiwifruit	Hayward	2016-2017	4/11/2016	137				Far	A	10	NA	7	W	0:33:53	0:34:05	0:00:12			0.00014	12
kiwifruit	Hayward	2016-2017	4/11/2016	137				Far	A	10	NA	9	W	0:34:07	0:34:53	0:00:46			0.00053	46
kiwifruit	Hayward	2016-2017	4/11/2016	137				Far	A	10	NA	7	W	0:34:56	0:35:05	0:00:09			1.00E-04	9
kiwifruit	Hayward	2016-2017	4/11/2016	137				Far	A	10	NA	10	W	0:35:08	0:35:16	0:00:08			9.00E-05	8
kiwifruit	Hayward	2016-2017	4/11/2016	137				Far	A	10	NA	1	W	0:35:19	0:35:40	0:00:21			0.00024	21
kiwifruit	Hayward	2016-2017	4/11/2016	137				Far	A	10	NA	9	W	0:35:41	0:35:49	0:00:08			9.00E-05	8
kiwifruit	Hayward	2016-2017	4/11/2016	137				Far	A	10	NA	8	W	0:35:51	0:36:04	0:00:13			0.00015	13
kiwifruit	Hayward	2016-2017	4/11/2016	137				Far	A	10	NA	8	W	0:36:08	0:36:10	0:00:02			2.00E-05	2
kiwifruit	Hayward	2016-2017	4/11/2016	137				Far	A	10	NA	8	W	0:36:10	0:36:16	0:00:06			7.00E-05	6
kiwifruit	Hayward	2016-2017	4/11/2016	137				Far	A	10	NA	1	W	0:36:27	0:36:52	0:00:25			0.00029	25
kiwifruit	Hayward	2016-2017	4/11/2016	137				Far	A	10	NA	10	W	0:36:37	0:36:51	0:00:14			0.00016	14
kiwifruit	Hayward	2016-2017	4/11/2016	137				Far	A	10	NA	10	W	0:36:44	0:36:58	0:00:14			0.00016	14
kiwifruit	Hayward	2016-2017	4/11/2016	137				Far	A	10	NA	8	W	0:36:55	0:37:08	0:00:13			0.00015	13
kiwifruit	Hayward	2016-2017	4/11/2016	137				Far	A	10	NA	7	W	0:37:09	0:37:21	0:00:12			0.00014	12
kiwifruit	Hayward	2016-2017	4/11/2016	137				Far	A	10	NA	8	W	0:37:23	0:37:31	0:00:08			9.00E-05	8
kiwifruit	Hayward	2016-2017	4/11/2016	137				Far	A	10	NA	9	W	0:37:58	0:38:31	0:00:33			0.00038	33
kiwifruit	Hayward	2016-2017	4/11/2016	137				Far	A	10	NA	8	W	0:38:00	0:38:06	0:00:06			7.00E-05	6
kiwifruit	Hayward	2016-2017	4/11/2016	137				Far	A	10	NA	1	W	0:40:34	0:40:45	0:00:11			0.00013	11
kiwifruit	Hayward	2016-2017	4/11/2016	137				Far	A	10	NA	8	W	0:40:48	0:40:57	0:00:09			1.00E-04	9
kiwifruit	Hayward	2016-2017	4/11/2016	137				Far	A	10	NA	8	W	0:41:50	0:42:01	0:00:11			0.00013	11
kiwifruit	Hayward	2016-2017	4/11/2016	137				Far	A	10	NA	8	W	0:42:32	0:42:44	0:00:12			0.00014	12
kiwifruit	Hayward	2016-2017	4/11/2016	137				Far	A	10	NA	10	W	0:42:43	0:42:49	0:00:06			7.00E-05	6
kiwifruit	Hayward	2016-2017	4/11/2016	137				Far	A	10	NA	9	W	0:42:52	0:43:23	0:00:31			0.00036	31
kiwifruit	Hayward	2016-2017	4/11/2016	137				Far	A	10	NA	5	G	0:43:10	0:43:29	0:00:19			0.00022	19
kiwifruit	Hayward	2016-2017	4/11/2016	137				Far	A	10	NA	10	W	0:43:23	0:43:59	0:00:36			0.00042	36
kiwifruit	Hayward	2016-2017	4/11/2016	137				Far	A	10	NA	5	G	0:43:35	0:43:50	0:00:15			0.00017	15
kiwifruit	Hayward	2016-2017	4/11/2016	137				Far	A	10	NA	7	W	0:43:50	0:44:00	0:00:10			0.00012	10
kiwifruit	Hayward	2016-2017	4/11/2016	137				Far	A	10	NA	9	W	0:47:31	0:47:36	0:00:05			6.00E-05	5
kiwifruit	Hayward	2016-2017	4/11/2016	137				Far	A	10	NA	10	W	0:48:02	0:48:32	0:00:30			0.00035	30
kiwifruit	Hayward	2016-2017	4/11/2016	137				Far	A	10	NA	7	W	0:48:09	0:48:27	0:00:18			0.00021	18
kiwifruit	Hayward	2016-2017	4/11/2016	137				Far	A	10	NA	9	W	0:48:30	0:48:34	0:00:04			5.00E-05	4
kiwifruit	Hayward	2016-2017	4/11/2016	137				Far	A	10	NA	10	W	0:48:38	0:48:45	0:00:07			8.00E-05	7
kiwifruit	Hayward	2016-2017	4/11/2016	137				Far	A	10	NA	7	W	0:48:53	0:49:20	0:00:27			0.00031	27
kiwifruit	Hayward	2016-2017	4/11/2016	137				Far	A	10	NA	10	W	0:49:45	0:49:49	0:00:04			5.00E-05	4
kiwifruit	Hayward	2016-2017	4/11/2016	137				Far	A	10	NA	9	W	0:50:41	0:50:55	0:00:14			0.00016	14
kiwifruit	Hayward	2016-2017	4/11/2016	137				Far	A	10	NA	8	W	0:51:45	0:52:02	0:00:17			2.00E-04	17
kiwifruit	Hayward	2016-2017	4/11/2016	137				Far	A	10	NA	7	W	0:52:21	0:52:54	0:00:33			0.00038	33
kiwifruit	Hayward	2016-2017	4/11/2016	137				Far	A	10	NA	7	W	0:55:11	0:55:18	0:00:07			8.00E-05	7
kiwifruit	Hayward	2016-2017	4/11/2016	137				Far	A	10	NA	7	W	0:55:45	0:55:54	0:00:09			1.00E-04	9
kiwifruit	Hayward	2016-2017	4/11/2016	138			0:58:14	Far	A	10	NA	10	W	0:00:21	0:00:28	0:00:07			8.00E-05	7
kiwifruit	Hayward	2016-2017	4/11/2016	138				Far	A	10	NA	10	W	0:01:06	0:01:12	0:00:06			7.00E-05	6
kiwifruit	Hayward	2016-2017	4/11/2016	138				Far	A	10	NA	1	W	0:03:53	0:04:04	0:00:11			0.00013	11
kiwifruit	Hayward	2016-2017	4/11/2016	138				Far	A	10	NA	1	W	0:04:06	0:05:00	0:00:54			0.00063	54
kiwifruit	Hayward	2016-2017	4/11/2016	138				Far	A	10	NA	1	W	0:05:03	0:05:16	0:00:13			0.00015	13
kiwifruit	Hayward	2016-2017	4/11/2016	138				Far	A	10	NA	8	W	0:05:11	0:05:24	0:00:13			0.00015	13
kiwifruit	Hayward	2016-2017	4/11/2016	138				Far	A	10	NA	7	W	0:05:25	0:05:37	0:00:12			0.00014	12
kiwifruit	Hayward	2016-2017	4/11/2016	138				Far	A	10	NA	9	W	0:05:40	0:05:57	0:00:17			2.00E-04	17
kiwifruit	Hayward	2016-2017	4/11/2016	138				Far	A	10	NA	7	W	0:07:06	0:07:11	0:00:05			6.00E-05	5
kiwifruit	Hayward	2016-2017	4/11/2016	138				Far	A	10	NA	7	W	0:07:19	0:07:26	0:00:07			8.00E-05	7
kiwifruit	Hayward	2016-2017	4/11/2016	138				Far	A	10	NA	8	W	0:09:23	0:09:26	0:00:03			3.00E-05	3
kiwifruit	Hayward	2016-2017	4/11/2016	138				Far	A	10	NA	8	W	0:10:25	0:10:32	0:00:07			8.00E-05	7
kiwifruit	Hayward	2016-2017	4/11/2016	138				Far	A	10	NA	7	W	0:10:29	0:10:40	0:00:11			0.00013	11
kiwifruit	Hayward	2016-2017	4/11/2016	138				Far	A	10	NA	9	W	0:10:33	0:10:37	0:00:04			5.00E-05	4
kiwifruit	Hayward	2016-2017	4/11/2016	138				Far	A	10	NA	8	W	0:10:39	0:10:40	0:00:01			1.00E-05	1
kiwifruit	Hayward	2016-2017	4/11/2016	138				Far	A	10	NA	8	W	0:10:56	0:11:05	0:00:09			1.00E-04	9
kiwifruit	Hayward	2016-2017	4/11/2016	138				Far	A	10	NA	7	W	0:11:06	0:11:10	0:00:04			5.00E-05	4
kiwifruit	Hayward	2016-2017	4/11/2016	138				Far	A	10	NA	5	G	0:11:35	0:11:42	0:00:07			8.00E-05	7
kiwifruit	Hayward	2016-2017	4/11/2016	138				Far	A	10	NA	4	G	0:11:44	0:11:55	0:00:11			0.00013	11
kiwifruit	Hayward	2016-2017	4/11/2016	138				Far	A	10	NA	10	W	0:11:50	0:12:01	0:00:11			0.00013	11
kiwifruit	Hayward	2016-2017	4/11/2016	138				Far	A	10	NA	3	G	0:11:56	0:12:03	0:00:07			8.00E-05	7
kiwifruit	Hayward	2016-2017	4/11/2016	138				Far	A	10	NA	8	W	0:12:18	0:12:41	0:00:23			0.00027	23
kiwifruit	Hayward	2016-2017	4/11/2016	138				Far	A	10	NA	10	W	0:53:19	0:53:44	0:00:25			0.00029	25
kiwifruit	Hayward	2016-2017	4/11/2016	138				Far	A	10	NA	9	W	0:53:52	0:54:11	0:00:19			0.00022	19
kiwifruit	Hayward	2016-2017	4/11/2016	138				Far	A	10	NA	10	W	0:54:13	0:54:23	0:00:10			0.00012	10
kiwifruit	Hayward	2016-2017	4/11/2016	138				Far	A	10	NA	1	W	0:56:03	0:56:30	0:00:27			0.00031	27
kiwifruit	Hayward	2016-2017	4/11/2016	138				Far	A	10	NA	1	W	0:57:56	0:58:06	0:00:10			0.00012	10
kiwifruit	Hayward	2016-2017	4/11/2016	138				Far	A	10	NA	7	W	0:58:00	0:58:01	0:00:01			1.00E-05	1
kiwifruit	Hayward	2016-2017	4/11/2016	139			1:01:55	Far	A	10	NA	7	W	0:00:08	0:00:27	0:00:19			0.00022	19
kiwifruit	Hayward	2016-2017	4/11/2016	139				Far	A	10	NA	10	W	0:00:10	0:00:16	0:00:06			7.00E-05	6
kiwifruit	Hayward	2016-2017	4/11/2016	139				Far	A	10	NA	9	W	0:00:29	0:00:45	0:00:16			0.00019	16
kiwifruit	Hayward	2016-2017	4/11/2016	139				Far	A	10	NA	7	W	0:00:37	0:00:54	0:00:17			2.00E-04	17
kiwifruit	Hayward	2016-2017	4/11/2016	139				Far	A	10	NA	8	W	0:01:05	0:01:34	0:00:29			0.00034	29
kiwifruit	Hayward	2016-2017	4/11/2016	139				Far	A	10	NA	10	W	0:01:35	0:01:44	0:00:09			1.00E-04	9
kiwifruit	Hayward	2016-2017	4/11/2016	139				Far	A	10	NA	9	W	0:01:56	0:02:05	0:00:09			1.00E-04	9
kiwifruit	Hayward	2016-2017	4/11/2016	139				Far	A	10	NA	8	W	0:02:06	0:02:27	0:00:21			0.00024	21
kiwifruit	Hayward	2016-2017	4/11/2016	139				Far	A	10	NA	7	W	0:04:07	0:04:22	0:00:15			0.00017	15
kiwifruit	Hayward	2016-2017	4/11/2016	139				Far	A	10	NA	10	W	0:04:21	0:04:42	0:00:21			0.00024	21
kiwifruit	Hayward	2016-2017	4/11/2016	139				Far	A	10	NA	7	W	0:04:48	0:04:55	0:00:07			8.00E-05	7
kiwifruit	Hayward	2016-2017	4/11/2016	139				Far	A	10	NA	10	W	0:08:57	0:09:03	0:00:06			7.00E-05	6
kiwifruit	Hayward	2016-2017	4/11/2016	139				Far	A	10	NA	8	W	0:09:52	0:10:01	0:00:09			1.00E-04	9
kiwifruit	Hayward	2016-2017	4/11/2016	139				Far	A	10	NA	1	W	0:10:04	0:10:17	0:00:13			0.00015	13
kiwifruit	Hayward	2016-2017	4/11/2016	139				Far	A	10	NA	10	W	0:11:39	0:11:47	0:00:08			9.00E-05	8
kiwifruit	Hayward	2016-2017	4/11/2016	139				Far	A	10	NA	10	W	0:12:49	0:12:55	0:00:06			7.00E-05	6
kiwifruit	Hayward	2016-2017	4/11/2016	139				Far	A	10	NA	8	W	0:12:56	0:12:59	0:00:03			3.00E-05	3
kiwifruit	Hayward	2016-2017	4/11/2016	139				Far	A	10	NA	9	W	0:13:00	0:13:07	0:00:07			8.00E-05	7
kiwifruit	Hayward	2016-2017	4/11/2016	139				Far	A	10	NA	10	W	0:13:08	0:13:14	0:00:06			7.00E-05	6
kiwifruit	Hayward	2016-2017	4/11/2016	139				Far	A	10	NA	7	W	0:14:44	0:14:57	0:00:13			0.00015	13
kiwifruit	Hayward	2016-2017	4/11/2016	139				Far	A	10	NA	10	W	0:16:48	0:16:54	0:00:06			7.00E-05	6
kiwifruit	Hayward	2016-2017	4/11/2016	139				Far	A	10	NA	9	W	0:16:58	0:17:04	0:00:06			7.00E-05	6
kiwifruit	Hayward	2016-2017	4/11/2016	139				Far	A	10	NA	10	W	0:23:10	0:23:16	0:00:06			7.00E-05	6
kiwifruit	Hayward	2016-2017	4/11/2016	139				Far	A	10	NA	10	W	0:24:45	0:24:53	0:00:08			9.00E-05	8
kiwifruit	Hayward	2016-2017	4/11/2016	139				Far	A	10	NA	10	W	0:28:36	0:28:39	0:00:03			3.00E-05	3
kiwifruit	Hayward	2016-2017	4/11/2016	139				Far	A	10	NA	7	W	0:29:37	0:29:38	0:00:01			1.00E-05	1
kiwifruit	Hayward	2016-2017	4/11/2016	139				Far	A	10	NA	7	W	0:32:32	0:32:43	0:00:11			0.00013	11
kiwifruit	Hayward	2016-2017	4/11/2016	139				Far	A	10	NA	10	W	0:34:11	0:34:22	0:00:11			0.00013	11
kiwifruit	Hayward	2016-2017	4/11/2016	139				Far	A	10	NA	10	W	0:41:51	0:42:07	0:00:16			0.00019	16
kiwifruit	Hayward	2016-2017	4/11/2016	139				Far	A	10	NA	1	W	0:44:17	0:44:29	0:00:12			0.00014	12
kiwifruit	Hayward	2016-2017	4/11/2016	139				Far	A	10	NA	8	W	0:44:31	0:44:42	0:00:11			0.00013	11
kiwifruit	Hayward	2016-2017	4/11/2016	139				Far	A	10	NA	7	W	0:44:44	0:44:45	0:00:01			1.00E-05	1
kiwifruit	Hayward	2016-2017	4/11/2016	139				Far	A	10	NA	10	W	0:44:46	0:44:57	0:00:11			0.00013	11
kiwifruit	Hayward	2016-2017	4/11/2016	139				Far	A	10	NA	1	W	0:45:03	0:45:09	0:00:06			7.00E-05	6
kiwifruit	Hayward	2016-2017	4/11/2016	139				Far	A	10	NA	8	W	0:47:04	0:47:17	0:00:13			0.00015	13
kiwifruit	Hayward	2016-2017	4/11/2016	139				Far	A	10	NA	9	W	0:47:19	0:47:37	0:00:18			0.00021	18
kiwifruit	Hayward	2016-2017	4/11/2016	139				Far	A	10	NA	10	W	0:47:41	0:47:48	0:00:07			8.00E-05	7
kiwifruit	Hayward	2016-2017	4/11/2016	139				Far	A	10	NA	1	W	0:52:45	0:53:07	0:00:22			0.00025	22
kiwifruit	Hayward	2016-2017	4/11/2016	139				Far	A	10	NA	7	W	0:53:02	0:53:23	0:00:21			0.00024	21
kiwifruit	Hayward	2016-2017	4/11/2016	139				Far	A	10	NA	1	W	0:54:52	0:54:57	0:00:05			6.00E-05	5
kiwifruit	Hayward	2016-2017	4/11/2016	139				Far	A	10	NA	1	W	0:55:01	0:55:04	0:00:03			3.00E-05	3
kiwifruit	Hayward	2016-2017	4/11/2016	139				Far	A	10	NA	10	W	0:55:40	0:55:50	0:00:10			0.00012	10
kiwifruit	Hayward	2016-2017	4/11/2016	139				Far	A	10	NA	4	G	0:58:35	0:58:37	0:00:02			2.00E-05	2
kiwifruit	Hayward	2016-2017	4/11/2016	139				Far	A	10	NA	8	W	0:58:38	0:58:41	0:00:03			3.00E-05	3
kiwifruit	Hayward	2016-2017	4/11/2016	140			0:54:20	Far	A	10	NA	6	G	0:02:03	0:02:51	0:00:48			0.00056	48
kiwifruit	Hayward	2016-2017	4/11/2016	140				Far	A	10	NA	4	G	0:03:09	0:03:10	0:00:01			1.00E-05	1
kiwifruit	Hayward	2016-2017	4/11/2016	140				Far	A	10	NA	10	W	0:03:12	0:03:23	0:00:11			0.00013	11
kiwifruit	Hayward	2016-2017	4/11/2016	140				Far	A	10	NA	7	W	0:03:28	0:03:40	0:00:12			0.00014	12
kiwifruit	Hayward	2016-2017	4/11/2016	140				Far	A	10	NA	9	W	0:03:37	0:03:50	0:00:13			0.00015	13
kiwifruit	Hayward	2016-2017	4/11/2016	140				Far	A	10	NA	10	W	0:03:58	0:04:13	0:00:15			0.00017	15
kiwifruit	Hayward	2016-2017	4/11/2016	140				Far	A	10	NA	8	W	0:04:23	0:04:34	0:00:11			0.00013	11
kiwifruit	Hayward	2016-2017	4/11/2016	140				Far	A	10	NA	9	W	0:04:23	0:04:38	0:00:15			0.00017	15
kiwifruit	Hayward	2016-2017	4/11/2016	140				Far	A	10	NA	10	W	0:04:41	0:04:44	0:00:03			3.00E-05	3
kiwifruit	Hayward	2016-2017	4/11/2016	140				Far	A	10	NA	7	W	0:12:19	0:12:26	0:00:07			8.00E-05	7
kiwifruit	Hayward	2016-2017	4/11/2016	140				Far	A	10	NA	10	W	0:17:37	0:17:48	0:00:11			0.00013	11
kiwifruit	Hayward	2016-2017	4/11/2016	140				Far	A	10	NA	7	W	0:17:50	0:17:57	0:00:07			8.00E-05	7
kiwifruit	Hayward	2016-2017	4/11/2016	140				Far	A	10	NA	7	W	0:21:43	0:21:48	0:00:05			6.00E-05	5
kiwifruit	Hayward	2016-2017	4/11/2016	140				Far	A	10	NA	10	W	0:22:07	0:22:21	0:00:14			0.00016	14
kiwifruit	Hayward	2016-2017	4/11/2016	140				Far	A	10	NA	8	W	0:23:29	0:23:32	0:00:03			3.00E-05	3
kiwifruit	Hayward	2016-2017	4/11/2016	140				Far	A	10	NA	7	W	0:26:21	0:26:30	0:00:09			1.00E-04	9
kiwifruit	Hayward	2016-2017	4/11/2016	140				Far	A	10	NA	8	W	0:30:00	0:30:13	0:00:13			0.00015	13
kiwifruit	Hayward	2016-2017	4/11/2016	140				Far	A	10	NA	8	W	0:30:15	0:30:22	0:00:07			8.00E-05	7
kiwifruit	Hayward	2016-2017	4/11/2016	140				Far	A	10	NA	10	W	0:30:24	0:30:35	0:00:11			0.00013	11
kiwifruit	Hayward	2016-2017	4/11/2016	140				Far	A	10	NA	1	W	0:41:25	0:41:27	0:00:02			2.00E-05	2
kiwifruit	Hayward	2016-2017	4/11/2016	140				Far	A	10	NA	1	W	0:44:54	0:45:31	0:00:37			0.00043	37
kiwifruit	Hayward	2016-2017	4/11/2016	140				Far	A	10	NA	1	W	0:51:25	0:51:46	0:00:21			0.00024	21
kiwifruit	Hayward	2016-2017	4/11/2016	140				Far	A	10	NA	7	W	0:53:32	0:53:40	0:00:08			9.00E-05	8
kiwifruit	Hayward	2016-2017	4/11/2016	141			0:57:21	Far	A	10	NA	7	W	0:09:07	0:09:12	0:00:05	Difficult to see beacuase of lighting		6.00E-05	5
kiwifruit	Hayward	2016-2017	4/11/2016	141				Far	A	10	NA	1	W	0:16:11	0:16:40	0:00:29			0.00034	29
kiwifruit	Hayward	2016-2017	4/11/2016	141				Far	A	10	NA	8	W	0:16:42	0:16:52	0:00:10			0.00012	10
kiwifruit	Hayward	2016-2017	4/11/2016	141				Far	A	10	NA	7	W	0:17:55	0:18:03	0:00:08			9.00E-05	8
kiwifruit	Hayward	2016-2017	4/11/2016	141				Far	A	10	NA	9	W	0:19:46	0:19:50	0:00:04			5.00E-05	4
kiwifruit	Hayward	2016-2017	4/11/2016	141				Far	A	10	NA	10	W	0:39:40	0:40:07	0:00:27			0.00031	27
kiwifruit	Hayward	2016-2017	4/11/2016	141				Far	A	10	NA	1	W	0:40:42	0:40:56	0:00:14			0.00016	14
kiwifruit	Hayward	2016-2017	4/11/2016	141				Far	A	10	NA	8	W	0:41:18	0:41:32	0:00:14			0.00016	14
kiwifruit	Hayward	2016-2017	6/11/2016	1	10:32 a.m.	10:01 a.m.	0:35:26	Far	3	9	NA	7	G	0:15:58	0:16:06	0:00:08			9.00E-05	8
kiwifruit	Hayward	2016-2017	6/11/2016	1				Far	3	9	NA	9	W	0:23:55	0:24:02	0:00:07			8.00E-05	7
kiwifruit	Hayward	2016-2017	6/11/2016	1				Far	3	9	NA	5	W	0:24:39	0:24:44	0:00:05			6.00E-05	5
kiwifruit	Hayward	2016-2017	6/11/2016	1				Far	3	9	NA	5	W	0:24:49	0:24:51	0:00:02			2.00E-05	2
kiwifruit	Hayward	2016-2017	6/11/2016	1				Far	3	9	NA	2	G	0:27:00	0:27:21	0:00:21			0.00024	21
kiwifruit	Hayward	2016-2017	6/11/2016	1				Far	3	9	NA	5	W	0:27:29	0:27:39	0:00:10			0.00012	10
kiwifruit	Hayward	2016-2017	6/11/2016	1				Far	3	9	NA	5	W	0:31:03	0:31:09	0:00:06			7.00E-05	6
kiwifruit	Hayward	2016-2017	6/11/2016	1				Far	3	9	NA	9	W	0:32:37	0:32:40	0:00:03			3.00E-05	3
kiwifruit	Hayward	2016-2017	6/11/2016	2				Close	2	6	NA	1	W	0:06:49	0:07:01	0:00:12			0.00014	12
kiwifruit	Hayward	2016-2017	6/11/2016	2	10:53 a.m.		0:22:29	Far	3	9	NA	6	G	0:13:21	0:13:22	0:00:01			1.00E-05	1
kiwifruit	Hayward	2016-2017	6/11/2016	2				Far	3	9	NA	5	W	0:14:24	0:14:43	0:00:19			0.00022	19
kiwifruit	Hayward	2016-2017	6/11/2016	2				Far	3	9	NA	6	G	0:14:47	0:14:50	0:00:03			3.00E-05	3
kiwifruit	Hayward	2016-2017	6/11/2016	2				Far	3	9	NA	9	W	0:18:33	0:19:18	0:00:45			0.00052	45
kiwifruit	Hayward	2016-2017	6/11/2016	2				Far	3	9	NA	5	W	0:21:12	0:21:39	0:00:27			0.00031	27
kiwifruit	Hayward	2016-2017	6/11/2016	2				Far	3	9	NA	2	G	0:21:12	0:21:48	0:00:36			0.00042	36
kiwifruit	Hayward	2016-2017	6/11/2016	2				Far	3	9	NA	1	W	0:21:52	0:22:29	0:00:37			0.00043	37
kiwifruit	Hayward	2016-2017	6/11/2016	3	12:05 p.m.		0:35:26	Close	2	6	NA	1	W	0:04:29	0:04:39	0:00:10		I think video was off for an hour between '2' and '3'	0.00012	10
kiwifruit	Hayward	2016-2017	6/11/2016	3				Close	2	6	NA	7	W	0:04:34	0:04:51	0:00:17			2.00E-04	17
kiwifruit	Hayward	2016-2017	6/11/2016	3				Close	2	6	NA	7	W	0:05:10	0:05:16	0:00:06			7.00E-05	6
kiwifruit	Hayward	2016-2017	6/11/2016	3				Close	2	6	NA	6	W	0:05:29	0:05:43	0:00:14			0.00016	14
kiwifruit	Hayward	2016-2017	6/11/2016	3				Close	2	6	NA	1	W	0:05:31	0:05:52	0:00:21			0.00024	21
kiwifruit	Hayward	2016-2017	6/11/2016	3				Close	2	6	NA	4	W	0:05:56	0:06:16	0:00:20			0.00023	20
kiwifruit	Hayward	2016-2017	6/11/2016	3				Close	2	6	NA	1	W	0:06:15	0:06:17	0:00:02			2.00E-05	2
kiwifruit	Hayward	2016-2017	6/11/2016	3				Close	2	6	NA	4	W	0:06:21	0:06:36	0:00:15			0.00017	15
kiwifruit	Hayward	2016-2017	6/11/2016	3				Close	2	6	NA	1	W	0:06:36	0:06:39	0:00:03			3.00E-05	3
kiwifruit	Hayward	2016-2017	6/11/2016	3				Close	2	6	NA	5	W	0:06:40	0:06:48	0:00:08			9.00E-05	8
kiwifruit	Hayward	2016-2017	6/11/2016	3				Close	2	6	NA	7	W	0:06:50	0:06:57	0:00:07			8.00E-05	7
kiwifruit	Hayward	2016-2017	6/11/2016	3				Close	2	6	NA	6	W	0:06:59	0:07:02	0:00:03			3.00E-05	3
kiwifruit	Hayward	2016-2017	6/11/2016	3				Close	2	6	NA	7	W	0:07:04	0:07:12	0:00:08			9.00E-05	8
kiwifruit	Hayward	2016-2017	6/11/2016	3				Close	2	6	NA	4	W	0:07:13	0:07:27	0:00:14			0.00016	14
kiwifruit	Hayward	2016-2017	6/11/2016	3				Close	2	6	NA	4	W	0:08:57	0:09:08	0:00:11			0.00013	11
kiwifruit	Hayward	2016-2017	6/11/2016	3				Close	2	6	NA	7	W	0:09:03	0:09:05	0:00:02			2.00E-05	2
kiwifruit	Hayward	2016-2017	6/11/2016	3				Close	2	6	NA	7	W	0:11:40	0:11:44	0:00:04			5.00E-05	4
kiwifruit	Hayward	2016-2017	6/11/2016	3				Close	2	6	NA	5	W	0:13:39	0:13:47	0:00:08			9.00E-05	8
kiwifruit	Hayward	2016-2017	6/11/2016	3				Close	2	6	NA	6	W	0:13:48	0:13:59	0:00:11			0.00013	11
kiwifruit	Hayward	2016-2017	6/11/2016	3				Close	2	6	NA	7	W	0:14:03	0:14:08	0:00:05			6.00E-05	5
kiwifruit	Hayward	2016-2017	6/11/2016	3				Close	2	6	NA	1	W	0:14:49	0:14:58	0:00:09			1.00E-04	9
kiwifruit	Hayward	2016-2017	6/11/2016	3				Close	2	6	NA	7	W	0:16:57	0:17:23	0:00:26			3.00E-04	26
kiwifruit	Hayward	2016-2017	6/11/2016	3				Close	2	6	NA	6	W	0:21:55	0:22:40	0:00:45			0.00052	45
kiwifruit	Hayward	2016-2017	6/11/2016	3				Close	2	6	NA	5	W	0:24:23	0:24:32	0:00:09			1.00E-04	9
kiwifruit	Hayward	2016-2017	6/11/2016	3				Close	2	6	NA	1	W	0:24:36	0:24:44	0:00:08			9.00E-05	8
kiwifruit	Hayward	2016-2017	6/11/2016	3				Close	2	6	NA	4	W	0:26:59	0:27:10	0:00:11			0.00013	11
kiwifruit	Hayward	2016-2017	6/11/2016	3				Close	2	6	NA	7	W	0:32:24	0:32:56	0:00:32			0.00037	32
kiwifruit	Hayward	2016-2017	6/11/2016	3				Close	2	6	NA	7	W	0:33:22	0:33:32	0:00:10			0.00012	10
kiwifruit	Hayward	2016-2017	6/11/2016	3				Close	2	6	NA	7	W	0:33:56	0:34:03	0:00:07			8.00E-05	7
kiwifruit	Hayward	2016-2017	6/11/2016	3				Close	2	6	NA	7	W	0:34:15	0:34:16	0:00:01			1.00E-05	1
kiwifruit	Hayward	2016-2017	6/11/2016	3				Close	2	6	NA	7	W	0:34:16	0:34:26	0:00:10			0.00012	10
kiwifruit	Hayward	2016-2017	6/11/2016	3				Close	2	6	NA	7	W	0:34:37	0:34:54	0:00:17			2.00E-04	17
kiwifruit	Hayward	2016-2017	6/11/2016	3				Close	2	6	NA	6	W	0:34:55	0:35:18	0:00:23			0.00027	23
kiwifruit	Hayward	2016-2017	6/11/2016	3				Close	2	6	NA	5	W	0:35:20	0:35:55	0:00:35			0.00041	35
kiwifruit	Hayward	2016-2017	6/11/2016	3	12:02 p.m.		0:35:26	Far	3	9	NA	3	W	0:05:50	0:06:22	0:00:32			0.00037	32
kiwifruit	Hayward	2016-2017	6/11/2016	3				Far	3	9	NA	5	W	0:06:26	0:06:46	0:00:20			0.00023	20
kiwifruit	Hayward	2016-2017	6/11/2016	3				Far	3	9	NA	6	G	0:06:48	0:07:05	0:00:17			2.00E-04	17
kiwifruit	Hayward	2016-2017	6/11/2016	3				Far	3	9	NA	5	W	0:07:08	0:07:19	0:00:11			0.00013	11
kiwifruit	Hayward	2016-2017	6/11/2016	3				Far	3	9	NA	6	G	0:07:20	0:07:26	0:00:06			7.00E-05	6
kiwifruit	Hayward	2016-2017	6/11/2016	3				Far	3	9	NA	5	W	0:07:27	0:07:36	0:00:09			1.00E-04	9
kiwifruit	Hayward	2016-2017	6/11/2016	3				Far	3	9	NA	6	G	0:07:38	0:07:47	0:00:09			1.00E-04	9
kiwifruit	Hayward	2016-2017	6/11/2016	3				Far	3	9	NA	5	W	0:07:47	0:07:55	0:00:08			9.00E-05	8
kiwifruit	Hayward	2016-2017	6/11/2016	3				Far	3	9	NA	6	G	0:07:55	0:07:57	0:00:02			2.00E-05	2
kiwifruit	Hayward	2016-2017	6/11/2016	3				Far	3	9	NA	3	W	0:07:56	0:08:04	0:00:08			9.00E-05	8
kiwifruit	Hayward	2016-2017	6/11/2016	3				Far	3	9	NA	8	W	0:07:59	0:08:53	0:00:54			0.00062	54
kiwifruit	Hayward	2016-2017	6/11/2016	3				Far	3	9	NA	5	W	0:08:05	0:08:12	0:00:07			8.00E-05	7
kiwifruit	Hayward	2016-2017	6/11/2016	3				Far	3	9	NA	9	W	0:08:56	0:09:19	0:00:23			0.00027	23
kiwifruit	Hayward	2016-2017	6/11/2016	3				Far	3	9	NA	1	W	0:12:58	0:13:43	0:00:45			0.00052	45
kiwifruit	Hayward	2016-2017	6/11/2016	3				Far	3	9	NA	4	W	0:13:45	0:14:26	0:00:41			0.00047	41
kiwifruit	Hayward	2016-2017	6/11/2016	3				Far	3	9	NA	1	W	0:14:29	0:14:36	0:00:07			8.00E-05	7
kiwifruit	Hayward	2016-2017	6/11/2016	3				Far	3	9	NA	2	G	0:14:37	0:15:09	0:00:32			0.00037	32
kiwifruit	Hayward	2016-2017	6/11/2016	3				Far	3	9	NA	1	W	0:15:13	0:15:19	0:00:06			7.00E-05	6
kiwifruit	Hayward	2016-2017	6/11/2016	3				Far	3	9	NA	5	W	0:15:20	0:15:28	0:00:08			9.00E-05	8
kiwifruit	Hayward	2016-2017	6/11/2016	3				Far	3	9	NA	8	W	0:15:30	0:15:37	0:00:07			8.00E-05	7
kiwifruit	Hayward	2016-2017	6/11/2016	3				Far	3	9	NA	9	W	0:15:42	0:16:11	0:00:29			0.00034	29
kiwifruit	Hayward	2016-2017	6/11/2016	3				Far	3	9	NA	5	W	0:20:17	0:20:27	0:00:10			0.00012	10
kiwifruit	Hayward	2016-2017	6/11/2016	3				Far	3	9	NA	5	W	0:20:39	0:20:48	0:00:09			1.00E-04	9
kiwifruit	Hayward	2016-2017	6/11/2016	3				Far	3	9	NA	6	G	0:20:48	0:20:52	0:00:04			5.00E-05	4
kiwifruit	Hayward	2016-2017	6/11/2016	3				Far	3	9	NA	5	W	0:20:54	0:20:58	0:00:04			5.00E-05	4
kiwifruit	Hayward	2016-2017	6/11/2016	3				Far	3	9	NA	6	G	0:22:41	0:22:46	0:00:05			6.00E-05	5
kiwifruit	Hayward	2016-2017	6/11/2016	3				Far	3	9	NA	3	W	0:24:06	0:24:37	0:00:31			0.00036	31
kiwifruit	Hayward	2016-2017	6/11/2016	3				Far	3	9	NA	5	W	0:24:40	0:24:51	0:00:11			0.00013	11
kiwifruit	Hayward	2016-2017	6/11/2016	3				Far	3	9	NA	2	G	0:24:53	0:25:21	0:00:28			0.00032	28
kiwifruit	Hayward	2016-2017	6/11/2016	3				Far	3	9	NA	1	W	0:25:23	0:25:52	0:00:29			0.00034	29
kiwifruit	Hayward	2016-2017	6/11/2016	3				Far	3	9	NA	9	W	0:25:27	0:25:33	0:00:06			7.00E-05	6
kiwifruit	Hayward	2016-2017	6/11/2016	3				Far	3	9	NA	4	W	0:26:12	0:26:46	0:00:34			0.00039	34
kiwifruit	Hayward	2016-2017	6/11/2016	3				Far	3	9	NA	9	W	0:26:29	0:27:11	0:00:42			0.00049	42
kiwifruit	Hayward	2016-2017	6/11/2016	3				Far	3	9	NA	3	W	0:26:47	0:26:49	0:00:02			2.00E-05	2
kiwifruit	Hayward	2016-2017	6/11/2016	3				Far	3	9	NA	2	G	0:28:01	0:28:14	0:00:13			0.00015	13
kiwifruit	Hayward	2016-2017	6/11/2016	3				Far	3	9	NA	9	W	0:28:16	0:28:33	0:00:17			2.00E-04	17
kiwifruit	Hayward	2016-2017	6/11/2016	3				Far	3	9	NA	5	W	0:30:43	0:30:57	0:00:14			0.00016	14
kiwifruit	Hayward	2016-2017	6/11/2016	3				Far	3	9	NA	6	G	0:30:58	0:31:12	0:00:14			0.00016	14
kiwifruit	Hayward	2016-2017	6/11/2016	3				Far	3	9	NA	5	W	0:31:16	0:31:23	0:00:07			8.00E-05	7
kiwifruit	Hayward	2016-2017	6/11/2016	3				Far	3	9	NA	9	W	0:31:40	0:31:56	0:00:16			0.00019	16
kiwifruit	Hayward	2016-2017	6/11/2016	3				Far	3	9	NA	5	W	0:31:42	0:31:50	0:00:08			9.00E-05	8
kiwifruit	Hayward	2016-2017	6/11/2016	3				Far	3	9	NA	8	W	0:35:08	0:35:12	0:00:04			5.00E-05	4
kiwifruit	Hayward	2016-2017	6/11/2016	4	12:41 p.m.		0:35:26	Close	2	6	NA	7	W	0:00:14	0:00:22	0:00:08			9.00E-05	8
kiwifruit	Hayward	2016-2017	6/11/2016	4				Close	2	6	NA	7	W	0:00:32	0:00:37	0:00:05			6.00E-05	5
kiwifruit	Hayward	2016-2017	6/11/2016	4				Close	2	6	NA	1	W	0:01:13	0:01:27	0:00:14			0.00016	14
kiwifruit	Hayward	2016-2017	6/11/2016	4				Close	2	6	NA	1	W	0:01:28	0:01:35	0:00:07			8.00E-05	7
kiwifruit	Hayward	2016-2017	6/11/2016	4				Close	2	6	NA	7	W	0:01:29	0:01:42	0:00:13			0.00015	13
kiwifruit	Hayward	2016-2017	6/11/2016	4				Close	2	6	NA	6	W	0:01:43	0:02:10	0:00:27			0.00031	27
kiwifruit	Hayward	2016-2017	6/11/2016	4				Close	2	6	NA	1	W	0:02:07	0:02:12	0:00:05			6.00E-05	5
kiwifruit	Hayward	2016-2017	6/11/2016	4				Close	2	6	NA	7	W	0:02:11	0:02:12	0:00:01			1.00E-05	1
kiwifruit	Hayward	2016-2017	6/11/2016	4				Close	2	6	NA	3	W	0:02:12	0:03:19	0:01:07			0.00078	67
kiwifruit	Hayward	2016-2017	6/11/2016	4				Close	2	6	NA	1	W	0:02:47	0:02:54	0:00:07			8.00E-05	7
kiwifruit	Hayward	2016-2017	6/11/2016	4				Close	2	6	NA	1	W	0:03:36	0:03:44	0:00:08			9.00E-05	8
kiwifruit	Hayward	2016-2017	6/11/2016	4				Close	2	6	NA	4	W	0:03:46	0:04:24	0:00:38			0.00044	38
kiwifruit	Hayward	2016-2017	6/11/2016	4				Close	2	6	NA	5	W	0:04:04	0:04:41	0:00:37			0.00043	37
kiwifruit	Hayward	2016-2017	6/11/2016	4				Close	2	6	NA	3	W	0:04:25	0:04:46	0:00:21			0.00024	21
kiwifruit	Hayward	2016-2017	6/11/2016	4				Close	2	6	NA	7	W	0:04:48	0:04:53	0:00:05			6.00E-05	5
kiwifruit	Hayward	2016-2017	6/11/2016	4				Close	2	6	NA	7	W	0:06:41	0:06:50	0:00:09			1.00E-04	9
kiwifruit	Hayward	2016-2017	6/11/2016	4				Close	2	6	NA	4	W	0:06:51	0:07:04	0:00:13			0.00015	13
kiwifruit	Hayward	2016-2017	6/11/2016	4				Close	2	6	NA	7	W	0:10:52	0:11:06	0:00:14			0.00016	14
kiwifruit	Hayward	2016-2017	6/11/2016	4				Close	2	6	NA	7	W	0:12:13	0:12:30	0:00:17			2.00E-04	17
kiwifruit	Hayward	2016-2017	6/11/2016	4				Close	2	6	NA	6	W	0:12:47	0:13:18	0:00:31			0.00036	31
kiwifruit	Hayward	2016-2017	6/11/2016	4				Close	2	6	NA	7	W	0:13:20	0:13:27	0:00:07			8.00E-05	7
kiwifruit	Hayward	2016-2017	6/11/2016	4				Close	2	6	NA	6	W	0:13:28	0:13:43	0:00:15			0.00017	15
kiwifruit	Hayward	2016-2017	6/11/2016	4				Close	2	6	NA	5	W	0:13:56	0:14:33	0:00:37			0.00043	37
kiwifruit	Hayward	2016-2017	6/11/2016	4				Close	2	6	NA	4	W	0:15:23	0:15:43	0:00:20			0.00023	20
kiwifruit	Hayward	2016-2017	6/11/2016	4				Close	2	6	NA	1	W	0:15:44	0:15:59	0:00:15			0.00017	15
kiwifruit	Hayward	2016-2017	6/11/2016	4				Close	2	6	NA	4	W	0:17:39	0:17:52	0:00:13			0.00015	13
kiwifruit	Hayward	2016-2017	6/11/2016	4				Close	2	6	NA	4	W	0:18:33	0:18:44	0:00:11			0.00013	11
kiwifruit	Hayward	2016-2017	6/11/2016	4				Close	2	6	NA	1	W	0:26:32	0:26:48	0:00:16			0.00019	16
kiwifruit	Hayward	2016-2017	6/11/2016	4				Close	2	6	NA	4	W	0:26:49	0:27:10	0:00:21			0.00024	21
kiwifruit	Hayward	2016-2017	6/11/2016	4				Close	2	6	NA	3	W	0:27:34	0:28:41	0:01:07			0.00078	67
kiwifruit	Hayward	2016-2017	6/11/2016	4				Close	2	6	NA	5	W	0:28:24	0:28:39	0:00:15			0.00017	15
kiwifruit	Hayward	2016-2017	6/11/2016	4				Close	2	6	NA	6	W	0:28:39	0:29:57	0:01:18			9.00E-04	78
kiwifruit	Hayward	2016-2017	6/11/2016	4				Close	2	6	NA	1	W	0:28:43	0:28:53	0:00:10			0.00012	10
kiwifruit	Hayward	2016-2017	6/11/2016	4				Close	2	6	NA	7	W	0:32:54	0:33:15	0:00:21			0.00024	21
kiwifruit	Hayward	2016-2017	6/11/2016	4				Close	2	6	NA	4	W	0:33:26	0:33:40	0:00:14			0.00016	14
kiwifruit	Hayward	2016-2017	6/11/2016	4				Close	2	6	NA	7	W	0:33:27	0:33:50	0:00:23			0.00027	23
kiwifruit	Hayward	2016-2017	6/11/2016	4				Close	2	6	NA	6	W	0:33:51	0:34:09	0:00:18			0.00021	18
kiwifruit	Hayward	2016-2017	6/11/2016	4				Close	2	6	NA	5	W	0:34:25	0:35:18	0:00:53			0.00061	53
kiwifruit	Hayward	2016-2017	6/11/2016	4				Close	2	6	NA	5	W	0:35:18	0:35:37	0:00:19			0.00022	19
kiwifruit	Hayward	2016-2017	6/11/2016	4				Close	2	6	NA	7	W	0:35:23	0:35:38	0:00:15			0.00017	15
kiwifruit	Hayward	2016-2017	6/11/2016	4	12:37 p.m.		0:35:26	Far	3	9	NA	9	W	0:01:53	0:02:03	0:00:10			0.00012	10
kiwifruit	Hayward	2016-2017	6/11/2016	4				Far	3	9	NA	3	W	0:02:14	0:02:21	0:00:07			8.00E-05	7
kiwifruit	Hayward	2016-2017	6/11/2016	4				Far	3	9	NA	1	W	0:02:20	0:02:36	0:00:16			0.00019	16
kiwifruit	Hayward	2016-2017	6/11/2016	4				Far	3	9	NA	5	W	0:02:22	0:02:50	0:00:28			0.00032	28
kiwifruit	Hayward	2016-2017	6/11/2016	4				Far	3	9	NA	6	G	0:02:38	0:02:49	0:00:11			0.00013	11
kiwifruit	Hayward	2016-2017	6/11/2016	4				Far	3	9	NA	3	W	0:02:55	0:03:20	0:00:25			0.00029	25
kiwifruit	Hayward	2016-2017	6/11/2016	4				Far	3	9	NA	6	G	0:03:02	0:03:18	0:00:16			0.00019	16
kiwifruit	Hayward	2016-2017	6/11/2016	4				Far	3	9	NA	1	W	0:03:22	0:03:28	0:00:06			7.00E-05	6
kiwifruit	Hayward	2016-2017	6/11/2016	4				Far	3	9	NA	2	G	0:03:29	0:03:39	0:00:10			0.00012	10
kiwifruit	Hayward	2016-2017	6/11/2016	4				Far	3	9	NA	5	W	0:03:42	0:03:49	0:00:07			8.00E-05	7
kiwifruit	Hayward	2016-2017	6/11/2016	4				Far	3	9	NA	6	G	0:03:50	0:03:55	0:00:05			6.00E-05	5
kiwifruit	Hayward	2016-2017	6/11/2016	4				Far	3	9	NA	9	W	0:03:57	0:04:07	0:00:10			0.00012	10
kiwifruit	Hayward	2016-2017	6/11/2016	4				Far	3	9	NA	3	W	0:04:43	0:05:04	0:00:21			0.00024	21
kiwifruit	Hayward	2016-2017	6/11/2016	4				Far	3	9	NA	4	W	0:05:06	0:05:18	0:00:12			0.00014	12
kiwifruit	Hayward	2016-2017	6/11/2016	4				Far	3	9	NA	5	W	0:05:19	0:05:25	0:00:06			7.00E-05	6
kiwifruit	Hayward	2016-2017	6/11/2016	4				Far	3	9	NA	6	G	0:05:26	0:05:36	0:00:10			0.00012	10
kiwifruit	Hayward	2016-2017	6/11/2016	4				Far	3	9	NA	2	G	0:05:39	0:05:52	0:00:13			0.00015	13
kiwifruit	Hayward	2016-2017	6/11/2016	4				Far	3	9	NA	1	W	0:05:53	0:06:10	0:00:17			2.00E-04	17
kiwifruit	Hayward	2016-2017	6/11/2016	4				Far	3	9	NA	4	W	0:06:13	0:06:31	0:00:18			0.00021	18
kiwifruit	Hayward	2016-2017	6/11/2016	4				Far	3	9	NA	4	W	0:06:37	0:06:53	0:00:16			0.00019	16
kiwifruit	Hayward	2016-2017	6/11/2016	4				Far	3	9	NA	7	G	0:06:54	0:07:23	0:00:29			0.00034	29
kiwifruit	Hayward	2016-2017	6/11/2016	4				Far	3	9	NA	4	W	0:07:18	0:07:26	0:00:08			9.00E-05	8
kiwifruit	Hayward	2016-2017	6/11/2016	4				Far	3	9	NA	5	W	0:07:25	0:07:35	0:00:10			0.00012	10
kiwifruit	Hayward	2016-2017	6/11/2016	4				Far	3	9	NA	6	G	0:07:27	0:07:34	0:00:07			8.00E-05	7
kiwifruit	Hayward	2016-2017	6/11/2016	4				Far	3	9	NA	9	W	0:07:36	0:07:48	0:00:12			0.00014	12
kiwifruit	Hayward	2016-2017	6/11/2016	4				Far	3	9	NA	7	G	0:07:37	0:07:53	0:00:16			0.00019	16
kiwifruit	Hayward	2016-2017	6/11/2016	4				Far	3	9	NA	3	W	0:07:55	0:08:02	0:00:07			8.00E-05	7
kiwifruit	Hayward	2016-2017	6/11/2016	4				Far	3	9	NA	2	G	0:08:04	0:08:18	0:00:14			0.00016	14
kiwifruit	Hayward	2016-2017	6/11/2016	4				Far	3	9	NA	4	W	0:08:22	0:08:31	0:00:09			1.00E-04	9
kiwifruit	Hayward	2016-2017	6/11/2016	4				Far	3	9	NA	6	G	0:09:31	0:09:36	0:00:05			6.00E-05	5
kiwifruit	Hayward	2016-2017	6/11/2016	4				Far	3	9	NA	3	W	0:09:56	0:10:21	0:00:25			0.00029	25
kiwifruit	Hayward	2016-2017	6/11/2016	4				Far	3	9	NA	4	W	0:10:24	0:10:51	0:00:27		same bee	0.00031	27
kiwifruit	Hayward	2016-2017	6/11/2016	4				Far	3	9	NA	8	W	0:10:43	0:11:30	0:00:47			0.00054	47
kiwifruit	Hayward	2016-2017	6/11/2016	4				Far	3	9	NA	2	G	0:10:52	0:11:15	0:00:23			0.00027	23
kiwifruit	Hayward	2016-2017	6/11/2016	4				Far	3	9	NA	3	W	0:11:09	0:11:15	0:00:06			7.00E-05	6
kiwifruit	Hayward	2016-2017	6/11/2016	4				Far	3	9	NA	9	W	0:11:11	0:11:18	0:00:07			8.00E-05	7
kiwifruit	Hayward	2016-2017	6/11/2016	4				Far	3	9	NA	5	W	0:11:20	0:11:29	0:00:09			1.00E-04	9
kiwifruit	Hayward	2016-2017	6/11/2016	4				Far	3	9	NA	6	G	0:11:29	0:11:39	0:00:10			0.00012	10
kiwifruit	Hayward	2016-2017	6/11/2016	4				Far	3	9	NA	8	W	0:11:40	0:12:04	0:00:24			0.00028	24
kiwifruit	Hayward	2016-2017	6/11/2016	4				Far	3	9	NA	7	G	0:12:06	0:12:17	0:00:11			0.00013	11
kiwifruit	Hayward	2016-2017	6/11/2016	4				Far	3	9	NA	2	G	0:12:20	0:12:30	0:00:10			0.00012	10
kiwifruit	Hayward	2016-2017	6/11/2016	4				Far	3	9	NA	3	W	0:12:34	0:12:51	0:00:17			2.00E-04	17
kiwifruit	Hayward	2016-2017	6/11/2016	4				Far	3	9	NA	5	W	0:12:52	0:12:57	0:00:05			6.00E-05	5
kiwifruit	Hayward	2016-2017	6/11/2016	4				Far	3	9	NA	6	G	0:12:58	0:12:59	0:00:01			1.00E-05	1
kiwifruit	Hayward	2016-2017	6/11/2016	4				Far	3	9	NA	8	W	0:13:01	0:13:12	0:00:11			0.00013	11
kiwifruit	Hayward	2016-2017	6/11/2016	4				Far	3	9	NA	9	W	0:13:14	0:13:16	0:00:02			2.00E-05	2
kiwifruit	Hayward	2016-2017	6/11/2016	4				Far	3	9	NA	9	W	0:15:36	0:16:01	0:00:25			0.00029	25
kiwifruit	Hayward	2016-2017	6/11/2016	4				Far	3	9	NA	9	W	0:16:00	0:16:04	0:00:04			5.00E-05	4
kiwifruit	Hayward	2016-2017	6/11/2016	4				Far	3	9	NA	6	G	0:16:08	0:16:24	0:00:16			0.00019	16
kiwifruit	Hayward	2016-2017	6/11/2016	4				Far	3	9	NA	9	W	0:16:19	0:16:20	0:00:01			1.00E-05	1
kiwifruit	Hayward	2016-2017	6/11/2016	4				Far	3	9	NA	9	W	0:16:21	0:16:35	0:00:14			0.00016	14
kiwifruit	Hayward	2016-2017	6/11/2016	4				Far	3	9	NA	6	G	0:16:54	0:16:59	0:00:05			6.00E-05	5
kiwifruit	Hayward	2016-2017	6/11/2016	4				Far	3	9	NA	6	G	0:19:21	0:19:33	0:00:12			0.00014	12
kiwifruit	Hayward	2016-2017	6/11/2016	4				Far	3	9	NA	8	W	0:19:34	0:19:49	0:00:15			0.00017	15
kiwifruit	Hayward	2016-2017	6/11/2016	4				Far	3	9	NA	5	W	0:19:52	0:20:06	0:00:14			0.00016	14
kiwifruit	Hayward	2016-2017	6/11/2016	4				Far	3	9	NA	2	G	0:20:08	0:20:34	0:00:26			3.00E-04	26
kiwifruit	Hayward	2016-2017	6/11/2016	4				Far	3	9	NA	5	W	0:20:59	0:21:17	0:00:18			0.00021	18
kiwifruit	Hayward	2016-2017	6/11/2016	4				Far	3	9	NA	3	W	0:21:21	0:21:29	0:00:08			9.00E-05	8
kiwifruit	Hayward	2016-2017	6/11/2016	4				Far	3	9	NA	1	W	0:21:32	0:22:14	0:00:42			0.00049	42
kiwifruit	Hayward	2016-2017	6/11/2016	4				Far	3	9	NA	2	G	0:22:19	0:22:28	0:00:09			1.00E-04	9
kiwifruit	Hayward	2016-2017	6/11/2016	4				Far	3	9	NA	5	W	0:22:31	0:22:33	0:00:02			2.00E-05	2
kiwifruit	Hayward	2016-2017	6/11/2016	4				Far	3	9	NA	5	W	0:23:04	0:23:16	0:00:12			0.00014	12
kiwifruit	Hayward	2016-2017	6/11/2016	4				Far	3	9	NA	6	G	0:23:19	0:23:24	0:00:05			6.00E-05	5
kiwifruit	Hayward	2016-2017	6/11/2016	4				Far	3	9	NA	4	W	0:23:26	0:23:28	0:00:02			2.00E-05	2
kiwifruit	Hayward	2016-2017	6/11/2016	4				Far	3	9	NA	2	G	0:23:29	0:23:30	0:00:01			1.00E-05	1
kiwifruit	Hayward	2016-2017	6/11/2016	4				Far	3	9	NA	3	W	0:24:29	0:24:34	0:00:05			6.00E-05	5
kiwifruit	Hayward	2016-2017	6/11/2016	4				Far	3	9	NA	3	W	0:28:55	0:29:13	0:00:18			0.00021	18
kiwifruit	Hayward	2016-2017	6/11/2016	4				Far	3	9	NA	6	G	0:29:17	0:29:24	0:00:07			8.00E-05	7
kiwifruit	Hayward	2016-2017	6/11/2016	4				Far	3	9	NA	4	W	0:29:26	0:29:53	0:00:27			0.00031	27
kiwifruit	Hayward	2016-2017	6/11/2016	4				Far	3	9	NA	1	W	0:29:55	0:30:19	0:00:24			0.00028	24
kiwifruit	Hayward	2016-2017	6/11/2016	4				Far	3	9	NA	5	W	0:30:22	0:30:26	0:00:04			5.00E-05	4
kiwifruit	Hayward	2016-2017	6/11/2016	4				Far	3	9	NA	3	W	0:30:29	0:30:44	0:00:15			0.00017	15
kiwifruit	Hayward	2016-2017	6/11/2016	4				Far	3	9	NA	5	W	0:30:46	0:31:10	0:00:24			0.00028	24
kiwifruit	Hayward	2016-2017	6/11/2016	4				Far	3	9	NA	6	G	0:31:11	0:31:29	0:00:18			0.00021	18
kiwifruit	Hayward	2016-2017	6/11/2016	5	1:16 p.m.		0:35:26	Close	2	6	NA	7	W	0:00:15	0:00:22	0:00:07			8.00E-05	7
kiwifruit	Hayward	2016-2017	6/11/2016	5				Close	2	6	NA	5	W	0:00:23	0:00:33	0:00:10			0.00012	10
kiwifruit	Hayward	2016-2017	6/11/2016	5				Close	2	6	NA	1	W	0:00:34	0:01:11	0:00:37			0.00043	37
kiwifruit	Hayward	2016-2017	6/11/2016	5				Close	2	6	NA	7	W	0:01:10	0:01:33	0:00:23			0.00027	23
kiwifruit	Hayward	2016-2017	6/11/2016	5				Close	2	6	NA	1	W	0:01:31	0:01:32	0:00:01			1.00E-05	1
kiwifruit	Hayward	2016-2017	6/11/2016	5				Close	2	6	NA	7	W	0:01:32	0:01:50	0:00:18			0.00021	18
kiwifruit	Hayward	2016-2017	6/11/2016	5				Close	2	6	NA	4	W	0:01:34	0:01:44	0:00:10			0.00012	10
kiwifruit	Hayward	2016-2017	6/11/2016	5				Close	2	6	NA	1	W	0:01:35	0:01:52	0:00:17			2.00E-04	17
kiwifruit	Hayward	2016-2017	6/11/2016	5				Close	2	6	NA	5	W	0:01:38	0:01:45	0:00:07			8.00E-05	7
kiwifruit	Hayward	2016-2017	6/11/2016	5				Close	2	6	NA	6	W	0:01:45	0:01:57	0:00:12			0.00014	12
kiwifruit	Hayward	2016-2017	6/11/2016	5				Close	2	6	NA	1	W	0:02:07	0:02:12	0:00:05			6.00E-05	5
kiwifruit	Hayward	2016-2017	6/11/2016	5				Close	2	6	NA	4	W	0:02:16	0:02:30	0:00:14			0.00016	14
kiwifruit	Hayward	2016-2017	6/11/2016	5				Close	2	6	NA	5	W	0:02:31	0:02:40	0:00:09			1.00E-04	9
kiwifruit	Hayward	2016-2017	6/11/2016	5				Close	2	6	NA	1	W	0:04:57	0:05:11	0:00:14			0.00016	14
kiwifruit	Hayward	2016-2017	6/11/2016	5				Close	2	6	NA	4	W	0:05:13	0:05:32	0:00:19			0.00022	19
kiwifruit	Hayward	2016-2017	6/11/2016	5				Close	2	6	NA	7	W	0:05:33	0:05:48	0:00:15			0.00017	15
kiwifruit	Hayward	2016-2017	6/11/2016	5				Close	2	6	NA	6	W	0:05:37	0:06:11	0:00:34			0.00039	34
kiwifruit	Hayward	2016-2017	6/11/2016	5				Close	2	6	NA	7	W	0:06:13	0:06:15	0:00:02			2.00E-05	2
kiwifruit	Hayward	2016-2017	6/11/2016	5				Close	2	6	NA	7	W	0:08:08	0:08:28	0:00:20			0.00023	20
kiwifruit	Hayward	2016-2017	6/11/2016	5				Close	2	6	NA	3	W	0:10:55	0:11:40	0:00:45			0.00052	45
kiwifruit	Hayward	2016-2017	6/11/2016	5				Close	2	6	NA	3	W	0:12:19	0:12:41	0:00:22			0.00025	22
kiwifruit	Hayward	2016-2017	6/11/2016	5				Close	2	6	NA	7	W	0:13:14	0:13:39	0:00:25			0.00029	25
kiwifruit	Hayward	2016-2017	6/11/2016	5				Close	2	6	NA	4	W	0:13:41	0:14:24	0:00:43			5.00E-04	43
kiwifruit	Hayward	2016-2017	6/11/2016	5				Close	2	6	NA	1	W	0:14:41	0:15:09	0:00:28			0.00032	28
kiwifruit	Hayward	2016-2017	6/11/2016	5				Close	2	6	NA	7	W	0:15:13	0:15:28	0:00:15			0.00017	15
kiwifruit	Hayward	2016-2017	6/11/2016	5				Close	2	6	NA	1	W	0:15:14	0:15:17	0:00:03			3.00E-05	3
kiwifruit	Hayward	2016-2017	6/11/2016	5				Close	2	6	NA	7	W	0:16:11	0:16:18	0:00:07			8.00E-05	7
kiwifruit	Hayward	2016-2017	6/11/2016	5				Close	2	6	NA	7	W	0:16:29	0:16:47	0:00:18			0.00021	18
kiwifruit	Hayward	2016-2017	6/11/2016	5				Close	2	6	NA	4	W	0:16:52	0:17:03	0:00:11			0.00013	11
kiwifruit	Hayward	2016-2017	6/11/2016	5				Close	2	6	NA	7	W	0:18:23	0:18:43	0:00:20			0.00023	20
kiwifruit	Hayward	2016-2017	6/11/2016	5				Close	2	6	NA	7	W	0:19:08	0:19:20	0:00:12			0.00014	12
kiwifruit	Hayward	2016-2017	6/11/2016	5				Close	2	6	NA	7	W	0:24:18	0:24:48	0:00:30			0.00035	30
kiwifruit	Hayward	2016-2017	6/11/2016	5				Close	2	6	NA	4	W	0:24:23	0:24:50	0:00:27			0.00031	27
kiwifruit	Hayward	2016-2017	6/11/2016	5				Close	2	6	NA	6	W	0:24:51	0:25:21	0:00:30			0.00035	30
kiwifruit	Hayward	2016-2017	6/11/2016	5				Close	2	6	NA	7	W	0:25:22	0:25:49	0:00:27			0.00031	27
kiwifruit	Hayward	2016-2017	6/11/2016	5				Close	2	6	NA	6	W	0:25:58	0:26:32	0:00:34			0.00039	34
kiwifruit	Hayward	2016-2017	6/11/2016	5				Close	2	6	NA	5	W	0:26:36	0:27:17	0:00:41			0.00047	41
kiwifruit	Hayward	2016-2017	6/11/2016	5				Close	2	6	NA	4	W	0:26:57	0:27:38	0:00:41			0.00047	41
kiwifruit	Hayward	2016-2017	6/11/2016	5				Close	2	6	NA	6	W	0:27:12	0:27:18	0:00:06			7.00E-05	6
kiwifruit	Hayward	2016-2017	6/11/2016	5				Close	2	6	NA	5	W	0:27:20	0:27:34	0:00:14			0.00016	14
kiwifruit	Hayward	2016-2017	6/11/2016	5				Close	2	6	NA	6	W	0:27:37	0:27:47	0:00:10			0.00012	10
kiwifruit	Hayward	2016-2017	6/11/2016	5				Close	2	6	NA	7	W	0:27:50	0:27:55	0:00:05			6.00E-05	5
kiwifruit	Hayward	2016-2017	6/11/2016	5				Close	2	6	NA	1	W	0:27:59	0:28:28	0:00:29			0.00034	29
kiwifruit	Hayward	2016-2017	6/11/2016	5				Close	2	6	NA	1	W	0:28:41	0:28:56	0:00:15			0.00017	15
kiwifruit	Hayward	2016-2017	6/11/2016	5				Close	2	6	NA	5	W	0:29:00	0:29:20	0:00:20			0.00023	20
kiwifruit	Hayward	2016-2017	6/11/2016	5				Close	2	6	NA	6	W	0:29:21	0:29:29	0:00:08			9.00E-05	8
kiwifruit	Hayward	2016-2017	6/11/2016	5				Close	2	6	NA	7	W	0:29:32	0:29:38	0:00:06			7.00E-05	6
kiwifruit	Hayward	2016-2017	6/11/2016	5				Close	2	6	NA	6	W	0:29:43	0:29:50	0:00:07			8.00E-05	7
kiwifruit	Hayward	2016-2017	6/11/2016	5				Close	2	6	NA	6	W	0:30:00	0:30:06	0:00:06			7.00E-05	6
kiwifruit	Hayward	2016-2017	6/11/2016	5				Close	2	6	NA	1	W	0:30:30	0:31:05	0:00:35			0.00041	35
kiwifruit	Hayward	2016-2017	6/11/2016	5				Close	2	6	NA	4	W	0:30:45	0:30:54	0:00:09			1.00E-04	9
kiwifruit	Hayward	2016-2017	6/11/2016	5				Close	2	6	NA	4	W	0:31:06	0:31:22	0:00:16			0.00019	16
kiwifruit	Hayward	2016-2017	6/11/2016	5				Close	2	6	NA	7	W	0:32:05	0:32:28	0:00:23			0.00027	23
kiwifruit	Hayward	2016-2017	6/11/2016	5				Close	2	6	NA	6	W	0:32:31	0:33:10	0:00:39			0.00045	39
kiwifruit	Hayward	2016-2017	6/11/2016	5				Close	2	6	NA	1	W	0:33:14	0:33:22	0:00:08			9.00E-05	8
kiwifruit	Hayward	2016-2017	6/11/2016	5				Close	2	6	NA	4	W	0:33:52	0:34:02	0:00:10			0.00012	10
kiwifruit	Hayward	2016-2017	6/11/2016	5				Close	2	6	NA	7	W	0:34:03	0:34:05	0:00:02			2.00E-05	2
kiwifruit	Hayward	2016-2017	6/11/2016	5				Close	2	6	NA	7	W	0:34:34	0:34:49	0:00:15			0.00017	15
kiwifruit	Hayward	2016-2017	6/11/2016	5	1:12 p.m.		0:35:28	Far	3	9	NA	7	G	0:00:25	0:00:47	0:00:22			0.00025	22
kiwifruit	Hayward	2016-2017	6/11/2016	5				Far	3	9	NA	3	W	0:00:37	0:00:50	0:00:13			0.00015	13
kiwifruit	Hayward	2016-2017	6/11/2016	5				Far	3	9	NA	6	G	0:00:48	0:00:59	0:00:11			0.00013	11
kiwifruit	Hayward	2016-2017	6/11/2016	5				Far	3	9	NA	9	W	0:00:53	0:01:02	0:00:09			1.00E-04	9
kiwifruit	Hayward	2016-2017	6/11/2016	5				Far	3	9	NA	2	G	0:01:01	0:01:06	0:00:05			6.00E-05	5
kiwifruit	Hayward	2016-2017	6/11/2016	5				Far	3	9	NA	3	W	0:02:09	0:02:24	0:00:15			0.00017	15
kiwifruit	Hayward	2016-2017	6/11/2016	5				Far	3	9	NA	9	W	0:02:39	0:02:50	0:00:11			0.00013	11
kiwifruit	Hayward	2016-2017	6/11/2016	5				Far	3	9	NA	5	W	0:03:01	0:04:01	0:01:00			0.00069	60
kiwifruit	Hayward	2016-2017	6/11/2016	5				Far	3	9	NA	2	G	0:04:09	0:04:41	0:00:32			0.00037	32
kiwifruit	Hayward	2016-2017	6/11/2016	5				Far	3	9	NA	1	W	0:04:43	0:04:53	0:00:10			0.00012	10
kiwifruit	Hayward	2016-2017	6/11/2016	5				Far	3	9	NA	2	G	0:04:56	0:05:10	0:00:14			0.00016	14
kiwifruit	Hayward	2016-2017	6/11/2016	5				Far	3	9	NA	5	W	0:05:13	0:05:31	0:00:18			0.00021	18
kiwifruit	Hayward	2016-2017	6/11/2016	5				Far	3	9	NA	3	W	0:05:36	0:05:57	0:00:21			0.00024	21
kiwifruit	Hayward	2016-2017	6/11/2016	5				Far	3	9	NA	8	W	0:05:48	0:06:15	0:00:27			0.00031	27
kiwifruit	Hayward	2016-2017	6/11/2016	5				Far	3	9	NA	9	W	0:05:59	0:06:02	0:00:03			3.00E-05	3
kiwifruit	Hayward	2016-2017	6/11/2016	5				Far	3	9	NA	5	W	0:06:03	0:06:09	0:00:06			7.00E-05	6
kiwifruit	Hayward	2016-2017	6/11/2016	5				Far	3	9	NA	9	W	0:06:17	0:06:21	0:00:04			5.00E-05	4
kiwifruit	Hayward	2016-2017	6/11/2016	5				Far	3	9	NA	3	W	0:08:56	0:09:08	0:00:12			0.00014	12
kiwifruit	Hayward	2016-2017	6/11/2016	5				Far	3	9	NA	4	W	0:09:11	0:09:29	0:00:18			0.00021	18
kiwifruit	Hayward	2016-2017	6/11/2016	5				Far	3	9	NA	6	G	0:09:32	0:09:39	0:00:07			8.00E-05	7
kiwifruit	Hayward	2016-2017	6/11/2016	5				Far	3	9	NA	9	W	0:09:42	0:10:01	0:00:19			0.00022	19
kiwifruit	Hayward	2016-2017	6/11/2016	5				Far	3	9	NA	9	W	0:09:44	0:09:47	0:00:03			3.00E-05	3
kiwifruit	Hayward	2016-2017	6/11/2016	5				Far	3	9	NA	3	W	0:09:59	0:10:03	0:00:04			5.00E-05	4
kiwifruit	Hayward	2016-2017	6/11/2016	5				Far	3	9	NA	5	W	0:10:04	0:10:35	0:00:31			0.00036	31
kiwifruit	Hayward	2016-2017	6/11/2016	5				Far	3	9	NA	8	W	0:10:41	0:10:52	0:00:11			0.00013	11
kiwifruit	Hayward	2016-2017	6/11/2016	5				Far	3	9	NA	4	W	0:10:55	0:11:20	0:00:25			0.00029	25
kiwifruit	Hayward	2016-2017	6/11/2016	5				Far	3	9	NA	1	W	0:11:21	0:12:10	0:00:49			0.00057	49
kiwifruit	Hayward	2016-2017	6/11/2016	5				Far	3	9	NA	2	G	0:12:14	0:12:29	0:00:15			0.00017	15
kiwifruit	Hayward	2016-2017	6/11/2016	5				Far	3	9	NA	6	G	0:12:32	0:12:43	0:00:11			0.00013	11
kiwifruit	Hayward	2016-2017	6/11/2016	5				Far	3	9	NA	7	G	0:12:47	0:13:09	0:00:22			0.00025	22
kiwifruit	Hayward	2016-2017	6/11/2016	5				Far	3	9	NA	9	W	0:13:00	0:13:10	0:00:10			0.00012	10
kiwifruit	Hayward	2016-2017	6/11/2016	5				Far	3	9	NA	6	G	0:13:11	0:13:16	0:00:05			6.00E-05	5
kiwifruit	Hayward	2016-2017	6/11/2016	5				Far	3	9	NA	9	W	0:13:20	0:13:40	0:00:20			0.00023	20
kiwifruit	Hayward	2016-2017	6/11/2016	5				Far	3	9	NA	3	W	0:13:34	0:14:28	0:00:54			0.00063	54
kiwifruit	Hayward	2016-2017	6/11/2016	5				Far	3	9	NA	4	W	0:13:46	0:14:01	0:00:15			0.00017	15
kiwifruit	Hayward	2016-2017	6/11/2016	5				Far	3	9	NA	4	W	0:14:19	0:14:23	0:00:04			5.00E-05	4
kiwifruit	Hayward	2016-2017	6/11/2016	5				Far	3	9	NA	2	G	0:14:27	0:14:41	0:00:14			0.00016	14
kiwifruit	Hayward	2016-2017	6/11/2016	5				Far	3	9	NA	6	G	0:14:34	0:14:41	0:00:07			8.00E-05	7
kiwifruit	Hayward	2016-2017	6/11/2016	5				Far	3	9	NA	1	W	0:14:42	0:14:51	0:00:09			1.00E-04	9
kiwifruit	Hayward	2016-2017	6/11/2016	5				Far	3	9	NA	3	W	0:14:46	0:15:08	0:00:22			0.00025	22
kiwifruit	Hayward	2016-2017	6/11/2016	5				Far	3	9	NA	8	W	0:14:54	0:15:16	0:00:22			0.00025	22
kiwifruit	Hayward	2016-2017	6/11/2016	5				Far	3	9	NA	7	G	0:14:56	0:15:20	0:00:24			0.00028	24
kiwifruit	Hayward	2016-2017	6/11/2016	5				Far	3	9	NA	1	W	0:15:09	0:15:18	0:00:09			1.00E-04	9
kiwifruit	Hayward	2016-2017	6/11/2016	5				Far	3	9	NA	9	W	0:15:17	0:15:25	0:00:08			9.00E-05	8
kiwifruit	Hayward	2016-2017	6/11/2016	5				Far	3	9	NA	4	W	0:15:19	0:15:35	0:00:16			0.00019	16
kiwifruit	Hayward	2016-2017	6/11/2016	5				Far	3	9	NA	3	W	0:15:21	0:15:23	0:00:02			2.00E-05	2
kiwifruit	Hayward	2016-2017	6/11/2016	5				Far	3	9	NA	1	W	0:15:36	0:16:00	0:00:24			0.00028	24
kiwifruit	Hayward	2016-2017	6/11/2016	5				Far	3	9	NA	9	W	0:15:46	0:15:54	0:00:08			9.00E-05	8
kiwifruit	Hayward	2016-2017	6/11/2016	5				Far	3	9	NA	7	G	0:16:12	0:16:14	0:00:02			2.00E-05	2
kiwifruit	Hayward	2016-2017	6/11/2016	5				Far	3	9	NA	9	W	0:16:15	0:16:24	0:00:09			1.00E-04	9
kiwifruit	Hayward	2016-2017	6/11/2016	5				Far	3	9	NA	1	W	0:16:16	0:16:29	0:00:13			0.00015	13
kiwifruit	Hayward	2016-2017	6/11/2016	5				Far	3	9	NA	2	G	0:16:30	0:16:40	0:00:10			0.00012	10
kiwifruit	Hayward	2016-2017	6/11/2016	5				Far	3	9	NA	5	W	0:16:42	0:16:54	0:00:12			0.00014	12
kiwifruit	Hayward	2016-2017	6/11/2016	5				Far	3	9	NA	6	G	0:16:55	0:17:06	0:00:11			0.00013	11
kiwifruit	Hayward	2016-2017	6/11/2016	5				Far	3	9	NA	6	G	0:17:13	0:17:17	0:00:04			5.00E-05	4
kiwifruit	Hayward	2016-2017	6/11/2016	5				Far	3	9	NA	2	G	0:17:18	0:17:32	0:00:14			0.00016	14
kiwifruit	Hayward	2016-2017	6/11/2016	5				Far	3	9	NA	3	W	0:17:24	0:17:28	0:00:04			5.00E-05	4
kiwifruit	Hayward	2016-2017	6/11/2016	5				Far	3	9	NA	1	W	0:17:37	0:18:03	0:00:26			3.00E-04	26
kiwifruit	Hayward	2016-2017	6/11/2016	5				Far	3	9	NA	2	G	0:18:04	0:18:22	0:00:18			0.00021	18
kiwifruit	Hayward	2016-2017	6/11/2016	5				Far	3	9	NA	9	W	0:18:08	0:18:13	0:00:05			6.00E-05	5
kiwifruit	Hayward	2016-2017	6/11/2016	5				Far	3	9	NA	9	W	0:20:29	0:20:37	0:00:08			9.00E-05	8
kiwifruit	Hayward	2016-2017	6/11/2016	5				Far	3	9	NA	3	W	0:20:53	0:21:08	0:00:15			0.00017	15
kiwifruit	Hayward	2016-2017	6/11/2016	5				Far	3	9	NA	6	G	0:21:10	0:21:24	0:00:14			0.00016	14
kiwifruit	Hayward	2016-2017	6/11/2016	5				Far	3	9	NA	5	W	0:21:21	0:21:30	0:00:09			1.00E-04	9
kiwifruit	Hayward	2016-2017	6/11/2016	5				Far	3	9	NA	8	W	0:25:48	0:26:14	0:00:26			3.00E-04	26
kiwifruit	Hayward	2016-2017	6/11/2016	5				Far	3	9	NA	7	G	0:26:19	0:26:42	0:00:23			0.00027	23
kiwifruit	Hayward	2016-2017	6/11/2016	5				Far	3	9	NA	5	W	0:26:29	0:27:00	0:00:31			0.00036	31
kiwifruit	Hayward	2016-2017	6/11/2016	5				Far	3	9	NA	8	W	0:26:43	0:27:00	0:00:17			2.00E-04	17
kiwifruit	Hayward	2016-2017	6/11/2016	5				Far	3	9	NA	6	G	0:27:03	0:27:15	0:00:12			0.00014	12
kiwifruit	Hayward	2016-2017	6/11/2016	5				Far	3	9	NA	7	G	0:27:09	0:27:20	0:00:11			0.00013	11
kiwifruit	Hayward	2016-2017	6/11/2016	5				Far	3	9	NA	5	W	0:27:15	0:27:24	0:00:09			1.00E-04	9
kiwifruit	Hayward	2016-2017	6/11/2016	5				Far	3	9	NA	4	W	0:27:21	0:27:45	0:00:24			0.00028	24
kiwifruit	Hayward	2016-2017	6/11/2016	5				Far	3	9	NA	5	W	0:29:42	0:29:55	0:00:13			0.00015	13
kiwifruit	Hayward	2016-2017	6/11/2016	5				Far	3	9	NA	3	W	0:29:56	0:30:12	0:00:16			0.00019	16
kiwifruit	Hayward	2016-2017	6/11/2016	5				Far	3	9	NA	9	W	0:31:19	0:31:31	0:00:12			0.00014	12
kiwifruit	Hayward	2016-2017	6/11/2016	5				Far	3	9	NA	3	W	0:32:42	0:32:53	0:00:11			0.00013	11
kiwifruit	Hayward	2016-2017	6/11/2016	5				Far	3	9	NA	4	W	0:32:54	0:33:13	0:00:19			0.00022	19
kiwifruit	Hayward	2016-2017	6/11/2016	5				Far	3	9	NA	9	W	0:33:13	0:33:31	0:00:18			0.00021	18
kiwifruit	Hayward	2016-2017	6/11/2016	5				Far	3	9	NA	3	W	0:33:14	0:33:20	0:00:06			7.00E-05	6
kiwifruit	Hayward	2016-2017	6/11/2016	5				Far	3	9	NA	3	W	0:33:37	0:33:53	0:00:16			0.00019	16
kiwifruit	Hayward	2016-2017	6/11/2016	5				Far	3	9	NA	1	W	0:33:54	0:34:28	0:00:34			0.00039	34
kiwifruit	Hayward	2016-2017	6/11/2016	5				Far	3	9	NA	2	G	0:34:30	0:34:54	0:00:24			0.00028	24
kiwifruit	Hayward	2016-2017	6/11/2016	5				Far	3	9	NA	3	W	0:34:59	0:35:02	0:00:03			3.00E-05	3
kiwifruit	Hayward	2016-2017	6/11/2016	5				Far	3	9	NA	3	W	0:35:06	0:35:12	0:00:06			7.00E-05	6
kiwifruit	Hayward	2016-2017	6/11/2016	5				Far	3	9	NA	5	W	0:35:13	0:35:26	0:00:13			0.00015	13
kiwifruit	Hayward	2016-2017	6/11/2016	5				Far	3	9	NA	7	G	0:35:22	0:35:34	0:00:12			0.00014	12
kiwifruit	Hayward	2016-2017	6/11/2016	6	1:51 p.m.		0:13:42	Close	2	6	NA	7	W	0:00:42	0:01:08	0:00:26			3.00E-04	26
kiwifruit	Hayward	2016-2017	6/11/2016	6				Close	2	6	NA	5	W	0:01:10	0:01:54	0:00:44			0.00051	44
kiwifruit	Hayward	2016-2017	6/11/2016	6				Close	2	6	NA	6	W	0:01:55	0:02:13	0:00:18			0.00021	18
kiwifruit	Hayward	2016-2017	6/11/2016	6				Close	2	6	NA	7	W	0:05:09	0:05:29	0:00:20			0.00023	20
kiwifruit	Hayward	2016-2017	6/11/2016	6				Close	2	6	NA	7	W	0:05:27	0:05:28	0:00:01			1.00E-05	1
kiwifruit	Hayward	2016-2017	6/11/2016	6				Close	2	6	NA	6	W	0:05:30	0:06:17	0:00:47		Left and came back three times (intervals between subtracted)	0.00054	47
kiwifruit	Hayward	2016-2017	6/11/2016	6				Close	2	6	NA	1	W	0:05:30	0:05:54	0:00:24			0.00028	24
kiwifruit	Hayward	2016-2017	6/11/2016	6				Close	2	6	NA	3	W	0:05:55	0:06:30	0:00:35			0.00041	35
kiwifruit	Hayward	2016-2017	6/11/2016	6				Close	2	6	NA	7	W	0:06:29	0:07:06	0:00:37			0.00043	37
kiwifruit	Hayward	2016-2017	6/11/2016	6				Close	2	6	NA	1	W	0:06:49	0:06:58	0:00:09			1.00E-04	9
kiwifruit	Hayward	2016-2017	6/11/2016	6				Close	2	6	NA	1	W	0:07:10	0:07:16	0:00:06			7.00E-05	6
kiwifruit	Hayward	2016-2017	6/11/2016	6				Close	2	6	NA	5	W	0:07:42	0:07:58	0:00:16			0.00019	16
kiwifruit	Hayward	2016-2017	6/11/2016	6				Close	2	6	NA	3	W	0:07:57	0:08:08	0:00:11			0.00013	11
kiwifruit	Hayward	2016-2017	6/11/2016	6				Close	2	6	NA	5	W	0:09:31	0:10:15	0:00:44			0.00051	44
kiwifruit	Hayward	2016-2017	6/11/2016	6				Close	2	6	NA	1	W	0:10:18	0:10:41	0:00:23			0.00027	23
kiwifruit	Hayward	2016-2017	6/11/2016	6				Close	2	6	NA	7	W	0:11:16	0:11:20	0:00:04			5.00E-05	4
kiwifruit	Hayward	2016-2017	6/11/2016	6				Close	2	6	NA	1	W	0:11:55	0:12:09	0:00:14			0.00016	14
kiwifruit	Hayward	2016-2017	6/11/2016	6				Close	2	6	NA	6	W	0:12:02	0:12:16	0:00:14			0.00016	14
kiwifruit	Hayward	2016-2017	6/11/2016	6				Close	2	6	NA	4	W	0:12:18	0:12:46	0:00:28			0.00032	28
kiwifruit	Hayward	2016-2017	6/11/2016	6				Close	2	6	NA	4	W	0:13:00	0:13:15	0:00:15			0.00017	15
kiwifruit	Hayward	2016-2017	6/11/2016	6				Close	2	6	NA	1	W	0:13:24	0:13:44	0:00:20			0.00023	20
kiwifruit	Hayward	2016-2017	6/11/2016	6	1:48 p.m.		0:13:41	Far	3	9	NA	6	G	0:00:01	0:00:06	0:00:05			6.00E-05	5
kiwifruit	Hayward	2016-2017	6/11/2016	6				Far	3	9	NA	5	W	0:00:07	0:00:15	0:00:08			9.00E-05	8
kiwifruit	Hayward	2016-2017	6/11/2016	6				Far	3	9	NA	8	W	0:00:07	0:00:35	0:00:28			0.00032	28
kiwifruit	Hayward	2016-2017	6/11/2016	6				Far	3	9	NA	8	W	0:00:38	0:00:48	0:00:10			0.00012	10
kiwifruit	Hayward	2016-2017	6/11/2016	6				Far	3	9	NA	9	W	0:00:51	0:01:03	0:00:12			0.00014	12
kiwifruit	Hayward	2016-2017	6/11/2016	6				Far	3	9	NA	9	W	0:01:26	0:01:41	0:00:15			0.00017	15
kiwifruit	Hayward	2016-2017	6/11/2016	6				Far	3	9	NA	5	W	0:01:48	0:01:54	0:00:06			7.00E-05	6
kiwifruit	Hayward	2016-2017	6/11/2016	6				Far	3	9	NA	2	G	0:01:54	0:02:17	0:00:23			0.00027	23
kiwifruit	Hayward	2016-2017	6/11/2016	6				Far	3	9	NA	5	W	0:02:18	0:02:24	0:00:06			7.00E-05	6
kiwifruit	Hayward	2016-2017	6/11/2016	6				Far	3	9	NA	6	G	0:02:27	0:02:35	0:00:08			9.00E-05	8
kiwifruit	Hayward	2016-2017	6/11/2016	6				Far	3	9	NA	9	W	0:02:36	0:02:48	0:00:12			0.00014	12
kiwifruit	Hayward	2016-2017	6/11/2016	6				Far	3	9	NA	9	W	0:05:27	0:05:32	0:00:05			6.00E-05	5
kiwifruit	Hayward	2016-2017	6/11/2016	6				Far	3	9	NA	1	W	0:05:41	0:06:24	0:00:43			5.00E-04	43
kiwifruit	Hayward	2016-2017	6/11/2016	6				Far	3	9	NA	2	G	0:06:25	0:06:43	0:00:18			0.00021	18
kiwifruit	Hayward	2016-2017	6/11/2016	6				Far	3	9	NA	6	G	0:06:45	0:06:49	0:00:04			5.00E-05	4
kiwifruit	Hayward	2016-2017	6/11/2016	6				Far	3	9	NA	8	W	0:06:50	0:07:14	0:00:24			0.00028	24
kiwifruit	Hayward	2016-2017	6/11/2016	6				Far	3	9	NA	6	G	0:07:45	0:07:53	0:00:08			9.00E-05	8
kiwifruit	Hayward	2016-2017	6/11/2016	6				Far	3	9	NA	8	W	0:07:54	0:08:02	0:00:08			9.00E-05	8
kiwifruit	Hayward	2016-2017	6/11/2016	6				Far	3	9	NA	9	W	0:08:03	0:08:09	0:00:06			7.00E-05	6
kiwifruit	Hayward	2016-2017	6/11/2016	6				Far	3	9	NA	4	W	0:08:21	0:09:03	0:00:42			0.00049	42
kiwifruit	Hayward	2016-2017	6/11/2016	6				Far	3	9	NA	1	W	0:08:29	0:08:46	0:00:17			2.00E-04	17
kiwifruit	Hayward	2016-2017	6/11/2016	6				Far	3	9	NA	1	W	0:08:46	0:09:17	0:00:31			0.00036	31
kiwifruit	Hayward	2016-2017	6/11/2016	6				Far	3	9	NA	8	W	0:08:53	0:09:04	0:00:11			0.00013	11
kiwifruit	Hayward	2016-2017	6/11/2016	6				Far	3	9	NA	2	G	0:09:04	0:09:19	0:00:15			0.00017	15
kiwifruit	Hayward	2016-2017	6/11/2016	6				Far	3	9	NA	5	W	0:09:23	0:09:48	0:00:25			0.00029	25
kiwifruit	Hayward	2016-2017	6/11/2016	6				Far	3	9	NA	3	W	0:09:23	0:10:01	0:00:38			0.00044	38
kiwifruit	Hayward	2016-2017	6/11/2016	6				Far	3	9	NA	4	W	0:09:50	0:10:09	0:00:19			0.00022	19
kiwifruit	Hayward	2016-2017	6/11/2016	6				Far	3	9	NA	5	W	0:10:05	0:10:16	0:00:11			0.00013	11
kiwifruit	Hayward	2016-2017	6/11/2016	6				Far	3	9	NA	2	G	0:10:14	0:10:18	0:00:04			5.00E-05	4
kiwifruit	Hayward	2016-2017	6/11/2016	6				Far	3	9	NA	4	W	0:10:30	0:10:37	0:00:07			8.00E-05	7
kiwifruit	Hayward	2016-2017	6/11/2016	6				Far	3	9	NA	9	W	0:10:49	0:11:04	0:00:15			0.00017	15
kiwifruit	Hayward	2016-2017	6/11/2016	6				Far	3	9	NA	6	G	0:12:04	0:12:08	0:00:04			5.00E-05	4
kiwifruit	Hayward	2016-2017	6/11/2016	7	2:05 p.m.		0:35:26	Close	2	6	NA	3	W	0:00:04	0:00:24	0:00:20			0.00023	20
kiwifruit	Hayward	2016-2017	6/11/2016	7				Close	2	6	NA	3	W	0:04:36	0:05:03	0:00:27			0.00031	27
kiwifruit	Hayward	2016-2017	6/11/2016	7				Close	2	6	NA	7	W	0:09:10	0:09:42	0:00:32			0.00037	32
kiwifruit	Hayward	2016-2017	6/11/2016	7				Close	2	6	NA	4	W	0:10:01	0:10:22	0:00:21			0.00024	21
kiwifruit	Hayward	2016-2017	6/11/2016	7	2:02 p.m.		0:35:26	Far	3	9	NA	1	W	0:04:07	0:04:19	0:00:12			0.00014	12
kiwifruit	Hayward	2016-2017	6/11/2016	7				Far	3	9	NA	4	W	0:04:22	0:04:42	0:00:20			0.00023	20
kiwifruit	Hayward	2016-2017	6/11/2016	7				Far	3	9	NA	2	G	0:04:43	0:04:51	0:00:08			9.00E-05	8
kiwifruit	Hayward	2016-2017	6/11/2016	7				Far	3	9	NA	6	G	0:04:53	0:04:58	0:00:05			6.00E-05	5
kiwifruit	Hayward	2016-2017	6/11/2016	7				Far	3	9	NA	5	W	0:08:11	0:08:37	0:00:26			3.00E-04	26
kiwifruit	Hayward	2016-2017	6/11/2016	7				Far	3	9	NA	9	W	0:09:16	0:09:25	0:00:09			1.00E-04	9
kiwifruit	Hayward	2016-2017	6/11/2016	8	2:41 p.m.		0:35:26	Close	2	6	NA	6	W	0:03:36	0:04:04	0:00:28			0.00032	28
kiwifruit	Hayward	2016-2017	6/11/2016	8				Close	2	6	NA	5	W	0:04:08	0:04:20	0:00:12			0.00014	12
kiwifruit	Hayward	2016-2017	6/11/2016	8				Close	2	6	NA	7	W	0:04:21	0:04:35	0:00:14			0.00016	14
kiwifruit	Hayward	2016-2017	6/11/2016	8				Close	2	6	NA	5	W	0:04:34	0:05:12	0:00:38			0.00044	38
kiwifruit	Hayward	2016-2017	6/11/2016	8				Close	2	6	NA	4	W	0:04:44	0:05:03	0:00:19			0.00022	19
kiwifruit	Hayward	2016-2017	6/11/2016	8				Close	2	6	NA	3	W	0:05:42	0:06:06	0:00:24			0.00028	24
kiwifruit	Hayward	2016-2017	6/11/2016	8				Close	2	6	NA	7	W	0:06:08	0:06:20	0:00:12			0.00014	12
kiwifruit	Hayward	2016-2017	6/11/2016	8				Close	2	6	NA	1	W	0:09:58	0:10:54	0:00:56			0.00065	56
kiwifruit	Hayward	2016-2017	6/11/2016	8				Close	2	6	NA	6	W	0:15:54	0:16:36	0:00:42			0.00049	42
kiwifruit	Hayward	2016-2017	6/11/2016	8				Close	2	6	NA	7	W	0:16:38	0:16:53	0:00:15			0.00017	15
kiwifruit	Hayward	2016-2017	6/11/2016	8				Close	2	6	NA	6	W	0:17:07	0:17:26	0:00:19			0.00022	19
kiwifruit	Hayward	2016-2017	6/11/2016	8				Close	2	6	NA	7	W	0:17:29	0:18:11	0:00:42			0.00049	42
kiwifruit	Hayward	2016-2017	6/11/2016	8				Close	2	6	NA	7	W	0:28:10	0:28:20	0:00:10			0.00012	10
kiwifruit	Hayward	2016-2017	6/11/2016	8				Close	2	6	NA	4	W	0:28:11	0:28:53	0:00:42			0.00049	42
kiwifruit	Hayward	2016-2017	6/11/2016	8				Close	2	6	NA	5	W	0:28:21	0:28:29	0:00:08			9.00E-05	8
kiwifruit	Hayward	2016-2017	6/11/2016	8				Close	2	6	NA	1	W	0:28:31	0:28:43	0:00:12			0.00014	12
kiwifruit	Hayward	2016-2017	6/11/2016	8				Close	2	6	NA	7	W	0:30:47	0:31:07	0:00:20			0.00023	20
kiwifruit	Hayward	2016-2017	6/11/2016	8				Close	2	6	NA	7	W	0:32:26	0:32:57	0:00:31			0.00036	31
kiwifruit	Hayward	2016-2017	6/11/2016	8				Close	2	6	NA	6	W	0:33:00	0:34:00	0:01:00			0.00069	60
kiwifruit	Hayward	2016-2017	6/11/2016	8	2:37 p.m.		0:35:26	Far	3	9	NA	3	W	0:11:19	0:11:57	0:00:38			0.00044	38
kiwifruit	Hayward	2016-2017	6/11/2016	8				Far	3	9	NA	8	W	0:11:24	0:11:48	0:00:24			0.00028	24
kiwifruit	Hayward	2016-2017	6/11/2016	8				Far	3	9	NA	2	G	0:11:49	0:12:05	0:00:16			0.00019	16
kiwifruit	Hayward	2016-2017	6/11/2016	8				Far	3	9	NA	4	W	0:11:59	0:12:18	0:00:19			0.00022	19
kiwifruit	Hayward	2016-2017	6/11/2016	8				Far	3	9	NA	1	W	0:12:06	0:12:16	0:00:10			0.00012	10
kiwifruit	Hayward	2016-2017	6/11/2016	8				Far	3	9	NA	5	W	0:12:19	0:12:21	0:00:02			2.00E-05	2
kiwifruit	Hayward	2016-2017	6/11/2016	8				Far	3	9	NA	2	G	0:12:22	0:12:27	0:00:05			6.00E-05	5
kiwifruit	Hayward	2016-2017	6/11/2016	8				Far	3	9	NA	8	W	0:12:25	0:12:35	0:00:10			0.00012	10
kiwifruit	Hayward	2016-2017	6/11/2016	8				Far	3	9	NA	1	W	0:12:29	0:12:43	0:00:14			0.00016	14
kiwifruit	Hayward	2016-2017	6/11/2016	8				Far	3	9	NA	2	G	0:12:45	0:12:50	0:00:05			6.00E-05	5
kiwifruit	Hayward	2016-2017	6/11/2016	8				Far	3	9	NA	1	W	0:12:53	0:12:58	0:00:05			6.00E-05	5
kiwifruit	Hayward	2016-2017	6/11/2016	8				Far	3	9	NA	4	W	0:17:07	0:17:37	0:00:30			0.00035	30
kiwifruit	Hayward	2016-2017	6/11/2016	8				Far	3	9	NA	3	W	0:17:39	0:17:55	0:00:16			0.00019	16
kiwifruit	Hayward	2016-2017	6/11/2016	8				Far	3	9	NA	4	W	0:17:58	0:18:06	0:00:08			9.00E-05	8
kiwifruit	Hayward	2016-2017	6/11/2016	8				Far	3	9	NA	9	W	0:20:04	0:20:26	0:00:22			0.00025	22
kiwifruit	Hayward	2016-2017	6/11/2016	8				Far	3	9	NA	3	W	0:21:26	0:21:44	0:00:18			0.00021	18
kiwifruit	Hayward	2016-2017	6/11/2016	8				Far	3	9	NA	1	W	0:28:37	0:29:07	0:00:30			0.00035	30
kiwifruit	Hayward	2016-2017	6/11/2016	8				Far	3	9	NA	1	W	0:34:30	0:34:50	0:00:20			0.00023	20
kiwifruit	Hayward	2016-2017	6/11/2016	8				Far	3	9	NA	2	G	0:34:51	0:35:01	0:00:10			0.00012	10
kiwifruit	Hayward	2016-2017	6/11/2016	9	3:16 p.m.		0:35:26	Close	2	6	NA	6	W	0:14:17	0:14:33	0:00:16			0.00019	16
kiwifruit	Hayward	2016-2017	6/11/2016	9				Close	2	6	NA	6	W	0:14:58	0:15:11	0:00:13			0.00015	13
kiwifruit	Hayward	2016-2017	6/11/2016	9				Close	2	6	NA	1	W	0:19:16	0:19:39	0:00:23			0.00027	23
kiwifruit	Hayward	2016-2017	6/11/2016	9				Close	2	6	NA	3	W	0:19:44	0:19:57	0:00:13			0.00015	13
kiwifruit	Hayward	2016-2017	6/11/2016	9				Close	2	6	NA	3	W	0:20:18	0:20:50	0:00:32			0.00037	32
kiwifruit	Hayward	2016-2017	6/11/2016	9				Close	2	6	NA	7	W	0:20:12	0:20:22	0:00:10			0.00012	10
kiwifruit	Hayward	2016-2017	6/11/2016	9				Close	2	6	NA	5	W	0:20:32	0:21:37	0:01:05			0.00075	65
kiwifruit	Hayward	2016-2017	6/11/2016	9				Close	2	6	NA	4	W	0:21:40	0:22:03	0:00:23			0.00027	23
kiwifruit	Hayward	2016-2017	6/11/2016	9				Close	2	6	NA	3	W	0:22:04	0:22:25	0:00:21			0.00024	21
kiwifruit	Hayward	2016-2017	6/11/2016	9				Close	2	6	NA	6	W	0:22:27	0:22:46	0:00:19			0.00022	19
kiwifruit	Hayward	2016-2017	6/11/2016	9				Close	2	6	NA	7	W	0:22:48	0:23:03	0:00:15			0.00017	15
kiwifruit	Hayward	2016-2017	6/11/2016	9				Close	2	6	NA	6	W	0:23:05	0:23:18	0:00:13			0.00015	13
kiwifruit	Hayward	2016-2017	6/11/2016	9				Close	2	6	NA	4	W	0:23:22	0:23:40	0:00:18			0.00021	18
kiwifruit	Hayward	2016-2017	6/11/2016	9				Close	2	6	NA	5	W	0:23:41	0:23:45	0:00:04			5.00E-05	4
kiwifruit	Hayward	2016-2017	6/11/2016	9				Close	2	6	NA	7	W	0:27:40	0:27:58	0:00:18			0.00021	18
kiwifruit	Hayward	2016-2017	6/11/2016	9	3:12 p.m.		0:35:26	Far	3	9	NA	3	W	0:00:06	0:00:20	0:00:14			0.00016	14
kiwifruit	Hayward	2016-2017	6/11/2016	9				Far	3	9	NA	6	G	0:00:22	0:00:24	0:00:02			2.00E-05	2
kiwifruit	Hayward	2016-2017	6/11/2016	9				Far	3	9	NA	3	W	0:00:50	0:01:20	0:00:30			0.00035	30
kiwifruit	Hayward	2016-2017	6/11/2016	9				Far	3	9	NA	5	W	0:01:21	0:01:39	0:00:18			0.00021	18
kiwifruit	Hayward	2016-2017	6/11/2016	9				Far	3	9	NA	3	W	0:14:05	0:14:19	0:00:14			0.00016	14
kiwifruit	Hayward	2016-2017	6/11/2016	10	3:51 p.m.		0:13:42	Close	2	6	NA	1	W	0:05:04	0:05:35	0:00:31			0.00036	31
kiwifruit	Hayward	2016-2017	6/11/2016	10				Close	2	6	NA	1	W	0:10:14	0:10:35	0:00:21			0.00024	21
kiwifruit	Hayward	2016-2017	6/11/2016	10				Close	2	6	NA	7	W	0:12:58	0:13:06	0:00:08			9.00E-05	8
kiwifruit	Hayward	2016-2017	6/11/2016	10	3:48 p.m.		0:13:42	Far	3	9	NA	6	G	0:11:34	0:11:39	0:00:05			6.00E-05	5
kiwifruit	Hayward	2016-2017	6/11/2016	10				Far	3	9	NA	8	W	0:11:40	0:12:00	0:00:20			0.00023	20
kiwifruit	Hayward	2016-2017	6/11/2016	10				Far	3	9	NA	9	W	0:12:02	0:12:25	0:00:23			0.00027	23
kiwifruit	Hayward	2016-2017	6/11/2016	10				Far	3	9	NA	9	W	0:12:31	0:12:37	0:00:06			7.00E-05	6
kiwifruit	Hayward	2016-2017	6/11/2016	10				Far	3	9	NA	7	G	0:12:38	0:12:48	0:00:10			0.00012	10
kiwifruit	Hayward	2016-2017	6/11/2016	10				Far	3	9	NA	5	W	0:12:49	0:13:18	0:00:29			0.00034	29
kiwifruit	Hayward	2016-2017	6/11/2016	10				Far	3	9	NA	2	G	0:13:20	0:13:42	0:00:22			0.00025	22
kiwifruit	Hayward	2016-2017	6/11/2016	11	4:05 p.m.		0:35:26	Close	2	6	NA	5	W	0:00:46	0:01:03	0:00:17			2.00E-04	17
kiwifruit	Hayward	2016-2017	6/11/2016	11				Close	2	6	NA	7	W	0:01:05	0:01:22	0:00:17			2.00E-04	17
kiwifruit	Hayward	2016-2017	6/11/2016	11				Close	2	6	NA	4	W	0:02:58	0:03:16	0:00:18			0.00021	18
kiwifruit	Hayward	2016-2017	6/11/2016	11				Close	2	6	NA	3	W	0:05:42	0:06:08	0:00:26			3.00E-04	26
kiwifruit	Hayward	2016-2017	6/11/2016	11				Close	2	6	NA	4	W	0:06:11	0:06:24	0:00:13			0.00015	13
kiwifruit	Hayward	2016-2017	6/11/2016	11				Close	2	6	NA	1	W	0:07:19	0:07:26	0:00:07			8.00E-05	7
kiwifruit	Hayward	2016-2017	6/11/2016	11				Close	2	6	NA	1	W	0:07:32	0:07:37	0:00:05			6.00E-05	5
kiwifruit	Hayward	2016-2017	6/11/2016	11				Close	2	6	NA	4	W	0:07:38	0:08:00	0:00:22			0.00025	22
kiwifruit	Hayward	2016-2017	6/11/2016	11				Close	2	6	NA	1	W	0:07:39	0:07:48	0:00:09			1.00E-04	9
kiwifruit	Hayward	2016-2017	6/11/2016	11				Close	2	6	NA	7	W	0:09:36	0:09:44	0:00:08			9.00E-05	8
kiwifruit	Hayward	2016-2017	6/11/2016	11				Close	2	6	NA	5	W	0:10:26	0:10:50	0:00:24			0.00028	24
kiwifruit	Hayward	2016-2017	6/11/2016	11				Close	2	6	NA	6	W	0:13:56	0:14:46	0:00:50			0.00058	50
kiwifruit	Hayward	2016-2017	6/11/2016	11				Close	2	6	NA	5	W	0:14:48	0:15:16	0:00:28			0.00032	28
kiwifruit	Hayward	2016-2017	6/11/2016	11				Close	2	6	NA	6	W	0:15:19	0:15:30	0:00:11			0.00013	11
kiwifruit	Hayward	2016-2017	6/11/2016	11				Close	2	6	NA	5	W	0:15:33	0:16:15	0:00:42			0.00049	42
kiwifruit	Hayward	2016-2017	6/11/2016	11				Close	2	6	NA	7	W	0:16:20	0:16:55	0:00:35			0.00041	35
kiwifruit	Hayward	2016-2017	6/11/2016	11				Close	2	6	NA	7	W	0:17:04	0:17:13	0:00:09			1.00E-04	9
kiwifruit	Hayward	2016-2017	6/11/2016	11				Close	2	6	NA	1	W	0:17:15	0:17:35	0:00:20			0.00023	20
kiwifruit	Hayward	2016-2017	6/11/2016	11				Close	2	6	NA	3	W	0:17:37	0:17:57	0:00:20			0.00023	20
kiwifruit	Hayward	2016-2017	6/11/2016	11				Close	2	6	NA	4	W	0:18:01	0:18:28	0:00:27			0.00031	27
kiwifruit	Hayward	2016-2017	6/11/2016	11				Close	2	6	NA	1	W	0:18:29	0:18:49	0:00:20			0.00023	20
kiwifruit	Hayward	2016-2017	6/11/2016	11				Close	2	6	NA	1	W	0:18:54	0:19:12	0:00:18		same bee	0.00021	18
kiwifruit	Hayward	2016-2017	6/11/2016	11				Close	2	6	NA	7	W	0:19:51	0:20:05	0:00:14			0.00016	14
kiwifruit	Hayward	2016-2017	6/11/2016	11				Close	2	6	NA	1	W	0:25:07	0:25:20	0:00:13			0.00015	13
kiwifruit	Hayward	2016-2017	6/11/2016	11				Close	2	6	NA	6	W	0:25:36	0:26:03	0:00:27			0.00031	27
kiwifruit	Hayward	2016-2017	6/11/2016	11				Close	2	6	NA	1	W	0:25:43	0:25:50	0:00:07			8.00E-05	7
kiwifruit	Hayward	2016-2017	6/11/2016	11				Close	2	6	NA	1	W	0:26:06	0:26:17	0:00:11			0.00013	11
kiwifruit	Hayward	2016-2017	6/11/2016	11				Close	2	6	NA	7	W	0:26:08	0:26:16	0:00:08			9.00E-05	8
kiwifruit	Hayward	2016-2017	6/11/2016	11				Close	2	6	NA	1	W	0:26:24	0:26:35	0:00:11			0.00013	11
kiwifruit	Hayward	2016-2017	6/11/2016	11				Close	2	6	NA	4	W	0:26:37	0:26:59	0:00:22			0.00025	22
kiwifruit	Hayward	2016-2017	6/11/2016	11				Close	2	6	NA	6	W	0:27:08	0:27:32	0:00:24			0.00028	24
kiwifruit	Hayward	2016-2017	6/11/2016	11				Close	2	6	NA	7	W	0:27:35	0:27:45	0:00:10			0.00012	10
kiwifruit	Hayward	2016-2017	6/11/2016	11				Close	2	6	NA	1	W	0:27:48	0:27:55	0:00:07			8.00E-05	7
kiwifruit	Hayward	2016-2017	6/11/2016	11				Close	2	6	NA	7	W	0:29:13	0:29:21	0:00:08			9.00E-05	8
kiwifruit	Hayward	2016-2017	6/11/2016	11				Close	2	6	NA	6	W	0:29:19	0:29:29	0:00:10			0.00012	10
kiwifruit	Hayward	2016-2017	6/11/2016	11				Close	2	6	NA	4	W	0:30:33	0:31:08	0:00:35			0.00041	35
kiwifruit	Hayward	2016-2017	6/11/2016	11				Close	2	6	NA	7	W	0:35:16	0:35:56	0:00:40			0.00046	40
kiwifruit	Hayward	2016-2017	6/11/2016	11	4:02 p.m.		0:35:26	Far	3	9	NA	1	W	0:00:01	0:00:03	0:00:02			2.00E-05	2
kiwifruit	Hayward	2016-2017	6/11/2016	11				Far	3	9	NA	4	W	0:00:03	0:00:18	0:00:15			0.00017	15
kiwifruit	Hayward	2016-2017	6/11/2016	11				Far	3	9	NA	2	G	0:00:19	0:00:26	0:00:07			8.00E-05	7
kiwifruit	Hayward	2016-2017	6/11/2016	11				Far	3	9	NA	1	W	0:00:27	0:00:38	0:00:11			0.00013	11
kiwifruit	Hayward	2016-2017	6/11/2016	11				Far	3	9	NA	3	W	0:00:40	0:00:47	0:00:07			8.00E-05	7
kiwifruit	Hayward	2016-2017	6/11/2016	11				Far	3	9	NA	2	G	0:09:00	0:09:29	0:00:29			0.00034	29
kiwifruit	Hayward	2016-2017	6/11/2016	11				Far	3	9	NA	8	W	0:09:31	0:09:52	0:00:21			0.00024	21
kiwifruit	Hayward	2016-2017	6/11/2016	11				Far	3	9	NA	9	W	0:09:53	0:10:18	0:00:25			0.00029	25
kiwifruit	Hayward	2016-2017	6/11/2016	11				Far	3	9	NA	3	W	0:10:59	0:11:36	0:00:37			0.00043	37
kiwifruit	Hayward	2016-2017	6/11/2016	11				Far	3	9	NA	6	G	0:11:30	0:11:36	0:00:06			7.00E-05	6
kiwifruit	Hayward	2016-2017	6/11/2016	11				Far	3	9	NA	1	W	0:11:37	0:12:08	0:00:31			0.00036	31
kiwifruit	Hayward	2016-2017	6/11/2016	11				Far	3	9	NA	6	G	0:12:16	0:12:23	0:00:07			8.00E-05	7
kiwifruit	Hayward	2016-2017	6/11/2016	11				Far	3	9	NA	8	W	0:12:26	0:12:48	0:00:22			0.00025	22
kiwifruit	Hayward	2016-2017	6/11/2016	11				Far	3	9	NA	7	G	0:13:06	0:13:22	0:00:16			0.00019	16
kiwifruit	Hayward	2016-2017	6/11/2016	11				Far	3	9	NA	5	W	0:13:25	0:13:51	0:00:26			3.00E-04	26
kiwifruit	Hayward	2016-2017	6/11/2016	11				Far	3	9	NA	6	G	0:13:53	0:14:03	0:00:10			0.00012	10
kiwifruit	Hayward	2016-2017	6/11/2016	11				Far	3	9	NA	8	W	0:14:04	0:14:10	0:00:06			7.00E-05	6
kiwifruit	Hayward	2016-2017	6/11/2016	11				Far	3	9	NA	9	W	0:14:22	0:14:34	0:00:12			0.00014	12
kiwifruit	Hayward	2016-2017	6/11/2016	11				Far	3	9	NA	8	W	0:14:36	0:14:43	0:00:07			8.00E-05	7
kiwifruit	Hayward	2016-2017	6/11/2016	11				Far	3	9	NA	3	W	0:20:45	0:21:35	0:00:50			0.00058	50
kiwifruit	Hayward	2016-2017	6/11/2016	11				Far	3	9	NA	5	W	0:21:37	0:22:02	0:00:25			0.00029	25
kiwifruit	Hayward	2016-2017	6/11/2016	11				Far	3	9	NA	6	G	0:22:04	0:22:09	0:00:05			6.00E-05	5
kiwifruit	Hayward	2016-2017	6/11/2016	11				Far	3	9	NA	8	W	0:32:45	0:33:08	0:00:23			0.00027	23
kiwifruit	Hayward	2016-2017	6/11/2016	11				Far	3	9	NA	5	W	0:33:11	0:33:55	0:00:44			0.00051	44
kiwifruit	Hayward	2016-2017	6/11/2016	11				Far	3	9	NA	5	W	0:34:20	0:34:40	0:00:20			0.00023	20
kiwifruit	Hayward	2016-2017	6/11/2016	11				Far	3	9	NA	9	W	0:34:41	0:34:49	0:00:08			9.00E-05	8
kiwifruit	Hayward	2016-2017	6/11/2016	11				Far	3	9	NA	5	W	0:35:19	0:35:41	0:00:22			0.00025	22
kiwifruit	Hayward	2016-2017	6/11/2016	12				Close	2	6	NA	5	W	0:00:34	0:00:47	0:00:13			0.00015	13
kiwifruit	Hayward	2016-2017	6/11/2016	12				Close	2	6	NA	1	W	0:00:51	0:01:08	0:00:17			2.00E-04	17
kiwifruit	Hayward	2016-2017	6/11/2016	12				Close	2	6	NA	4	W	0:01:10	0:01:37	0:00:27			0.00031	27
kiwifruit	Hayward	2016-2017	6/11/2016	12				Close	2	6	NA	5	W	0:02:06	0:02:23	0:00:17			2.00E-04	17
kiwifruit	Hayward	2016-2017	6/11/2016	12				Close	2	6	NA	7	W	0:03:40	0:03:53	0:00:13			0.00015	13
kiwifruit	Hayward	2016-2017	6/11/2016	12				Close	2	6	NA	1	W	0:04:01	0:04:08	0:00:07			8.00E-05	7
kiwifruit	Hayward	2016-2017	6/11/2016	12				Close	2	6	NA	1	W	0:06:31	0:06:36	0:00:05			6.00E-05	5
kiwifruit	Hayward	2016-2017	6/11/2016	12				Close	2	6	NA	1	W	0:08:15	0:08:30	0:00:15			0.00017	15
kiwifruit	Hayward	2016-2017	6/11/2016	12				Close	2	6	NA	5	W	0:12:30	0:12:41	0:00:11			0.00013	11
kiwifruit	Hayward	2016-2017	6/11/2016	12				Close	2	6	NA	7	W	0:21:39	0:22:28	0:00:49			0.00057	49
kiwifruit	Hayward	2016-2017	6/11/2016	12	4:37 p.m.		0:35:27	Far	3	9	NA	8	W	0:00:18	0:00:38	0:00:20	Scared away by little fly thing		0.00023	20
kiwifruit	Hayward	2016-2017	6/11/2016	12				Far	3	9	NA	5	W	0:00:40	0:01:19	0:00:39			0.00045	39
kiwifruit	Hayward	2016-2017	6/11/2016	12				Far	3	9	NA	4	W	0:01:21	0:02:54	0:01:33			0.00108	93
kiwifruit	Hayward	2016-2017	6/11/2016	12				Far	3	9	NA	3	W	0:02:58	0:03:22	0:00:24			0.00028	24
kiwifruit	Hayward	2016-2017	6/11/2016	12				Far	3	9	NA	5	W	0:03:24	0:03:35	0:00:11			0.00013	11
kiwifruit	Hayward	2016-2017	6/11/2016	12				Far	3	9	NA	3	W	0:07:58	0:08:31	0:00:33			0.00038	33
kiwifruit	Hayward	2016-2017	6/11/2016	12				Far	3	9	NA	9	W	0:14:18	0:15:54	0:01:36			0.00111	96
kiwifruit	Hayward	2016-2017	6/11/2016	12				Far	3	9	NA	7	G	0:18:32	0:18:48	0:00:16			0.00019	16
kiwifruit	Hayward	2016-2017	6/11/2016	12				Far	3	9	NA	1	W	0:19:39	0:20:19	0:00:40			0.00046	40
kiwifruit	Hayward	2016-2017	6/11/2016	12				Far	3	9	NA	1	W	0:20:24	0:20:43	0:00:19			0.00022	19
kiwifruit	Hayward	2016-2017	6/11/2016	12				Far	3	9	NA	4	W	0:20:45	0:20:56	0:00:11			0.00013	11
kiwifruit	Hayward	2016-2017	6/11/2016	12				Far	3	9	NA	2	G	0:20:57	0:21:24	0:00:27			0.00031	27
kiwifruit	Hayward	2016-2017	6/11/2016	12				Far	3	9	NA	1	W	0:21:25	0:21:28	0:00:03			3.00E-05	3
kiwifruit	Hayward	2016-2017	6/11/2016	12				Far	3	9	NA	2	G	0:21:35	0:21:45	0:00:10			0.00012	10
kiwifruit	Hayward	2016-2017	6/11/2016	12				Far	3	9	NA	5	W	0:21:46	0:21:50	0:00:04			5.00E-05	4
