# Supplementary material for: Pollinator identity and behavior affect pollination in kiwifruit (Actinidia chinensis Planch.)
Source: PeerJ. 2022 Jun 9;10:e12963. doi: 10.7717/peerj.12963 (PMC9188772; doi:10.7717/peerj.12963)
Supplement: Supplemental Information 2 — The single-visit deposition is located in files with “SVD” in their titles. The behavioral data are in files containing the word “survey”. [file peerj-10-12963-s002.zip › Dose-response-Hayward.csv]

	ID	Rate.x	Pollen	Stigmas	Wool.colour	Rate.y	Harvested	Fruit.weight	Comments	Seed.No	Fruit.harvested.12.april.2019	fruitset
1	0.5g/L x 1	1	5	36	orange	0.5g/L	NA	NA	no fruit	0	NA	FALSE
2	0.5g/L x 10	1	201	36	orange	0.5g/L	NA	64.7		268	NA	TRUE
3	0.5g/L x 11	1	300	39	orange	0.5g/L	NA	58.7		235	NA	TRUE
4	0.5g/L x 12	1	461	39	orange	0.5g/L	NA	58.24		311	NA	TRUE
5	0.5g/L x 13	1	118	40	orange	0.5g/L	NA	64.84	hayward mark	272	NA	TRUE
6	0.5g/L x 14	1	156	37	orange	0.5g/L	NA	46.18		292	NA	TRUE
7	0.5g/L x 15	1	149.558823529412	34	orange	0.5g/L	NA	79.48		476	NA	TRUE
8	0.5g/L x 16	1	168	44	orange	0.5g/L	NA	72.66		527	NA	TRUE
9	0.5g/L x 17	1	121	33	orange	0.5g/L	NA	48.22		177	NA	TRUE
10	0.5g/L x 18	1	339	36	orange	0.5g/L	NA	68.21		381	NA	TRUE
11	0.5g/L x 19	1	351	45	orange	0.5g/L	NA	71.39		257	NA	TRUE
12	0.5g/L x 2	1	0	43	orange	0.5g/L	NA	67.74		388	NA	TRUE
13	0.5g/L x 20	1	NA	39	orange	0.5g/L	NA	83.2		539	NA	TRUE
14	0.5g/L x 3	1	5	41	orange	0.5g/L	NA	64.34		418	NA	TRUE
15	0.5g/L x 4	1	141	36	orange	0.5g/L	NA	42.63		179	NA	TRUE
16	0.5g/L x 5	1	298	42	orange	0.5g/L	NA	40.14		197	NA	TRUE
17	0.5g/L x 6	1	70	41	orange	0.5g/L	NA	49.85		164	NA	TRUE
18	0.5g/L x 7	1	NA	50	orange	0.5g/L	NA	87.27		435	NA	TRUE
19	0.5g/L x 8	1	107	44	orange	0.5g/L	NA	80.72		471	NA	TRUE
20	0.5g/L x 9	1	143	35	orange	0.5g/L	NA	17.59	flat	28	NA	TRUE
21	0g/L x 1	2	0	41	striped	0g/L	NA	NA	no fruit	0	NA	FALSE
22	0g/L x 10	2	1	34	striped	0g/L	NA	NA	no fruit	0	NA	FALSE
23	0g/L x 11	2	0	40	striped	0g/L	NA	NA	no fruit	0	NA	FALSE
24	0g/L x 12	2	1	42	striped	0g/L	NA	NA	no fruit	0	NA	FALSE
25	0g/L x 13	2	3	38	striped	0g/L	NA	NA	no fruit	0	NA	FALSE
26	0g/L x 14	2	4	39	striped	0g/L	NA	NA	no fruit	0	NA	FALSE
27	0g/L x 15	2	0	33	striped	0g/L	NA	NA	no fruit	0	NA	FALSE
28	0g/L x 16	2	0	40	striped	0g/L	NA	NA	no fruit	0	NA	FALSE
29	0g/L x 17	2	0	43	striped	0g/L	NA	NA	no fruit	0	NA	FALSE
30	0g/L x 18	2	1	36	striped	0g/L	NA	NA	no fruit	0	NA	FALSE
31	0g/L x 19	2	0	39	striped	0g/L	NA	NA	no fruit	0	NA	FALSE
32	0g/L x 2	2	0	35	striped	0g/L	NA	NA	no fruit	0	NA	FALSE
33	0g/L x 20	2	1	45	striped	0g/L	NA	NA	no fruit	0	NA	FALSE
34	0g/L x 3	2	0	41	striped	0g/L	NA	NA	no fruit	0	NA	FALSE
35	0g/L x 4	2	1	43	striped	0g/L	NA	NA	no fruit	0	NA	FALSE
36	0g/L x 5	2	296	41	striped	0g/L	NA	NA	no fruit	0	NA	FALSE
37	0g/L x 6	2	1	40	striped	0g/L	NA	NA	no fruit	0	NA	FALSE
38	0g/L x 7	2	1	34	striped	0g/L	NA	NA	no fruit	0	NA	FALSE
39	0g/L x 8	2	0	42	striped	0g/L	NA	NA	no fruit	0	NA	FALSE
40	0g/L x 9	2	0	36	striped	0g/L	NA	NA	no fruit	0	NA	FALSE
41	16g/L x 1	3	6496.92307692308	39	red	16g/L	NA	86.04		1035	NA	TRUE
42	16g/L x 10	3	NA	41	red	16g/L	NA	120.88		1402	NA	TRUE
43	16g/L x 11	3	9401	42	red	16g/L	NA	98.85		1187	NA	TRUE
44	16g/L x 12	3	10025	41	red	16g/L	NA	112.53		1120	NA	TRUE
45	16g/L x 13	3	7370	41	red	16g/L	NA	88.73		1123	NA	TRUE
46	16g/L x 14	3	11019.7674418605	43	red	16g/L	NA	96.57		1132	NA	TRUE
47	16g/L x 15	3	15880	45	red	16g/L	NA	118.87		1299	NA	TRUE
48	16g/L x 16	3	10208	42	red	16g/L	NA	94.17		1146	NA	TRUE
49	16g/L x 17	3	6663	43	red	16g/L	NA	84.85		1164	NA	TRUE
50	16g/L x 18	3	7970	33	red	16g/L	NA	100.41		1041	NA	TRUE
51	16g/L x 19	3	9150	35	red	16g/L	NA	90.82		1113	NA	TRUE
52	16g/L x 2	3	4105	29	red	16g/L	NA	77.38		1185	NA	TRUE
53	16g/L x 20	3	9120	43	red	16g/L	NA	90.8		1095	NA	TRUE
54	16g/L x 3	3	11130	39	red	16g/L	NA	86.12		1230	NA	TRUE
55	16g/L x 4	3	13580.8333333333	42	red	16g/L	NA	83.68		1212	NA	TRUE
56	16g/L x 5	3	10272	41	red	16g/L	NA	88.65		1115	NA	TRUE
57	16g/L x 6	3	6292.97435897436	39	red	16g/L	NA	96.29		1246	NA	TRUE
58	16g/L x 7	3	15430	39	red	16g/L	NA	91.94		1127	NA	TRUE
59	16g/L x 8	3	9676	33	red	16g/L	NA	71.55		946	NA	TRUE
60	16g/L x 9	3	17850	43	red	16g/L	NA	110.72		1389	NA	TRUE
61	1g/L x 1	4	839.081081081081	38	dark blue	1g/L	NA	80.77		773	NA	TRUE
62	1g/L x 10	4	332.769230769231	39	dark blue	1g/L	NA	93.63		619	NA	TRUE
63	1g/L x 11	4	559	43	dark blue	1g/L	NA	74.09		723	NA	TRUE
64	1g/L x 12	4	416	43	dark blue	1g/L	NA	86.98		789	NA	TRUE
65	1g/L x 13	4	766	44	dark blue	1g/L	NA	116.52		621	NA	TRUE
66	1g/L x 14	4	298	38	dark blue	1g/L	NA	56.84		579	NA	TRUE
67	1g/L x 15	4	838	41	dark blue	1g/L	NA	103.57		781	NA	TRUE
68	1g/L x 16	4	1059	44	dark blue	1g/L	NA	95.08		886	NA	TRUE
69	1g/L x 17	4	521.818181818182	42	dark blue	1g/L	NA	87.58		965	NA	TRUE
70	1g/L x 18	4	703	42	dark blue	1g/L	NA	91.46		1466	NA	TRUE
71	1g/L x 19	4	133	42	dark blue	1g/L	NA	91.6		785	NA	TRUE
72	1g/L x 2	4	497	35	dark blue	1g/L	NA	58.96	drop shoulder	498	NA	TRUE
73	1g/L x 20	4	512	41	dark blue	1g/L	NA	NA	fruitlet	0	NA	FALSE
74	1g/L x 3	4	451.822222222222	45	dark blue	1g/L	NA	78.84		897	NA	TRUE
75	1g/L x 4	4	172	43	dark blue	1g/L	NA	78.02		843	NA	TRUE
76	1g/L x 5	4	429	36	dark blue	1g/L	NA	NA	no fruit	0	NA	FALSE
77	1g/L x 6	4	499	41	dark blue	1g/L	NA	68.73		560	NA	TRUE
78	1g/L x 7	4	310	36	dark blue	1g/L	NA	73.42		632	NA	TRUE
79	1g/L x 8	4	452	44	dark blue	1g/L	NA	93.63		873	NA	TRUE
80	1g/L x 9	4	316	31	dark blue	1g/L	NA	86.63		922	NA	TRUE
81	2g/L x 1	5	754	33	hot pink	2g/L	NA	89.87		1077	NA	TRUE
82	2g/L x 10	5	715	43	hot pink	2g/L	NA	101.53		1118	NA	TRUE
83	2g/L x 11	5	1027	39	hot pink	2g/L	NA	86.39		1014	NA	TRUE
84	2g/L x 12	5	538	32	hot pink	2g/L	NA	0.26		0	NA	FALSE
85	2g/L x 13	5	1466	43	hot pink	2g/L	NA	95.97		965	NA	TRUE
86	2g/L x 14	5	1290	41	hot pink	2g/L	NA	107.63		1059	NA	TRUE
87	2g/L x 15	5	562	36	hot pink	2g/L	NA	65.56		959	NA	TRUE
88	2g/L x 16	5	424	36	hot pink	2g/L	NA	81.6		1011	NA	TRUE
89	2g/L x 17	5	1610	39	hot pink	2g/L	NA	101.39	hayward mark	917	NA	TRUE
90	2g/L x 18	5	1397	43	hot pink	2g/L	NA	115.16		917	NA	TRUE
91	2g/L x 19	5	341.25	36	hot pink	2g/L	NA	98.4		1164	NA	TRUE
92	2g/L x 2	5	778	39	hot pink	2g/L	NA	80.04		766	NA	TRUE
93	2g/L x 20	5	1197	32	hot pink	2g/L	NA	0.26		0	NA	FALSE
94	2g/L x 3	5	433	33	hot pink	2g/L	NA	70.19		825	NA	TRUE
95	2g/L x 4	5	1768	36	hot pink	2g/L	NA	88.74		984	NA	TRUE
96	2g/L x 5	5	687	45	hot pink	2g/L	NA	82.99		895	NA	TRUE
97	2g/L x 6	5	1315	27	hot pink	2g/L	NA	97.37	hayward mark	870	NA	TRUE
98	2g/L x 7	5	1535.71428571429	42	hot pink	2g/L	NA	NA		0	NA	FALSE
99	2g/L x 8	5	1065	36	hot pink	2g/L	NA	100.85	hayward mark	821	NA	TRUE
100	2g/L x 9	5	649	45	hot pink	2g/L	NA	102.92		1154	NA	TRUE
101	4g/L x 1	6	949	37	light blue	4g/L	NA	103.59		1089	NA	TRUE
102	4g/L x 10	6	1959.82222222222	45	light blue	4g/L	NA	0.58		0	NA	FALSE
103	4g/L x 11	6	583	46	light blue	4g/L	NA	119.32		1342	NA	TRUE
104	4g/L x 12	6	2228.57142857143	42	light blue	4g/L	NA	137.45		1353	NA	TRUE
105	4g/L x 13	6	1642	39	light blue	4g/L	NA	0.4		0	NA	FALSE
106	4g/L x 14	6	1922	38	light blue	4g/L	NA	98.78		1147	NA	TRUE
107	4g/L x 15	6	2148	45	light blue	4g/L	NA	133.2		1381	NA	TRUE
108	4g/L x 16	6	1140	45	light blue	4g/L	NA	92.74		1104	NA	TRUE
109	4g/L x 17	6	1198.93548387097	39	light blue	4g/L	NA	104.3		1184	NA	TRUE
110	4g/L x 18	6	1305.23076923077	39	light blue	4g/L	NA	117.46		1256	NA	TRUE
111	4g/L x 19	6	839	39	light blue	4g/L	NA	85.65		1139	NA	TRUE
112	4g/L x 2	6	1205	42	light blue	4g/L	NA	103.83		1298	NA	TRUE
113	4g/L x 20	6	231	35	light blue	4g/L	NA	90.18		1086	NA	TRUE
114	4g/L x 3	6	1026	35	light blue	4g/L	NA	86.27		1138	NA	TRUE
115	4g/L x 4	6	2185	44	light blue	4g/L	NA	111.98		1175	NA	TRUE
116	4g/L x 5	6	1585	40	light blue	4g/L	NA	74.48		1037	NA	TRUE
117	4g/L x 6	6	2155	42	light blue	4g/L	NA	126.69		1238	NA	TRUE
118	4g/L x 7	6	798	38	light blue	4g/L	NA	96.4		1235	NA	TRUE
119	4g/L x 8	6	1778	38	light blue	4g/L	NA	NA	no fruit	0	NA	FALSE
120	4g/L x 9	6	297	42	light blue	4g/L	NA	89.67		1219	NA	TRUE
121	8g/L x 1	7	4389	38	yellow	8g/L	NA	74.98		1055	NA	TRUE
122	8g/L x 10	7	4720	42	yellow	8g/L	NA	103.08		1192	NA	TRUE
123	8g/L x 11	7	2590	30	yellow	8g/L	NA	70.14		734	NA	TRUE
124	8g/L x 12	7	3414.9512195122	41	yellow	8g/L	NA	94.78		1189	NA	TRUE
125	8g/L x 13	7	2295.24324324324	37	yellow	8g/L	NA	117.84		1124	NA	TRUE
126	8g/L x 14	7	5102.39130434783	46	yellow	8g/L	NA	118.08		1184	NA	TRUE
127	8g/L x 15	7	8315	44	yellow	8g/L	NA	90.79		1154	NA	TRUE
128	8g/L x 16	7	3617.30769230769	39	yellow	8g/L	NA	125.33		1272	NA	TRUE
129	8g/L x 17	7	5263.41176470588	36	yellow	8g/L	NA	102.68		1068	NA	TRUE
130	8g/L x 18	7	5115	43	yellow	8g/L	NA	108.02		1280	NA	TRUE
131	8g/L x 19	7	9301.46341463415	41	yellow	8g/L	NA	104.34		1227	NA	TRUE
132	8g/L x 2	7	5310	38	yellow	8g/L	NA	83.99		1017	NA	TRUE
133	8g/L x 20	7	6670	45	yellow	8g/L	NA	114		1304	NA	TRUE
134	8g/L x 3	7	6408	39	yellow	8g/L	NA	68.11		1046	NA	TRUE
135	8g/L x 4	7	3904.52380952381	42	yellow	8g/L	NA	91.15		1067	NA	TRUE
136	8g/L x 5	7	6539.65714285714	36	yellow	8g/L	NA	NA	no fruit	0	NA	FALSE
137	8g/L x 6	7	5247	33	yellow	8g/L	NA	64.79		1028	NA	TRUE
138	8g/L x 7	7	6475	31	yellow	8g/L	NA	104.58		1191	NA	TRUE
139	8g/L x 8	7	5290	38	yellow	8g/L	NA	109.27		1357	NA	TRUE
140	8g/L x 9	7	2333.58333333333	36	yellow	8g/L	NA	76.78		1126	NA	TRUE
