# Supplementary material for: Pollinator identity and behavior affect pollination in kiwifruit (Actinidia chinensis Planch.)
Source: PeerJ. 2022 Jun 9;10:e12963. doi: 10.7717/peerj.12963 (PMC9188772; doi:10.7717/peerj.12963)
Supplement: Supplemental Information 2 — The single-visit deposition is located in files with “SVD” in their titles. The behavioral data are in files containing the word “survey”. [file peerj-10-12963-s002.zip › Dose-response-Zesy002-fruit.csv]

Crop	Cultivar	Year	Rate	weight	id	seeds	total wt	sub wt	sub number
kiwifruit	Zesy002	2010-2011	0.025	124.73	299	298.4666667	0.37	0.15	121
kiwifruit	Zesy002	2010-2011	0.025	116.84	415	414.8571429	0.44	0.14	132
kiwifruit	Zesy002	2010-2011	0.025	150.71	335	334.875	0.38	0.16	141
kiwifruit	Zesy002	2010-2011	0.025	102.12	354	353.8181818	0.28	0.11	139
kiwifruit	Zesy002	2010-2011	0.025	111.84	241	241.1111111	0.28	0.18	155
kiwifruit	Zesy002	2010-2011	0.025	125.89	369	369.4117647	0.4	0.17	157
kiwifruit	Zesy002	2010-2011	0.025	115.52	356	356	0.28	0.14	178
kiwifruit	Zesy002	2010-2011	0.05	114.6	451	451	0.41	0.17	187
kiwifruit	Zesy002	2010-2011	0.05	120.38	481	481.0625	0.43	0.16	179
kiwifruit	Zesy002	2010-2011	0.05	101.83	503	502.5625	0.43	0.16	187
kiwifruit	Zesy002	2010-2011	0.05	154.89	683	683.4	0.67	0.15	153
kiwifruit	Zesy002	2010-2011	0.05	131.86	623	623.2	0.57	0.15	164
kiwifruit	Zesy002	2010-2011	0.05	120.06	284	284.1666667	0.31	0.12	110
kiwifruit	Zesy002	2010-2011	0.05	139.42	579	579.3333333	0.66	0.18	158
kiwifruit	Zesy002	2010-2011	0.05	106.6	399	399.1428571	0.44	0.14	127
kiwifruit	Zesy002	2010-2011	0.05	105.36	357	357	0.34	0.14	147
kiwifruit	Zesy002	2010-2011	0.05	156.42	469	469	0.56	0.16	134
kiwifruit	Zesy002	2010-2011	0.075	129.37	386	385.8947368	0.47	0.19	156
kiwifruit	Zesy002	2010-2011	0.075	130.85	437	437.6875	0.47	0.16	149
kiwifruit	Zesy002	2010-2011	0.075	105.43	295
kiwifruit	Zesy002	2010-2011	0.075	135.15	486	486.3529412	0.53	0.17	156
kiwifruit	Zesy002	2010-2011	0.075	147.02	527	527	0.51	0.15	155
kiwifruit	Zesy002	2010-2011	0.075	134.78	433	433.3333333	0.5	0.15	130
kiwifruit	Zesy002	2010-2011	0.075	113.33	408	408.25	0.46	0.16	142
kiwifruit	Zesy002	2010-2011	0.075	138.92	429	428.5294118	0.47	0.17	155
kiwifruit	Zesy002	2010-2011	0.075	140.93	533	533.25	0.54	0.16	158
kiwifruit	Zesy002	2010-2011	0.1	127.05	501	501	0.48	0.16	167
kiwifruit	Zesy002	2010-2011	0.1	138.72	641	640.6666667	0.62	0.15	155
kiwifruit	Zesy002	2010-2011	0.1	147.67	490	489.6	0.48	0.15	153
kiwifruit	Zesy002	2010-2011	0.1	163.84	704	703.5333333	0.61	0.15	173
kiwifruit	Zesy002	2010-2011	0.1	148.38	606	605.8666667	0.71	0.15	128
kiwifruit	Zesy002	2010-2011	0.1	147.57	637	636.7058824	0.66	0.17	164
kiwifruit	Zesy002	2010-2011	0.1	147.35	553	552.9333333	0.58	0.15	143
kiwifruit	Zesy002	2010-2011	0.1	141.28	654	654.3333333	0.65	0.15	151
kiwifruit	Zesy002	2010-2011	0.15	123.11	580	580.0588235	0.57	0.17	173
kiwifruit	Zesy002	2010-2011	0.15	156.54	581	580.5	0.72	0.16	129
kiwifruit	Zesy002	2010-2011	0.15	135.57	647	646.6	0.61	0.15	159
kiwifruit	Zesy002	2010-2011	0.15	118.37	682	682	0.62	0.14	154
kiwifruit	Zesy002	2010-2011	0.15	151.73	660	660	0.64	0.16	165
kiwifruit	Zesy002	2010-2011	0.15	116.82	537	537.3333333	0.52	0.15	155
kiwifruit	Zesy002	2010-2011	0.2	134.34	595	594.5	0.58	0.16	164
kiwifruit	Zesy002	2010-2011	0.2	133.64	666	665.8125	0.67	0.16	159
kiwifruit	Zesy002	2010-2011	0.2	154.89	531	531.6666667	0.58	0.18	165
kiwifruit	Zesy002	2010-2011	0.2	117.46	470	470.7692308	0.45	0.13	136
kiwifruit	Zesy002	2010-2011	0.2	119.17	612	611.8	0.57	0.15	161
kiwifruit	Zesy002	2010-2011	0.2	124.56	517	516.75	0.53	0.16	156
kiwifruit	Zesy002	2010-2011	0.2	139.32	566	566.4	0.59	0.15	144
kiwifruit	Zesy002	2010-2011	0.2	147.34	648	648.4666667	0.71	0.15	137
kiwifruit	Zesy002	2010-2011	0.3	126.3	664	663.6	0.63	0.15	158
kiwifruit	Zesy002	2010-2011	0.3	86.46	429	429.3333333	0.35	0.15	184
kiwifruit	Zesy002	2010-2011	0.3	144.26	660	660	0.6	0.15	165
kiwifruit	Zesy002	2010-2011	0.3	150.32	551	550.8	0.54	0.15	153
kiwifruit	Zesy002	2010-2011	0.3	106.28	576	575.5555556	0.56	0.18	185
kiwifruit	Zesy002	2010-2011	0.3	154.19	680	680	0.68	0.17	170
kiwifruit	Zesy002	2010-2011	0.3	137.1	619	618.6666667	0.64	0.18	174
kiwifruit	Zesy002	2010-2011	0.3	130.02	540	540	0.54	0.14	140
kiwifruit	Zesy002	2010-2011	0.4	121.42	529	528.75	0.45	0.16	188
kiwifruit	Zesy002	2010-2011	0.4	100.85	387	387.4117647	0.37	0.17	178
kiwifruit	Zesy002	2010-2011	0.4	135.52	641	641.1333333	0.59	0.15	163
kiwifruit	Zesy002	2010-2011	0.4	118.48	638	637.8666667	0.52	0.15	184
kiwifruit	Zesy002	2010-2011	0.4	145.14	440	440.2666667	0.52	0.15	127
kiwifruit	Zesy002	2010-2011	0.5	146.34	567	567.4666667	0.56	0.15	152
kiwifruit	Zesy002	2010-2011	0.5	136.86	575	574.9333333	0.56	0.15	154
kiwifruit	Zesy002	2010-2011	0.5	150.12	748	748.125	0.7	0.16	171
kiwifruit	Zesy002	2010-2011	0.5	166.47	722	721.875	0.77	0.16	150
kiwifruit	Zesy002	2010-2011	0.5	116.14	544	543.6	0.54	0.15	151
kiwifruit	Zesy002	2010-2011	0.5	161	612	611.875	0.55	0.16	178
kiwifruit	Zesy002	2010-2011	0.5	123.16	593	593.4705882	0.57	0.17	177
kiwifruit	Zesy002	2010-2011	0.5	106.74	564	563.625	0.54	0.16	167
kiwifruit	Zesy002	2010-2011	0.6	147.17	544	544.2666667	0.52	0.15	157
kiwifruit	Zesy002	2010-2011	0.6	151.01	600	600.4117647	0.59	0.17	173
kiwifruit	Zesy002	2010-2011	0.6	145.66	634	634.375	0.58	0.16	175
kiwifruit	Zesy002	2010-2011	0.6	132.93	557	556.8	0.58	0.15	144
kiwifruit	Zesy002	2010-2011	0.6	147.58	722	721.5333333	0.79	0.15	137
kiwifruit	Zesy002	2010-2011	0.6	104.39	521	520.6666667	0.55	0.15	142
kiwifruit	Zesy002	2010-2011	0.6	106.18	549	548.8	0.56	0.15	147
