# Supplementary material for: Pollinator identity and behavior affect pollination in kiwifruit (Actinidia chinensis Planch.)
Source: PeerJ. 2022 Jun 9;10:e12963. doi: 10.7717/peerj.12963 (PMC9188772; doi:10.7717/peerj.12963)
Supplement: Supplemental Information 2 — The single-visit deposition is located in files with “SVD” in their titles. The behavioral data are in files containing the word “survey”. [file peerj-10-12963-s002.zip › Dose-response-Zesy002-pollen.csv]

Crop	Cultivar	Year	Rate	Pollen
kiwifruit	Zesy002	2010-2011	0.6	11929.82
kiwifruit	Zesy002	2010-2011	0.6	20653.59
kiwifruit	Zesy002	2010-2011	0.6	14814.81
kiwifruit	Zesy002	2010-2011	0.6	21762.45
kiwifruit	Zesy002	2010-2011	0.6	36666.67
kiwifruit	Zesy002	2010-2011	0.6	17537.54
kiwifruit	Zesy002	2010-2011	0.6	32592.59
kiwifruit	Zesy002	2010-2011	0.6	16430.98
kiwifruit	Zesy002	2010-2011	0.6	11764.71
kiwifruit	Zesy002	2010-2011	0.6	20246.91
kiwifruit	Zesy002	2010-2011	0.5	21010.1
kiwifruit	Zesy002	2010-2011	0.5	13827.16
kiwifruit	Zesy002	2010-2011	0.5	15615.62
kiwifruit	Zesy002	2010-2011	0.5	14814.81
kiwifruit	Zesy002	2010-2011	0.5	10370.37
kiwifruit	Zesy002	2010-2011	0.5	12403.1
kiwifruit	Zesy002	2010-2011	0.5	19555.56
kiwifruit	Zesy002	2010-2011	0.5	8682.17
kiwifruit	Zesy002	2010-2011	0.5	9743.59
kiwifruit	Zesy002	2010-2011	0.5	13856.21
kiwifruit	Zesy002	2010-2011	0.4	12763.53
kiwifruit	Zesy002	2010-2011	0.4	18444.44
kiwifruit	Zesy002	2010-2011	0.4	18855.22
kiwifruit	Zesy002	2010-2011	0.4	15855.86
kiwifruit	Zesy002	2010-2011	0.4	24296.3
kiwifruit	Zesy002	2010-2011	0.4	25000
kiwifruit	Zesy002	2010-2011	0.4	12659.93
kiwifruit	Zesy002	2010-2011	0.4	11193.42
kiwifruit	Zesy002	2010-2011	0.4	18370.37
kiwifruit	Zesy002	2010-2011	0.4	26370.37
kiwifruit	Zesy002	2010-2011	0.3	6006.01
kiwifruit	Zesy002	2010-2011	0.3	14285.71
kiwifruit	Zesy002	2010-2011	0.3	6495.73
kiwifruit	Zesy002	2010-2011	0.3	9158.25
kiwifruit	Zesy002	2010-2011	0.3	8104.58
kiwifruit	Zesy002	2010-2011	0.3	13968.25
kiwifruit	Zesy002	2010-2011	0.3	9777.78
kiwifruit	Zesy002	2010-2011	0.3	25964.91
kiwifruit	Zesy002	2010-2011	0.3	13611.11
kiwifruit	Zesy002	2010-2011	0.3	11182.8
kiwifruit	Zesy002	2010-2011	0.2	3333.33
kiwifruit	Zesy002	2010-2011	0.2	10123.46
kiwifruit	Zesy002	2010-2011	0.2	7777.78
kiwifruit	Zesy002	2010-2011	0.2	12148.15
kiwifruit	Zesy002	2010-2011	0.2	6388.89
kiwifruit	Zesy002	2010-2011	0.2	13333.33
kiwifruit	Zesy002	2010-2011	0.2	8366.01
kiwifruit	Zesy002	2010-2011	0.2	4309.76
kiwifruit	Zesy002	2010-2011	0.2	9481.48
kiwifruit	Zesy002	2010-2011	0.2	8350.17
kiwifruit	Zesy002	2010-2011	0.15	3065.13
kiwifruit	Zesy002	2010-2011	0.15	4301.08
kiwifruit	Zesy002	2010-2011	0.15	7049.81
kiwifruit	Zesy002	2010-2011	0.15	5228.76
kiwifruit	Zesy002	2010-2011	0.15	3363.36
kiwifruit	Zesy002	2010-2011	0.15	7356.32
kiwifruit	Zesy002	2010-2011	0.15	5555.56
kiwifruit	Zesy002	2010-2011	0.15	9523.81
kiwifruit	Zesy002	2010-2011	0.15	8619.53
kiwifruit	Zesy002	2010-2011	0.15	2469.14
kiwifruit	Zesy002	2010-2011	0.1	3851.85
kiwifruit	Zesy002	2010-2011	0.1	2091.5
kiwifruit	Zesy002	2010-2011	0.1	3727.6
kiwifruit	Zesy002	2010-2011	0.1	5380.12
kiwifruit	Zesy002	2010-2011	0.1	2807.02
kiwifruit	Zesy002	2010-2011	0.1	3727.6
kiwifruit	Zesy002	2010-2011	0.1	6308.24
kiwifruit	Zesy002	2010-2011	0.1	1111.11
kiwifruit	Zesy002	2010-2011	0.1	5333.33
kiwifruit	Zesy002	2010-2011	0.1	7500
kiwifruit	Zesy002	2010-2011	0.075	3232.32
kiwifruit	Zesy002	2010-2011	0.075	919.54
kiwifruit	Zesy002	2010-2011	0.075	1830.07
kiwifruit	Zesy002	2010-2011	0.075	888.89
kiwifruit	Zesy002	2010-2011	0.075	3950.62
kiwifruit	Zesy002	2010-2011	0.075	1346.8
kiwifruit	Zesy002	2010-2011	0.075	286.74
kiwifruit	Zesy002	2010-2011	0.075	1015.87
kiwifruit	Zesy002	2010-2011	0.075	2716.05
kiwifruit	Zesy002	2010-2011	0.075	5925.93
kiwifruit	Zesy002	2010-2011	0.05	5451.85
kiwifruit	Zesy002	2010-2011	0.05	2074.07
kiwifruit	Zesy002	2010-2011	0.05	2777.78
kiwifruit	Zesy002	2010-2011	0.05	808.08
kiwifruit	Zesy002	2010-2011	0.05	1234.57
kiwifruit	Zesy002	2010-2011	0.05	2370.37
kiwifruit	Zesy002	2010-2011	0.05	2000
kiwifruit	Zesy002	2010-2011	0.05	1646.09
kiwifruit	Zesy002	2010-2011	0.05	793.65
kiwifruit	Zesy002	2010-2011	0.05	2370.37
kiwifruit	Zesy002	2010-2011	0.025	714.89
kiwifruit	Zesy002	2010-2011	0.025	909.09
kiwifruit	Zesy002	2010-2011	0.025	760
kiwifruit	Zesy002	2010-2011	0.025	516.13
kiwifruit	Zesy002	2010-2011	0.025	775.76
kiwifruit	Zesy002	2010-2011	0.025	492.31
kiwifruit	Zesy002	2010-2011	0.025	500
kiwifruit	Zesy002	2010-2011	0.025	567.74
kiwifruit	Zesy002	2010-2011	0.025	1032.26
kiwifruit	Zesy002	2010-2011	0.025	697.44
