# Supplementary material for: Pollinator identity and behavior affect pollination in kiwifruit (Actinidia chinensis Planch.)
Source: PeerJ. 2022 Jun 9;10:e12963. doi: 10.7717/peerj.12963 (PMC9188772; doi:10.7717/peerj.12963)
Supplement: Supplemental Information 2 — The single-visit deposition is located in files with “SVD” in their titles. The behavioral data are in files containing the word “survey”. [file peerj-10-12963-s002.zip › Pollen-carryover-Zesy002.csv]

row	ID	Year	Crop	Cultivar	Polliniser	Flower number	Pollen grains	Replicate	No Squares	Size squares	Comment	Visits	Est. grains/mL	Grains/20uL
461	KB001	2018-2019	kiwifruit	Zesy002	M33	1	4	1	1	whole		1	4444.444444
462	KB001	2018-2019	kiwifruit	Zesy002	M33	1	72	2	1	whole		1	80000
463	KB001	2018-2019	kiwifruit	Zesy002	M33	1	9	3	1	whole		1	10000
464	KB001	2018-2019	kiwifruit	Zesy002	M33	1	26	4	1	whole		1	28888.88889
405	KB002	2018-2019	kiwifruit	Zesy002	M91	1	20	1	1	whole		1	22222.22222
406	KB002	2018-2019	kiwifruit	Zesy002	M91	1	6	2	1	whole		1	6666.666667
407	KB002	2018-2019	kiwifruit	Zesy002	M91	1	6	3	1	whole		1	6666.666667
408	KB002	2018-2019	kiwifruit	Zesy002	M91	1	55	4	1	whole		1	61111.11111
393	KB003	2018-2019	kiwifruit	Zesy002	M33	1	18	1	1	whole		1	20000
394	KB003	2018-2019	kiwifruit	Zesy002	M33	1	37	2	1	whole		1	41111.11111
395	KB003	2018-2019	kiwifruit	Zesy002	M33	1	65	3	1	whole		1	72222.22222
396	KB003	2018-2019	kiwifruit	Zesy002	M33	1	19	4	1	whole		1	21111.11111
433	KB004	2018-2019	kiwifruit	Zesy002	M33	1	12	1	1	whole		1	13333.33333
434	KB004	2018-2019	kiwifruit	Zesy002	M33	1	19	2	1	whole		1	21111.11111
435	KB004	2018-2019	kiwifruit	Zesy002	M33	1	9	3	1	whole		1	10000
436	KB004	2018-2019	kiwifruit	Zesy002	M33	1	11	4	1	whole		1	12222.22222
389	KB005	2018-2019	kiwifruit	Zesy002	M91	1	0	1	1	whole		1	0
390	KB005	2018-2019	kiwifruit	Zesy002	M91	1	0	2	1	whole		1	0
391	KB005	2018-2019	kiwifruit	Zesy002	M91	1	0	3	1	whole		1	0
392	KB005	2018-2019	kiwifruit	Zesy002	M91	1	0	4	1	whole		1	0
377	KB006	2018-2019	kiwifruit	Zesy002	M33	1	52	1	1	whole		1	57777.77778
378	KB006	2018-2019	kiwifruit	Zesy002	M33	1	0	2	1	whole		1	0
379	KB006	2018-2019	kiwifruit	Zesy002	M33	1	2	3	1	whole		1	2222.222222
380	KB006	2018-2019	kiwifruit	Zesy002	M33	1	28	4	1	whole		1	31111.11111
477	KB007	2018-2019	kiwifruit	Zesy002	M91	1	3	1	1	whole		2	3333.333333
478	KB007	2018-2019	kiwifruit	Zesy002	M91	1	2	2	1	whole		2	2222.222222
479	KB007	2018-2019	kiwifruit	Zesy002	M91	1	0	3	1	whole		2	0
480	KB007	2018-2019	kiwifruit	Zesy002	M91	1	9	4	1	whole		2	10000
493	KB007	2018-2019	kiwifruit	Zesy002	M91	2	0	1	1	whole		2	0
494	KB007	2018-2019	kiwifruit	Zesy002	M91	2	0	2	1	whole		2	0
495	KB007	2018-2019	kiwifruit	Zesy002	M91	2	1	3	1	whole		2	1111.111111
496	KB007	2018-2019	kiwifruit	Zesy002	M91	2	0	4	1	whole		2	0
413	KB008	2018-2019	kiwifruit	Zesy002	M33	1	2	1	1	whole		1	2222.222222
414	KB008	2018-2019	kiwifruit	Zesy002	M33	1	1	2	1	whole		1	1111.111111
415	KB008	2018-2019	kiwifruit	Zesy002	M33	1	0	3	1	whole		1	0
416	KB008	2018-2019	kiwifruit	Zesy002	M33	1	6	4	1	whole		1	6666.666667
409	KB009	2018-2019	kiwifruit	Zesy002	M91	1	5	1	1	whole		2	5555.555556
410	KB009	2018-2019	kiwifruit	Zesy002	M91	1	48	2	1	whole		2	53333.33333
411	KB009	2018-2019	kiwifruit	Zesy002	M91	1	11	3	1	whole		2	12222.22222
412	KB009	2018-2019	kiwifruit	Zesy002	M91	1	42	4	1	whole		2	46666.66667
441	KB009	2018-2019	kiwifruit	Zesy002	M91	2	0	1	1	whole		2	0
442	KB009	2018-2019	kiwifruit	Zesy002	M91	2	3	2	1	whole		2	3333.333333
443	KB009	2018-2019	kiwifruit	Zesy002	M91	2	17	3	1	whole		2	18888.88889
444	KB009	2018-2019	kiwifruit	Zesy002	M91	2	27	4	1	whole		2	30000
361	KB010	2018-2019	kiwifruit	Zesy002	M33	1	15	1	1	whole		1	16666.66667
362	KB010	2018-2019	kiwifruit	Zesy002	M33	1	55	2	1	whole		1	61111.11111
363	KB010	2018-2019	kiwifruit	Zesy002	M33	1	4	3	1	whole		1	4444.444444
364	KB010	2018-2019	kiwifruit	Zesy002	M33	1	20	4	1	whole		1	22222.22222
473	KB011	2018-2019	kiwifruit	Zesy002	M33	2	11	1	1	whole		2	12222.22222
474	KB011	2018-2019	kiwifruit	Zesy002	M33	2	65	2	1	whole		2	72222.22222
475	KB011	2018-2019	kiwifruit	Zesy002	M33	2	4	3	1	whole		2	4444.444444
476	KB011	2018-2019	kiwifruit	Zesy002	M33	2	38	4	1	whole		2	42222.22222
485	KB011	2018-2019	kiwifruit	Zesy002	M33	1	21	1	1	whole		2	23333.33333
486	KB011	2018-2019	kiwifruit	Zesy002	M33	1	26	2	1	whole		2	28888.88889
487	KB011	2018-2019	kiwifruit	Zesy002	M33	1	11	3	1	whole		2	12222.22222
488	KB011	2018-2019	kiwifruit	Zesy002	M33	1	48	4	1	whole		2	53333.33333
465	KB012	2018-2019	kiwifruit	Zesy002	M91	1	8	1	1	whole		1	8888.888889
466	KB012	2018-2019	kiwifruit	Zesy002	M91	1	22	2	1	whole		1	24444.44444
467	KB012	2018-2019	kiwifruit	Zesy002	M91	1	7	3	1	whole		1	7777.777778
468	KB012	2018-2019	kiwifruit	Zesy002	M91	1	42	4	1	whole		1	46666.66667
437	KB013	2018-2019	kiwifruit	Zesy002	M91	1	3	1	1	whole		1	3333.333333
438	KB013	2018-2019	kiwifruit	Zesy002	M91	1	32	2	1	whole		1	35555.55556
439	KB013	2018-2019	kiwifruit	Zesy002	M91	1	7	3	1	whole		1	7777.777778
440	KB013	2018-2019	kiwifruit	Zesy002	M91	1	16	4	1	whole		1	17777.77778
381	KB014	2018-2019	kiwifruit	Zesy002	M33	2	31	1	1	whole		2	34444.44444
382	KB014	2018-2019	kiwifruit	Zesy002	M33	2	5	2	1	whole		2	5555.555556
383	KB014	2018-2019	kiwifruit	Zesy002	M33	2	1	3	1	whole		2	1111.111111
384	KB014	2018-2019	kiwifruit	Zesy002	M33	2	3	4	1	whole		2	3333.333333
481	KB014	2018-2019	kiwifruit	Zesy002	M33	1	9	1	1	whole		2	10000
482	KB014	2018-2019	kiwifruit	Zesy002	M33	1	255	2	1	whole		2	283333.3333
483	KB014	2018-2019	kiwifruit	Zesy002	M33	1	36	3	1	whole		2	40000
484	KB014	2018-2019	kiwifruit	Zesy002	M33	1	298	4	1	whole		2	331111.1111
349	KB015	2018-2019	kiwifruit	Zesy002	M33	1	13	1	1	whole		2	14444.44444
350	KB015	2018-2019	kiwifruit	Zesy002	M33	1	14	2	1	whole		2	15555.55556
351	KB015	2018-2019	kiwifruit	Zesy002	M33	1	10	3	1	whole		2	11111.11111
352	KB015	2018-2019	kiwifruit	Zesy002	M33	1	9	4	1	whole		2	10000
353	KB015	2018-2019	kiwifruit	Zesy002	M33	2	6	1	1	whole		2	6666.666667
354	KB015	2018-2019	kiwifruit	Zesy002	M33	2	11	2	1	whole		2	12222.22222
355	KB015	2018-2019	kiwifruit	Zesy002	M33	2	12	3	1	whole		2	13333.33333
356	KB015	2018-2019	kiwifruit	Zesy002	M33	2	6	4	1	whole		2	6666.666667
449	KB016	2018-2019	kiwifruit	Zesy002	M33	1	0	1	1	whole		1	0
450	KB016	2018-2019	kiwifruit	Zesy002	M33	1	26	2	1	whole		1	28888.88889
451	KB016	2018-2019	kiwifruit	Zesy002	M33	1	1	3	1	whole		1	1111.111111
452	KB016	2018-2019	kiwifruit	Zesy002	M33	1	9	4	1	whole		1	10000
357	KB017	2018-2019	kiwifruit	Zesy002	M91	1	0	1	1	whole		2	0
358	KB017	2018-2019	kiwifruit	Zesy002	M91	1	13	2	1	whole		2	14444.44444
359	KB017	2018-2019	kiwifruit	Zesy002	M91	1	4	3	1	whole		2	4444.444444
360	KB017	2018-2019	kiwifruit	Zesy002	M91	1	50	4	1	whole		2	55555.55556
469	KB017	2018-2019	kiwifruit	Zesy002	M91	2	1	1	1	whole		2	1111.111111
470	KB017	2018-2019	kiwifruit	Zesy002	M91	2	9	2	1	whole		2	10000
471	KB017	2018-2019	kiwifruit	Zesy002	M91	2	0	3	1	whole		2	0
472	KB017	2018-2019	kiwifruit	Zesy002	M91	2	1	4	1	whole		2	1111.111111
397	KB018	2018-2019	kiwifruit	Zesy002	M91	1	6	1	1	whole		2	6666.666667
398	KB018	2018-2019	kiwifruit	Zesy002	M91	1	24	2	1	whole		2	26666.66667
399	KB018	2018-2019	kiwifruit	Zesy002	M91	1	4	3	1	whole		2	4444.444444
400	KB018	2018-2019	kiwifruit	Zesy002	M91	1	32	4	1	whole		2	35555.55556
401	KB018	2018-2019	kiwifruit	Zesy002	M91	2	1	1	1	whole		2	1111.111111
402	KB018	2018-2019	kiwifruit	Zesy002	M91	2	3	2	1	whole		2	3333.333333
403	KB018	2018-2019	kiwifruit	Zesy002	M91	2	0	3	1	whole		2	0
404	KB018	2018-2019	kiwifruit	Zesy002	M91	2	2	4	1	whole		2	2222.222222
501	KB019	2018-2019	kiwifruit	Zesy002	M33	1	14	1	1	whole		1	15555.55556
502	KB019	2018-2019	kiwifruit	Zesy002	M33	1	273	2	1	whole		1	303333.3333
503	KB019	2018-2019	kiwifruit	Zesy002	M33	1	33	3	1	whole		1	36666.66667
504	KB019	2018-2019	kiwifruit	Zesy002	M33	1	176	4	1	whole		1	195555.5556
373	KB020	2018-2019	kiwifruit	Zesy002	M91	1	2	1	1	whole		1	2222.222222
374	KB020	2018-2019	kiwifruit	Zesy002	M91	1	0	2	1	whole		1	0
375	KB020	2018-2019	kiwifruit	Zesy002	M91	1	2	3	1	whole		1	2222.222222
376	KB020	2018-2019	kiwifruit	Zesy002	M91	1	0	4	1	whole		1	0
429	KB021	2018-2019	kiwifruit	Zesy002	M91	1	3	1	1	whole		1	3333.333333
430	KB021	2018-2019	kiwifruit	Zesy002	M91	1	1	2	1	whole		1	1111.111111
431	KB021	2018-2019	kiwifruit	Zesy002	M91	1	0	3	1	whole		1	0
432	KB021	2018-2019	kiwifruit	Zesy002	M91	1	0	4	1	whole		1	0
489	KB022	2018-2019	kiwifruit	Zesy002	M33	1	1	1	1	whole		1	1111.111111
490	KB022	2018-2019	kiwifruit	Zesy002	M33	1	50	2	1	whole		1	55555.55556
491	KB022	2018-2019	kiwifruit	Zesy002	M33	1	3	3	1	whole		1	3333.333333
492	KB022	2018-2019	kiwifruit	Zesy002	M33	1	45	4	1	whole		1	50000
425	KB023	2018-2019	kiwifruit	Zesy002	M91	1	0	1	1	whole		1	0
426	KB023	2018-2019	kiwifruit	Zesy002	M91	1	71	2	1	whole		1	78888.88889
427	KB023	2018-2019	kiwifruit	Zesy002	M91	1	2	3	1	whole		1	2222.222222
428	KB023	2018-2019	kiwifruit	Zesy002	M91	1	2	4	1	whole		1	2222.222222
421	KB024	2018-2019	kiwifruit	Zesy002	M91	1	3	1	1	whole		1	3333.333333
422	KB024	2018-2019	kiwifruit	Zesy002	M91	1	5	2	1	whole		1	5555.555556
423	KB024	2018-2019	kiwifruit	Zesy002	M91	1	5	3	1	whole		1	5555.555556
424	KB024	2018-2019	kiwifruit	Zesy002	M91	1	2	4	1	whole		1	2222.222222
365	KB025	2018-2019	kiwifruit	Zesy002	M91	1	8	1	1	whole		2	8888.888889
366	KB025	2018-2019	kiwifruit	Zesy002	M91	1	44	2	1	whole		2	48888.88889
367	KB025	2018-2019	kiwifruit	Zesy002	M91	1	14	3	1	whole		2	15555.55556
368	KB025	2018-2019	kiwifruit	Zesy002	M91	1	21	4	1	whole		2	23333.33333
369	KB025	2018-2019	kiwifruit	Zesy002	M91	2	1	1	1	whole		2	1111.111111
370	KB025	2018-2019	kiwifruit	Zesy002	M91	2	2	2	1	whole		2	2222.222222
371	KB025	2018-2019	kiwifruit	Zesy002	M91	2	1	3	1	whole		2	1111.111111
372	KB025	2018-2019	kiwifruit	Zesy002	M91	2	2	4	1	whole		2	2222.222222
345	KB026	2018-2019	kiwifruit	Zesy002	M91	1	2	1	1	whole		1	2222.222222
346	KB026	2018-2019	kiwifruit	Zesy002	M91	1	61	2	1	whole		1	67777.77778
347	KB026	2018-2019	kiwifruit	Zesy002	M91	1	11	3	1	whole		1	12222.22222
348	KB026	2018-2019	kiwifruit	Zesy002	M91	1	22	4	1	whole		1	24444.44444
337	KB027	2018-2019	kiwifruit	Zesy002	M33	1	7	1	1	whole		2	7777.777778
338	KB027	2018-2019	kiwifruit	Zesy002	M33	1	0	2	1	whole		2	0
339	KB027	2018-2019	kiwifruit	Zesy002	M33	1	0	3	1	whole		2	0
340	KB027	2018-2019	kiwifruit	Zesy002	M33	1	1	4	1	whole		2	1111.111111
341	KB027	2018-2019	kiwifruit	Zesy002	M33	2	6	1	1	whole		2	6666.666667
342	KB027	2018-2019	kiwifruit	Zesy002	M33	2	0	2	1	whole		2	0
343	KB027	2018-2019	kiwifruit	Zesy002	M33	2	6	3	1	whole		2	6666.666667
344	KB027	2018-2019	kiwifruit	Zesy002	M33	2	0	4	1	whole		2	0
333	KB028	2018-2019	kiwifruit	Zesy002	M33	1	1	1	1	whole		1	1111.111111
334	KB028	2018-2019	kiwifruit	Zesy002	M33	1	5	2	1	whole		1	5555.555556
335	KB028	2018-2019	kiwifruit	Zesy002	M33	1	2	3	1	whole		1	2222.222222
336	KB028	2018-2019	kiwifruit	Zesy002	M33	1	13	4	1	whole		1	14444.44444
329	KB029	2018-2019	kiwifruit	Zesy002	M91	1	17	1	1	whole		1	18888.88889
330	KB029	2018-2019	kiwifruit	Zesy002	M91	1	10	2	1	whole		1	11111.11111
331	KB029	2018-2019	kiwifruit	Zesy002	M91	1	3	3	1	whole		1	3333.333333
332	KB029	2018-2019	kiwifruit	Zesy002	M91	1	26	4	1	whole		1	28888.88889
325	KB030	2018-2019	kiwifruit	Zesy002	M91	1	1	1	1	whole		1	1111.111111
326	KB030	2018-2019	kiwifruit	Zesy002	M91	1	0	2	1	whole		1	0
327	KB030	2018-2019	kiwifruit	Zesy002	M91	1	0	3	1	whole		1	0
328	KB030	2018-2019	kiwifruit	Zesy002	M91	1	0	4	1	whole		1	0
321	KB031	2018-2019	kiwifruit	Zesy002	M33	1	0	1	1	whole		1	0
322	KB031	2018-2019	kiwifruit	Zesy002	M33	1	0	2	1	whole		1	0
323	KB031	2018-2019	kiwifruit	Zesy002	M33	1	1	3	1	whole		1	1111.111111
324	KB031	2018-2019	kiwifruit	Zesy002	M33	1	0	4	1	whole		1	0
317	KB032	2018-2019	kiwifruit	Zesy002	M33	1	5	1	1	whole		1	5555.555556
318	KB032	2018-2019	kiwifruit	Zesy002	M33	1	28	2	1	whole		1	31111.11111
319	KB032	2018-2019	kiwifruit	Zesy002	M33	1	15	3	1	whole		1	16666.66667
320	KB032	2018-2019	kiwifruit	Zesy002	M33	1	4	4	1	whole		1	4444.444444
313	KB033	2018-2019	kiwifruit	Zesy002	M33	1	20	1	1	whole		1	22222.22222
314	KB033	2018-2019	kiwifruit	Zesy002	M33	1	5	2	1	whole		1	5555.555556
315	KB033	2018-2019	kiwifruit	Zesy002	M33	1	11	3	1	whole		1	12222.22222
316	KB033	2018-2019	kiwifruit	Zesy002	M33	1	12	4	1	whole		1	13333.33333
309	KB034	2018-2019	kiwifruit	Zesy002	M91	1	6	1	1	whole		1	6666.666667
310	KB034	2018-2019	kiwifruit	Zesy002	M91	1	2	2	1	whole		1	2222.222222
311	KB034	2018-2019	kiwifruit	Zesy002	M91	1	4	3	1	whole		1	4444.444444
312	KB034	2018-2019	kiwifruit	Zesy002	M91	1	3	4	1	whole		1	3333.333333
457	KB035	2018-2019	kiwifruit	Zesy002	M91	1	0	1	1	whole		1	0
458	KB035	2018-2019	kiwifruit	Zesy002	M91	1	0	2	1	whole		1	0
459	KB035	2018-2019	kiwifruit	Zesy002	M91	1	1	3	1	whole		1	1111.111111
460	KB035	2018-2019	kiwifruit	Zesy002	M91	1	0	4	1	whole		1	0
293	KB036	2018-2019	kiwifruit	Zesy002	M91	1	3	1	1	whole		2	3333.333333
294	KB036	2018-2019	kiwifruit	Zesy002	M91	1	0	2	1	whole		2	0
295	KB036	2018-2019	kiwifruit	Zesy002	M91	1	0	3	1	whole		2	0
296	KB036	2018-2019	kiwifruit	Zesy002	M91	1	0	4	1	whole		2	0
297	KB036	2018-2019	kiwifruit	Zesy002	M91	2	9	1	1	whole		2	10000
298	KB036	2018-2019	kiwifruit	Zesy002	M91	2	2	2	1	whole		2	2222.222222
299	KB036	2018-2019	kiwifruit	Zesy002	M91	2	153	3	1	whole		2	170000
300	KB036	2018-2019	kiwifruit	Zesy002	M91	2	44	4	1	whole		2	48888.88889
285	KB037	2018-2019	kiwifruit	Zesy002	M33	1	0	1	1	whole		2	0
286	KB037	2018-2019	kiwifruit	Zesy002	M33	1	3	2	1	whole		2	3333.333333
287	KB037	2018-2019	kiwifruit	Zesy002	M33	1	1	3	1	whole		2	1111.111111
288	KB037	2018-2019	kiwifruit	Zesy002	M33	1	8	4	1	whole		2	8888.888889
289	KB037	2018-2019	kiwifruit	Zesy002	M33	2	7	1	1	whole		2	7777.777778
290	KB037	2018-2019	kiwifruit	Zesy002	M33	2	2	2	1	whole		2	2222.222222
291	KB037	2018-2019	kiwifruit	Zesy002	M33	2	1	3	1	whole		2	1111.111111
292	KB037	2018-2019	kiwifruit	Zesy002	M33	2	1	4	1	whole		2	1111.111111
277	KB038	2018-2019	kiwifruit	Zesy002	M91	1	66	1	1	whole		2	73333.33333
278	KB038	2018-2019	kiwifruit	Zesy002	M91	1	2	2	1	whole		2	2222.222222
279	KB038	2018-2019	kiwifruit	Zesy002	M91	1	14	3	1	whole		2	15555.55556
280	KB038	2018-2019	kiwifruit	Zesy002	M91	1	40	4	1	whole		2	44444.44444
281	KB038	2018-2019	kiwifruit	Zesy002	M91	2	42	1	1	whole		2	46666.66667
282	KB038	2018-2019	kiwifruit	Zesy002	M91	2	2	2	1	whole		2	2222.222222
283	KB038	2018-2019	kiwifruit	Zesy002	M91	2	17	3	1	whole		2	18888.88889
284	KB038	2018-2019	kiwifruit	Zesy002	M91	2	12	4	1	whole		2	13333.33333
273	KB039	2018-2019	kiwifruit	Zesy002	M33	1	23	1	1	whole		1	25555.55556
274	KB039	2018-2019	kiwifruit	Zesy002	M33	1	7	2	1	whole		1	7777.777778
275	KB039	2018-2019	kiwifruit	Zesy002	M33	1	1	3	1	whole		1	1111.111111
276	KB039	2018-2019	kiwifruit	Zesy002	M33	1	7	4	1	whole		1	7777.777778
269	KB040	2018-2019	kiwifruit	Zesy002	M91	1	0	1	1	whole		1	0
270	KB040	2018-2019	kiwifruit	Zesy002	M91	1	0	2	1	whole		1	0
271	KB040	2018-2019	kiwifruit	Zesy002	M91	1	0	3	1	whole		1	0
272	KB040	2018-2019	kiwifruit	Zesy002	M91	1	0	4	1	whole		1	0
261	KB041	2018-2019	kiwifruit	Zesy002	M33	1	6	1	1	whole		2	6666.666667
262	KB041	2018-2019	kiwifruit	Zesy002	M33	1	2	2	1	whole		2	2222.222222
263	KB041	2018-2019	kiwifruit	Zesy002	M33	1	1	3	1	whole		2	1111.111111
264	KB041	2018-2019	kiwifruit	Zesy002	M33	1	8	4	1	whole		2	8888.888889
265	KB041	2018-2019	kiwifruit	Zesy002	M33	2	0	1	1	whole		2	0
266	KB041	2018-2019	kiwifruit	Zesy002	M33	2	0	2	1	whole		2	0
267	KB041	2018-2019	kiwifruit	Zesy002	M33	2	0	3	1	whole		2	0
268	KB041	2018-2019	kiwifruit	Zesy002	M33	2	0	4	1	whole		2	0
257	KB042	2018-2019	kiwifruit	Zesy002	M91	1	4	1	1	whole		1	4444.444444
258	KB042	2018-2019	kiwifruit	Zesy002	M91	1	2	2	1	whole		1	2222.222222
259	KB042	2018-2019	kiwifruit	Zesy002	M91	1	1	3	1	whole		1	1111.111111
260	KB042	2018-2019	kiwifruit	Zesy002	M91	1	5	4	1	whole		1	5555.555556
249	KB043	2018-2019	kiwifruit	Zesy002	M33	1	1	1	1	whole		2	1111.111111
250	KB043	2018-2019	kiwifruit	Zesy002	M33	1	1	2	1	whole		2	1111.111111
251	KB043	2018-2019	kiwifruit	Zesy002	M33	1	2	3	1	whole		2	2222.222222
252	KB043	2018-2019	kiwifruit	Zesy002	M33	1	5	4	1	whole		2	5555.555556
253	KB043	2018-2019	kiwifruit	Zesy002	M33	2	9	1	1	whole		2	10000
254	KB043	2018-2019	kiwifruit	Zesy002	M33	2	41	2	1	whole		2	45555.55556
255	KB043	2018-2019	kiwifruit	Zesy002	M33	2	2	3	1	whole		2	2222.222222
256	KB043	2018-2019	kiwifruit	Zesy002	M33	2	4	4	1	whole		2	4444.444444
301	KB044	2018-2019	kiwifruit	Zesy002	M33	1	40	1	1	whole		1	44444.44444
302	KB044	2018-2019	kiwifruit	Zesy002	M33	1	17	2	1	whole		1	18888.88889
303	KB044	2018-2019	kiwifruit	Zesy002	M33	1	6	3	1	whole		1	6666.666667
304	KB044	2018-2019	kiwifruit	Zesy002	M33	1	12	4	1	whole		1	13333.33333
245	KB045	2018-2019	kiwifruit	Zesy002	M91	1	1	1	1	whole		1	1111.111111
246	KB045	2018-2019	kiwifruit	Zesy002	M91	1	7	2	1	whole		1	7777.777778
247	KB045	2018-2019	kiwifruit	Zesy002	M91	1	2	3	1	whole		1	2222.222222
248	KB045	2018-2019	kiwifruit	Zesy002	M91	1	5	4	1	whole		1	5555.555556
241	KB046	2018-2019	kiwifruit	Zesy002	M91	1	0	1	1	whole		1	0
242	KB046	2018-2019	kiwifruit	Zesy002	M91	1	0	2	1	whole		1	0
243	KB046	2018-2019	kiwifruit	Zesy002	M91	1	0	3	1	whole		1	0
244	KB046	2018-2019	kiwifruit	Zesy002	M91	1	2	4	1	whole		1	2222.222222
237	KB047	2018-2019	kiwifruit	Zesy002	M91	1	0	1	1	whole		1	0
238	KB047	2018-2019	kiwifruit	Zesy002	M91	1	0	2	1	whole		1	0
239	KB047	2018-2019	kiwifruit	Zesy002	M91	1	0	3	1	whole		1	0
240	KB047	2018-2019	kiwifruit	Zesy002	M91	1	0	4	1	whole		1	0
453	KB048	2018-2019	kiwifruit	Zesy002	M33	1	0	1	1	whole		1	0
454	KB048	2018-2019	kiwifruit	Zesy002	M33	1	0	2	1	whole		1	0
455	KB048	2018-2019	kiwifruit	Zesy002	M33	1	0	3	1	whole		1	0
456	KB048	2018-2019	kiwifruit	Zesy002	M33	1	5	4	1	whole		1	5555.555556
233	KB049	2018-2019	kiwifruit	Zesy002	M33	1	0	1	1	whole		1	0
234	KB049	2018-2019	kiwifruit	Zesy002	M33	1	0	2	1	whole		1	0
235	KB049	2018-2019	kiwifruit	Zesy002	M33	1	0	3	1	whole		1	0
236	KB049	2018-2019	kiwifruit	Zesy002	M33	1	0	4	1	whole		1	0
209	KB050	2018-2019	kiwifruit	Zesy002	M91	1	0	1	1	whole		1	0
210	KB050	2018-2019	kiwifruit	Zesy002	M91	1	0	2	1	whole		1	0
211	KB050	2018-2019	kiwifruit	Zesy002	M91	1	3	3	1	whole		1	3333.333333
212	KB050	2018-2019	kiwifruit	Zesy002	M91	1	0	4	1	whole		1	0
213	KB051	2018-2019	kiwifruit	Zesy002	M33	1	1	1	1	whole		1	1111.111111
214	KB051	2018-2019	kiwifruit	Zesy002	M33	1	0	2	1	whole		1	0
215	KB051	2018-2019	kiwifruit	Zesy002	M33	1	2	3	1	whole		1	2222.222222
216	KB051	2018-2019	kiwifruit	Zesy002	M33	1	2	4	1	whole		1	2222.222222
305	KB052	2018-2019	kiwifruit	Zesy002	M33	1	4	1	1	whole		1	4444.444444
306	KB052	2018-2019	kiwifruit	Zesy002	M33	1	10	2	1	whole		1	11111.11111
307	KB052	2018-2019	kiwifruit	Zesy002	M33	1	1	3	1	whole		1	1111.111111
308	KB052	2018-2019	kiwifruit	Zesy002	M33	1	18	4	1	whole		1	20000
173	KB053	2018-2019	kiwifruit	Zesy002	M33	1	2	1	1	whole		1	2222.222222
174	KB053	2018-2019	kiwifruit	Zesy002	M33	1	10	2	1	whole		1	11111.11111
175	KB053	2018-2019	kiwifruit	Zesy002	M33	1	1	3	1	whole		1	1111.111111
176	KB053	2018-2019	kiwifruit	Zesy002	M91	1	4	4	1	whole		1	4444.444444
177	KB054	2018-2019	kiwifruit	Zesy002	M91	1	4	1	1	whole		2	4444.444444
178	KB054	2018-2019	kiwifruit	Zesy002	M91	1	7	2	1	whole		2	7777.777778
179	KB054	2018-2019	kiwifruit	Zesy002	M91	1	3	3	1	whole		2	3333.333333
180	KB054	2018-2019	kiwifruit	Zesy002	M91	1	5	4	1	whole		2	5555.555556
217	KB054	2018-2019	kiwifruit	Zesy002	M91	2	2	1	1	whole		2	2222.222222
218	KB054	2018-2019	kiwifruit	Zesy002	M91	2	5	2	1	whole		2	5555.555556
219	KB054	2018-2019	kiwifruit	Zesy002	M91	2	4	3	1	whole		2	4444.444444
220	KB054	2018-2019	kiwifruit	Zesy002	M91	2	2	4	1	whole		2	2222.222222
181	KB055	2018-2019	kiwifruit	Zesy002	M33	1	1	1	1	whole		1	1111.111111
182	KB055	2018-2019	kiwifruit	Zesy002	M33	1	2	2	1	whole		1	2222.222222
183	KB055	2018-2019	kiwifruit	Zesy002	M33	1	2	3	1	whole		1	2222.222222
184	KB055	2018-2019	kiwifruit	Zesy002	M33	1	1	4	1	whole		1	1111.111111
185	KB056	2018-2019	kiwifruit	Zesy002	M91	1	1	1	1	whole		3	1111.111111
186	KB056	2018-2019	kiwifruit	Zesy002	M91	1	0	2	1	whole		3	0
187	KB056	2018-2019	kiwifruit	Zesy002	M91	1	4	3	1	whole		3	4444.444444
188	KB056	2018-2019	kiwifruit	Zesy002	M91	1	2	4	1	whole		3	2222.222222
189	KB056	2018-2019	kiwifruit	Zesy002	M91	2	10	1	1	whole		3	11111.11111
190	KB056	2018-2019	kiwifruit	Zesy002	M91	2	3	2	1	whole		3	3333.333333
191	KB056	2018-2019	kiwifruit	Zesy002	M91	2	20	3	1	whole		3	22222.22222
192	KB056	2018-2019	kiwifruit	Zesy002	M91	2	2	4	1	whole		3	2222.222222
225	KB056	2018-2019	kiwifruit	Zesy002	M91	3	1	1	1	whole		3	1111.111111
226	KB056	2018-2019	kiwifruit	Zesy002	M91	3	3	2	1	whole		3	3333.333333
227	KB056	2018-2019	kiwifruit	Zesy002	M91	3	85	3	1	whole		3	94444.44444
228	KB056	2018-2019	kiwifruit	Zesy002	M91	3	6	4	1	whole		3	6666.666667
221	KB057	2018-2019	kiwifruit	Zesy002	M33	1	1	1	1	whole		1	1111.111111
222	KB057	2018-2019	kiwifruit	Zesy002	M33	1	3	2	1	whole		1	3333.333333
223	KB057	2018-2019	kiwifruit	Zesy002	M33	1	6	3	1	whole		1	6666.666667
224	KB057	2018-2019	kiwifruit	Zesy002	M33	1	4	4	1	whole		1	4444.444444
205	KB058	2018-2019	kiwifruit	Zesy002	M33	1	4	1	1	whole		1	4444.444444
206	KB058	2018-2019	kiwifruit	Zesy002	M33	1	0	2	1	whole		1	0
207	KB058	2018-2019	kiwifruit	Zesy002	M33	1	0	3	1	whole		1	0
208	KB058	2018-2019	kiwifruit	Zesy002	M33	1	4	4	1	whole		1	4444.444444
229	KB059	2018-2019	kiwifruit	Zesy002	M33	1	0	1	1	whole		1	0
230	KB059	2018-2019	kiwifruit	Zesy002	M33	1	0	2	1	whole		1	0
231	KB059	2018-2019	kiwifruit	Zesy002	M33	1	2	3	1	whole		1	2222.222222
232	KB059	2018-2019	kiwifruit	Zesy002	M33	1	5	4	1	whole		1	5555.555556
165	KB060	2018-2019	kiwifruit	Zesy002	M91	1	0	1	1	whole		2	0
166	KB060	2018-2019	kiwifruit	Zesy002	M91	1	1	2	1	whole		2	1111.111111
167	KB060	2018-2019	kiwifruit	Zesy002	M91	1	0	3	1	whole		2	0
168	KB060	2018-2019	kiwifruit	Zesy002	M91	1	0	4	1	whole		2	0
169	KB060	2018-2019	kiwifruit	Zesy002	M91	2	2	1	1	whole		2	2222.222222
170	KB060	2018-2019	kiwifruit	Zesy002	M91	2	1	2	1	whole		2	1111.111111
171	KB060	2018-2019	kiwifruit	Zesy002	M91	2	0	3	1	whole		2	0
172	KB060	2018-2019	kiwifruit	Zesy002	M91	2	0	4	1	whole		2	0
157	KB061	2018-2019	kiwifruit	Zesy002	M91	1	9	1	1	whole		2	10000
158	KB061	2018-2019	kiwifruit	Zesy002	M91	1	4	2	1	whole		2	4444.444444
159	KB061	2018-2019	kiwifruit	Zesy002	M91	1	11	3	1	whole		2	12222.22222
160	KB061	2018-2019	kiwifruit	Zesy002	M91	1	13	4	1	whole		2	14444.44444
161	KB061	2018-2019	kiwifruit	Zesy002	M91	2	7	1	1	whole		2	7777.777778
162	KB061	2018-2019	kiwifruit	Zesy002	M91	2	5	2	1	whole		2	5555.555556
163	KB061	2018-2019	kiwifruit	Zesy002	M91	2	1	3	1	whole		2	1111.111111
164	KB061	2018-2019	kiwifruit	Zesy002	M91	2	3	4	1	whole		2	3333.333333
149	KB062	2018-2019	kiwifruit	Zesy002	M33	1	1	1	1	whole		2	1111.111111
150	KB062	2018-2019	kiwifruit	Zesy002	M33	1	3	2	1	whole		2	3333.333333
151	KB062	2018-2019	kiwifruit	Zesy002	M33	1	3	3	1	whole		2	3333.333333
152	KB062	2018-2019	kiwifruit	Zesy002	M33	1	0	4	1	whole		2	0
153	KB062	2018-2019	kiwifruit	Zesy002	M33	2	22	1	1	whole		2	24444.44444
154	KB062	2018-2019	kiwifruit	Zesy002	M33	2	7	2	1	whole		2	7777.777778
155	KB062	2018-2019	kiwifruit	Zesy002	M33	2	25	3	1	whole		2	27777.77778
156	KB062	2018-2019	kiwifruit	Zesy002	M33	2	32	4	1	whole		2	35555.55556
141	KB063	2018-2019	kiwifruit	Zesy002	M33	1	10	1	1	whole		1	11111.11111
142	KB063	2018-2019	kiwifruit	Zesy002	M33	1	5	2	1	whole		1	5555.555556
143	KB063	2018-2019	kiwifruit	Zesy002	M33	1	2	3	1	whole		1	2222.222222
144	KB063	2018-2019	kiwifruit	Zesy002	M33	1	11	4	1	whole		1	12222.22222
129	KB064	2018-2019	kiwifruit	Zesy002	M33	1	12	1	1	whole		3	13333.33333
130	KB064	2018-2019	kiwifruit	Zesy002	M33	1	7	2	1	whole		3	7777.777778
131	KB064	2018-2019	kiwifruit	Zesy002	M33	1	0	3	1	whole		3	0
132	KB064	2018-2019	kiwifruit	Zesy002	M33	1	3	4	1	whole		3	3333.333333
133	KB064	2018-2019	kiwifruit	Zesy002	M33	2	0	1	1	whole		3	0
134	KB064	2018-2019	kiwifruit	Zesy002	M33	2	0	2	1	whole		3	0
135	KB064	2018-2019	kiwifruit	Zesy002	M33	2	0	3	1	whole		3	0
136	KB064	2018-2019	kiwifruit	Zesy002	M33	2	0	4	1	whole		3	0
137	KB064	2018-2019	kiwifruit	Zesy002	M33	3	7	1	1	whole		3	7777.777778
138	KB064	2018-2019	kiwifruit	Zesy002	M33	3	11	2	1	whole		3	12222.22222
139	KB064	2018-2019	kiwifruit	Zesy002	M33	3	6	3	1	whole		3	6666.666667
140	KB064	2018-2019	kiwifruit	Zesy002	M33	3	6	4	1	whole		3	6666.666667
125	KB065	2018-2019	kiwifruit	Zesy002	M33	1	7	1	1	whole		1	7777.777778
126	KB065	2018-2019	kiwifruit	Zesy002	M33	1	3	2	1	whole		1	3333.333333
127	KB065	2018-2019	kiwifruit	Zesy002	M33	1	3	3	1	whole		1	3333.333333
128	KB065	2018-2019	kiwifruit	Zesy002	M33	1	3	4	1	whole		1	3333.333333
121	KB066	2018-2019	kiwifruit	Zesy002	M33	1	0	1	1	whole		1	0
122	KB066	2018-2019	kiwifruit	Zesy002	M33	1	0	2	1	whole		1	0
123	KB066	2018-2019	kiwifruit	Zesy002	M33	1	0	3	1	whole		1	0
124	KB066	2018-2019	kiwifruit	Zesy002	M33	1	1	4	1	whole		1	1111.111111
117	KB067	2018-2019	kiwifruit	Zesy002	M33	1	0	1	1	whole		1	0
118	KB067	2018-2019	kiwifruit	Zesy002	M33	1	1	2	1	whole		1	1111.111111
119	KB067	2018-2019	kiwifruit	Zesy002	M33	1	1	3	1	whole		1	1111.111111
120	KB067	2018-2019	kiwifruit	Zesy002	M33	1	0	4	1	whole		1	0
105	KB068	2018-2019	kiwifruit	Zesy002	M33	1	14	1	1	whole		3	15555.55556
106	KB068	2018-2019	kiwifruit	Zesy002	M33	1	5	2	1	whole		3	5555.555556
107	KB068	2018-2019	kiwifruit	Zesy002	M33	1	14	3	1	whole		3	15555.55556
108	KB068	2018-2019	kiwifruit	Zesy002	M33	1	19	4	1	whole		3	21111.11111
109	KB068	2018-2019	kiwifruit	Zesy002	M33	2	0	1	1	whole		3	0
110	KB068	2018-2019	kiwifruit	Zesy002	M33	2	3	2	1	whole		3	3333.333333
111	KB068	2018-2019	kiwifruit	Zesy002	M33	2	2	3	1	whole		3	2222.222222
112	KB068	2018-2019	kiwifruit	Zesy002	M33	2	2	4	1	whole		3	2222.222222
113	KB068	2018-2019	kiwifruit	Zesy002	M33	3	1	1	1	whole		3	1111.111111
114	KB068	2018-2019	kiwifruit	Zesy002	M33	3	0	2	1	whole		3	0
115	KB068	2018-2019	kiwifruit	Zesy002	M33	3	0	3	1	whole		3	0
116	KB068	2018-2019	kiwifruit	Zesy002	M33	3	0	4	1	whole		3	0
101	KB069	2018-2019	kiwifruit	Zesy002	M91	1	12	1	1	whole		1	13333.33333
102	KB069	2018-2019	kiwifruit	Zesy002	M91	1	3	2	1	whole		1	3333.333333
103	KB069	2018-2019	kiwifruit	Zesy002	M91	1	2	3	1	whole		1	2222.222222
104	KB069	2018-2019	kiwifruit	Zesy002	M91	1	0	4	1	whole		1	0
97	KB070	2018-2019	kiwifruit	Zesy002	M91	1	1	1	1	whole		1	1111.111111
98	KB070	2018-2019	kiwifruit	Zesy002	M91	1	0	2	1	whole		1	0
99	KB070	2018-2019	kiwifruit	Zesy002	M91	1	0	3	1	whole		1	0
100	KB070	2018-2019	kiwifruit	Zesy002	M91	1	0	4	1	whole		1	0
93	KB071	2018-2019	kiwifruit	Zesy002	M33	1	3	1	1	whole		1	3333.333333
94	KB071	2018-2019	kiwifruit	Zesy002	M33	1	13	2	1	whole		1	14444.44444
95	KB071	2018-2019	kiwifruit	Zesy002	M33	1	9	3	1	whole		1	10000
96	KB071	2018-2019	kiwifruit	Zesy002	M33	1	15	4	1	whole		1	16666.66667
73	KB072	2018-2019	kiwifruit	Zesy002	M33	2	49	1	1	whole		3	54444.44444
74	KB072	2018-2019	kiwifruit	Zesy002	M33	2	113	2	1	whole		3	125555.5556
75	KB072	2018-2019	kiwifruit	Zesy002	M33	2	73	3	1	whole		3	81111.11111
76	KB072	2018-2019	kiwifruit	Zesy002	M33	2	48	4	1	whole		3	53333.33333
77	KB072	2018-2019	kiwifruit	Zesy002	M33	3	2	1	1	whole		3	2222.222222
78	KB072	2018-2019	kiwifruit	Zesy002	M33	3	2	2	1	whole		3	2222.222222
79	KB072	2018-2019	kiwifruit	Zesy002	M33	3	1	3	1	whole		3	1111.111111
80	KB072	2018-2019	kiwifruit	Zesy002	M33	3	1	4	1	whole		3	1111.111111
81	KB072	2018-2019	kiwifruit	Zesy002	M33	1	169	1	1	whole		3	187777.7778
82	KB072	2018-2019	kiwifruit	Zesy002	M33	1	48	2	1	whole		3	53333.33333
83	KB072	2018-2019	kiwifruit	Zesy002	M33	1	143	3	1	whole		3	158888.8889
84	KB072	2018-2019	kiwifruit	Zesy002	M33	1	60	4	1	whole		3	66666.66667
69	KB073	2018-2019	kiwifruit	Zesy002	M91	1	9	1	1	whole		1	10000
70	KB073	2018-2019	kiwifruit	Zesy002	M91	1	5	2	1	whole		1	5555.555556
71	KB073	2018-2019	kiwifruit	Zesy002	M91	1	7	3	1	whole		1	7777.777778
72	KB073	2018-2019	kiwifruit	Zesy002	M91	1	7	4	1	whole		1	7777.777778
65	KB074	2018-2019	kiwifruit	Zesy002	M91	1	10	1	1	whole		1	11111.11111
66	KB074	2018-2019	kiwifruit	Zesy002	M91	1	6	2	1	whole		1	6666.666667
67	KB074	2018-2019	kiwifruit	Zesy002	M91	1	8	3	1	whole		1	8888.888889
68	KB074	2018-2019	kiwifruit	Zesy002	M91	1	11	4	1	whole		1	12222.22222
57	KB075	2018-2019	kiwifruit	Zesy002	M91	1	15	1	1	whole		2	16666.66667
58	KB075	2018-2019	kiwifruit	Zesy002	M91	1	25	2	1	whole		2	27777.77778
59	KB075	2018-2019	kiwifruit	Zesy002	M91	1	15	3	1	whole		2	16666.66667
60	KB075	2018-2019	kiwifruit	Zesy002	M91	1	18	4	1	whole		2	20000
61	KB075	2018-2019	kiwifruit	Zesy002	M91	2	14	1	1	whole		2	15555.55556
62	KB075	2018-2019	kiwifruit	Zesy002	M91	2	8	2	1	whole		2	8888.888889
63	KB075	2018-2019	kiwifruit	Zesy002	M91	2	9	3	1	whole		2	10000
64	KB075	2018-2019	kiwifruit	Zesy002	M91	2	9	4	1	whole		2	10000
53	KB076	2018-2019	kiwifruit	Zesy002	M33	1	12	1	1	whole		1	13333.33333
54	KB076	2018-2019	kiwifruit	Zesy002	M33	1	10	2	1	whole		1	11111.11111
55	KB076	2018-2019	kiwifruit	Zesy002	M33	1	8	3	1	whole		1	8888.888889
56	KB076	2018-2019	kiwifruit	Zesy002	M33	1	10	4	1	whole		1	11111.11111
49	KB077	2018-2019	kiwifruit	Zesy002	M91	1	16	1	1	whole		1	17777.77778
50	KB077	2018-2019	kiwifruit	Zesy002	M91	1	23	2	1	whole		1	25555.55556
51	KB077	2018-2019	kiwifruit	Zesy002	M91	1	0	3	1	whole		1	0
52	KB077	2018-2019	kiwifruit	Zesy002	M91	1	1	4	1	whole		1	1111.111111
45	KB078	2018-2019	kiwifruit	Zesy002	M91	1	0	1	1	whole		1	0
46	KB078	2018-2019	kiwifruit	Zesy002	M91	1	0	2	1	whole		1	0
47	KB078	2018-2019	kiwifruit	Zesy002	M91	1	0	3	1	whole		1	0
48	KB078	2018-2019	kiwifruit	Zesy002	M91	1	0	4	1	whole		1	0
41	KB079	2018-2019	kiwifruit	Zesy002	M91	1	2	1	1	whole		1	2222.222222
42	KB079	2018-2019	kiwifruit	Zesy002	M91	1	3	2	1	whole		1	3333.333333
43	KB079	2018-2019	kiwifruit	Zesy002	M91	1	7	3	1	whole		1	7777.777778
44	KB079	2018-2019	kiwifruit	Zesy002	M91	1	27	4	1	whole		1	30000
33	KB080	2018-2019	kiwifruit	Zesy002	M33	2	65	1	1	whole		2	72222.22222
34	KB080	2018-2019	kiwifruit	Zesy002	M33	2	99	2	1	whole		2	110000
35	KB080	2018-2019	kiwifruit	Zesy002	M33	2	45	3	1	whole		2	50000
36	KB080	2018-2019	kiwifruit	Zesy002	M33	2	51	4	1	whole		2	56666.66667
37	KB080	2018-2019	kiwifruit	Zesy002	M33	1	28	1	1	whole		2	31111.11111
38	KB080	2018-2019	kiwifruit	Zesy002	M33	1	8	2	1	whole		2	8888.888889
39	KB080	2018-2019	kiwifruit	Zesy002	M33	1	9	3	1	whole		2	10000
40	KB080	2018-2019	kiwifruit	Zesy002	M33	1	16	4	1	whole		2	17777.77778
21	KB081	2018-2019	kiwifruit	Zesy002	M91	1	28	1	1	whole		1	31111.11111
22	KB081	2018-2019	kiwifruit	Zesy002	M91	1	25	2	1	whole		1	27777.77778
23	KB081	2018-2019	kiwifruit	Zesy002	M91	1	13	3	1	whole		1	14444.44444
24	KB081	2018-2019	kiwifruit	Zesy002	M91	1	20	4	1	whole		1	22222.22222
17	KB082	2018-2019	kiwifruit	Zesy002	M33	1	53	1	1	whole		1	58888.88889
18	KB082	2018-2019	kiwifruit	Zesy002	M33	1	52	2	1	whole		1	57777.77778
19	KB082	2018-2019	kiwifruit	Zesy002	M33	1	20	3	1	whole		1	22222.22222
20	KB082	2018-2019	kiwifruit	Zesy002	M33	1	12	4	1	whole		1	13333.33333
5	KB083	2018-2019	kiwifruit	Zesy002	M33	1	70	1	1	whole		3	77777.77778
6	KB083	2018-2019	kiwifruit	Zesy002	M33	1	33	2	1	whole		3	36666.66667
7	KB083	2018-2019	kiwifruit	Zesy002	M33	1	41	3	1	whole		3	45555.55556
8	KB083	2018-2019	kiwifruit	Zesy002	M33	1	70	4	1	whole		3	77777.77778
9	KB083	2018-2019	kiwifruit	Zesy002	M33	2	19	1	1	whole		3	21111.11111
10	KB083	2018-2019	kiwifruit	Zesy002	M33	2	20	2	1	whole		3	22222.22222
11	KB083	2018-2019	kiwifruit	Zesy002	M33	2	18	3	1	whole		3	20000
12	KB083	2018-2019	kiwifruit	Zesy002	M33	2	10	4	1	whole		3	11111.11111
13	KB083	2018-2019	kiwifruit	Zesy002	M33	3	4	1	1	whole		3	4444.444444
14	KB083	2018-2019	kiwifruit	Zesy002	M33	3	4	2	1	whole		3	4444.444444
15	KB083	2018-2019	kiwifruit	Zesy002	M33	3	6	3	1	whole		3	6666.666667
16	KB083	2018-2019	kiwifruit	Zesy002	M33	3	3	4	1	whole		3	3333.333333
1	KB084	2018-2019	kiwifruit	Zesy002	M91		56	1	1	whole	1242 whole slide	1	62222.22222	62100
2	KB084	2018-2019	kiwifruit	Zesy002	M91		48	2	1	whole		1	53333.33333
3	KB084	2018-2019	kiwifruit	Zesy002	M91		128	3	1	whole		1	142222.2222
4	KB084	2018-2019	kiwifruit	Zesy002	M91		59	4	1	whole		1	65555.55556
445	KC001	2018-2019	kiwifruit	Zesy002	control		0	1	1	whole			0
446	KC001	2018-2019	kiwifruit	Zesy002	control		0	2	1	whole			0
447	KC001	2018-2019	kiwifruit	Zesy002	control		0	3	1	whole			0
448	KC001	2018-2019	kiwifruit	Zesy002	control		0	4	1	whole			0
497	KC002	2018-2019	kiwifruit	Zesy002	control		0	1	1	whole			0
498	KC002	2018-2019	kiwifruit	Zesy002	control		0	2	1	whole			0
499	KC002	2018-2019	kiwifruit	Zesy002	control		0	3	1	whole			0
500	KC002	2018-2019	kiwifruit	Zesy002	control		0	4	1	whole			0
385	KC003	2018-2019	kiwifruit	Zesy002	control		0	1	1	whole			0
386	KC003	2018-2019	kiwifruit	Zesy002	control		0	2	1	whole			0
387	KC003	2018-2019	kiwifruit	Zesy002	control		0	3	1	whole			0
388	KC003	2018-2019	kiwifruit	Zesy002	control		0	4	1	whole			0
417	KC004	2018-2019	kiwifruit	Zesy002	control		1	1	1	whole			1111.111111
418	KC004	2018-2019	kiwifruit	Zesy002	control		1	2	1	whole			1111.111111
419	KC004	2018-2019	kiwifruit	Zesy002	control		0	3	1	whole			0
420	KC004	2018-2019	kiwifruit	Zesy002	control		0	4	1	whole			0
193	KC005	2018-2019	kiwifruit	Zesy002	control		0	1	1	whole			0
194	KC005	2018-2019	kiwifruit	Zesy002	control		0	2	1	whole			0
195	KC005	2018-2019	kiwifruit	Zesy002	control		3	3	1	whole			3333.333333
196	KC005	2018-2019	kiwifruit	Zesy002	control		1	4	1	whole			1111.111111
197	KC006	2018-2019	kiwifruit	Zesy002	control		0	1	1	whole			0
198	KC006	2018-2019	kiwifruit	Zesy002	control		0	2	1	whole			0
199	KC006	2018-2019	kiwifruit	Zesy002	control		0	3	1	whole			0
200	KC006	2018-2019	kiwifruit	Zesy002	control		0	4	1	whole			0
201	KC007	2018-2019	kiwifruit	Zesy002	control		3	1	1	whole			3333.333333
202	KC007	2018-2019	kiwifruit	Zesy002	control		2	2	1	whole			2222.222222
203	KC007	2018-2019	kiwifruit	Zesy002	control		1	3	1	whole			1111.111111
204	KC007	2018-2019	kiwifruit	Zesy002	control		3	4	1	whole			3333.333333
145	KC008	2018-2019	kiwifruit	Zesy002	control		2	1	1	whole			2222.222222
146	KC008	2018-2019	kiwifruit	Zesy002	control		0	2	1	whole			0
147	KC008	2018-2019	kiwifruit	Zesy002	control		0	3	1	whole			0
148	KC008	2018-2019	kiwifruit	Zesy002	control		1	4	1	whole			1111.111111
89	KC009	2018-2019	kiwifruit	Zesy002	control		0	1	1	whole			0
90	KC009	2018-2019	kiwifruit	Zesy002	control		0	2	1	whole			0
91	KC009	2018-2019	kiwifruit	Zesy002	control		0	3	1	whole			0
92	KC009	2018-2019	kiwifruit	Zesy002	control		0	4	1	whole			0
85	KC010	2018-2019	kiwifruit	Zesy002	control		0	1	1	whole			0
86	KC010	2018-2019	kiwifruit	Zesy002	control		1	2	1	whole			1111.111111
87	KC010	2018-2019	kiwifruit	Zesy002	control		0	3	1	whole			0
88	KC010	2018-2019	kiwifruit	Zesy002	control		0	4	1	whole			0
29	KC011	2018-2019	kiwifruit	Zesy002	control		0	1	1	whole			0
30	KC011	2018-2019	kiwifruit	Zesy002	control		0	2	1	whole			0
31	KC011	2018-2019	kiwifruit	Zesy002	control		0	3	1	whole			0
32	KC011	2018-2019	kiwifruit	Zesy002	control		0	4	1	whole			0
25	KC012	2018-2019	kiwifruit	Zesy002	control		0	1	1	whole			0
26	KC012	2018-2019	kiwifruit	Zesy002	control		0	2	1	whole			0
27	KC012	2018-2019	kiwifruit	Zesy002	control		1	3	1	whole			1111.111111
28	KC012	2018-2019	kiwifruit	Zesy002	control		0	4	1	whole			0
