# Supplementary material for: Pollinator identity and behavior affect pollination in kiwifruit (Actinidia chinensis Planch.)
Source: PeerJ. 2022 Jun 9;10:e12963. doi: 10.7717/peerj.12963 (PMC9188772; doi:10.7717/peerj.12963)
Supplement: Supplemental Information 2 — The single-visit deposition is located in files with “SVD” in their titles. The behavioral data are in files containing the word “survey”. [file peerj-10-12963-s002.zip › Single-visit-seed-set-Zesy002.csv]

row	bay	date	id	treatment	visit length (sec)	fruit weight	seed number
2	16	6-Nov	A	control	0	NA	NA
12	18	6-Nov	a	control	0	NA	NA
12	18	6-Nov	b	control	0	NA	NA
2	16	6-Nov	B	honey bee	2.53	NA	NA
2	16	6-Nov	c	honey bee	81	129.53	106	OR 8C?
2	16	6-Nov	d	honey bee	8	127.96	241
2	16	6-Nov	E	honey bee	35	156.18	583
2	16	6-Nov	f	control	0	NA	NA
2	16	6-Nov	g	honey bee	48.25	87.15	67
2	16	7-Nov	a	honey bee	6.6	NA	NA
2	16	7-Nov	b	honey bee	18	NA	NA
2	16	7-Nov	c	honey bee	4.6	127.15	110
2	16	7-Nov	d	honey bee	20.03	NA	NA
2	16	7-Nov	e	honey bee	13.25	NA	NA
2	16	7-Nov	f	honey bee	3.75	83.34	23
2	16	7-Nov	g	honey bee	16	109.81	112
2	16	7-Nov	h	honey bee	56	165.34	421
2	16	8-Nov	a	honey bee	14.46	NA	NA
17	13	8-Nov	a	honey bee	121	NA	NA
2	16	8-Nov	b	honey bee	21.66	121.11	270
17	13	8-Nov	b	honey bee	116	NA	NA
2	16	8-Nov	c	honey bee	13.89	129.53	106	OR 6C?
2	16	8-Nov	d	honey bee	150.5	79.05	46
2	16	8-Nov	e	honey bee	17	NA	NA
2	16	8-Nov	g	honey bee	155.9	NA	NA
2	16	8-Nov	h	honey bee	14	NA	NA
2	16	8-Nov	i	honey bee	80	57.86	5
2	16	8-Nov	j	honey bee	59.5	NA	NA
2	16	8-Nov	j	honey bee	134	NA	NA
2	16	8-Nov	k	honey bee	126.29	71.57	65
2	16	8-Nov	l	honey bee	81.4	80.83	87
2	16	8-Nov	m	honey bee	62	102.08	86
2	16	8-Nov	t	honey bee	58	NA	NA
23	10	8-Nov		honey bee	10	NA	NA
34	22	8-Nov		honey bee	12	NA	NA
23	10	8-Nov		honey bee	19	NA	NA
23	10	8-Nov		honey bee	34	NA	NA
2	16	9-Nov	a	honey bee	66	116.12	353
2	16	9-Nov	b	honey bee	61	49.63	21
2	16	9-Nov	c	honey bee	65.75	127.02	253
2	16	9-Nov	d	honey bee	128.12	90.02	155
2	16	9-Nov	e	honey bee	19	68.4	38
2	16	9-Nov	f	honey bee	30.75	NA	NA
