# Supplementary material for: Pollinator identity and behavior affect pollination in kiwifruit (Actinidia chinensis Planch.)
Source: PeerJ. 2022 Jun 9;10:e12963. doi: 10.7717/peerj.12963 (PMC9188772; doi:10.7717/peerj.12963)
Supplement: Supplemental Information 2 — The single-visit deposition is located in files with “SVD” in their titles. The behavioral data are in files containing the word “survey”. [file peerj-10-12963-s002.zip › Stigmatic-receptivity-Hayward.csv]

Year	Date	Time	Applied by	Fruit defects	Fruit count	Fruit ID	Fruit weight (g)	Total seed wt (g)	Sub wt of seeds	sub # seeds	Seeds per fruit
2013	11/21/2013	1000	HM, FM	0		133	69.50	0.73	0.28	221	576
2013	11/21/2013	1000	HM, FM	0		134	75.30	1.2	0.25	234	1123
2013	11/21/2013	1000	HM, FM	0		135	110.50	1.78	0.25	204	1452
2013	11/21/2013	1000	HM, FM	0		136	89.50	1.58	0.24	218	1435
2013	11/21/2013	1000	HM, FM	0		137	82.80	1.53	0.23	240	1597
2013	11/21/2013	1000	HM, FM	0		138	75.20	1.06	0.23	211	972
2013	11/21/2013	1000	HM, FM	0		139	98.90	1.47	0.23	215	1374
2013	11/21/2013	1000	HM, FM	2	8	140	103.40
2013	11/21/2013	1200	DP, FM	0		141	100.50	0.87	0.25	197	686
2013	11/21/2013	1200	DP, FM	0		142	77.00	0.69	0.25	187	516
2013	11/21/2013	1200	DP, FM	0		143	76.70				368
2013	11/21/2013	1200	DP, FM	0		144	52.40				333
2013	11/21/2013	1200	DP, FM	1+2		145	53.80
2013	11/21/2013	1200	DP, FM	2	6	146	31.10
2013	11/21/2013	1400	DP, FM	0		147	78.10				345
2013	11/21/2013	1400	DP, FM	0		148	98.30	1.19	0.26	204	934
2013	11/21/2013	1400	DP, FM	0		149	68.20	0.72	0.25	194	559
2013	11/21/2013	1400	DP, FM	2		150	51.80
2013	11/21/2013	1400	DP, FM	0		151	59.70	0.71	0.24	195	577
2013	11/21/2013	1400	DP, FM	0		152	50.00				370
2013	11/21/2013	1400	DP, FM	2		153	44.80
2013	11/21/2013	1400	DP, FM	0		154	44.50				253
2013	11/21/2013	1400	DP, FM	2		155	41.70
2013	11/21/2013	1400	DP, FM	1+2	10	156	21.30
2013	11/21/2013	1600	DP, FM	2		157	92.10
2013	11/21/2013	1600	DP, FM	0		158	83.60	0.93	0.25	189	703
2013	11/21/2013	1600	DP, FM	2		159	57.70
2013	11/21/2013	1600	DP, FM	1		160	50.00				223
2013	11/21/2013	1600	DP, FM	0		161	47.80				212
2013	11/21/2013	1600	DP, FM	2		162	41.90
2013	11/21/2013	1600	DP, FM	2		163	42.20
2013	11/21/2013	1600	DP, FM	6	8	164	30.20
2013	11/22/2013	1800	HM, BC	2		165	98.00
2013	11/22/2013	1800	HM, BC	2		166	94.70
2013	11/22/2013	1800	HM, BC	3		167	91.50	1.4	0.28	223	1115
2013	11/22/2013	1800	HM, BC	0		168	95.70	1.55	0.28	211	1168
2013	11/22/2013	1800	HM, BC	0		169	80.20	1.16	0.25	211	979
2013	11/22/2013	1800	HM, BC	0		170	88.60	1.48	0.26	213	1212
2013	11/22/2013	1800	HM, BC	0		171	77.40	1.06	0.26	207	844
2013	11/22/2013	1800	HM, BC	0		172	60.70	0.87	0.26	249	833
2013	11/22/2013	1800	HM, BC	0		173	60.80	1.13	0.26	263	1143
2013	11/22/2013	1800	HM, BC	1+3	10	174	51.00				181
2013	11/22/2013	2000	HM, BC	0		175	108.30	1.55	0.26	208	1240
2013	11/22/2013	2000	HM, BC	0		176	103.90	1.43	0.25	200	1144
2013	11/22/2013	2000	HM, BC	2		177	103.60
2013	11/22/2013	2000	HM, BC	1		178	77.80	0.87	0.25	197	686
2013	11/22/2013	2000	HM, BC	0		179	82.30	0.92	0.25	209	769
2013	11/22/2013	2000	HM, BC	0		180	62.50	0.94	0.25	281	1057
2013	11/22/2013	2000	HM, BC	0		181	68.10	1.09	0.25	219	955
2013	11/22/2013	2000	HM, BC	1		182	54.20	0.6	0.25	209	502
2013	11/22/2013	2000	HM, BC	0	9	183	53.10	0.6	0.24	192	480
2013	11/22/2013	2200	HM, BC	3		184	139.50	2.17	0.26	225	1878
2013	11/22/2013	2200	HM, BC	1		185	113.00	1.68	0.24	218	1526
2013	11/22/2013	2200	HM, BC	0		186	89.40	1.55	0.24	223	1440
2013	11/22/2013	2200	HM, BC	3		187	90.00	1.52	0.25	229	1392
2013	11/22/2013	2200	HM, BC	0		188	90.60	1.45	0.26	239	1333
2013	11/22/2013	2200	HM, BC	0		189	96.20	1.5	0.25	218	1308
2013	11/22/2013	2200	HM, BC	0		190	100.00	1.48	0.26	220	1252
2013	11/22/2013	2200	HM, BC	0		191	97.60	1.2	0.25	197	946
2013	11/22/2013	2200	HM, BC	1		192	89.50	1.11	0.26	203	867
2013	11/22/2013	2200	HM, BC	0	10	193	90.20	1.34	0.25	200	1072
2013	11/23/2013	0400h	DP, MT	2		194	111.90
2013	11/23/2013	0400h	DP, MT	1		195	86.80	0.79	0.25	198	626
2013	11/23/2013	0400h	DP, MT	3+4		196	78.70	0.99	0.25	201	796
2013	11/23/2013	0400h	DP, MT	1+3		197	71.80				354
2013	11/23/2013	0400h	DP, MT	0		198	63.20				517
2013	11/23/2013	0400h	DP, MT	1		199	63.00	0.88	0.25	245	862
2013	11/23/2013	0400h	DP, MT	3		200	44.80				203
2013	11/23/2013	0400h	DP, MT	0		201	42.20				345
2013	11/23/2013	0400h	DP, MT	2		202	34.80
2013	11/23/2013	0400h	DP, MT	2	10	203	32.00
2013	11/23/2013	0600 h	DP, MT	2		204	89.40
2013	11/23/2013	0600 h	DP, MT	0		205	78.20	0.71	0.25	186	528
2013	11/23/2013	0600 h	DP, MT	5		206	73.60	1.11	0.25	209	928
2013	11/23/2013	0600 h	DP, MT	1		207	71.00	0.99	0.25	207	820
2013	11/23/2013	0600 h	DP, MT	1		208	72.50	0.95	0.26	203	742
2013	11/23/2013	0600 h	DP, MT	3		209	68.20	0.54	0.26	189	393
2013	11/23/2013	0600 h	DP, MT	1		210	57.90	0.68	0.26	216	565
2013	11/23/2013	0600 h	DP, MT	1		211	44.60				333
2013	11/23/2013	0600 h	DP, MT	2	9	212	50.10
2013	11/23/2013	0800 h	DP, MT	3		213	111.90	1.6	0.26	226	1391
2013	11/23/2013	0800 h	DP, MT	0		214	82.00	0.9	0.24	219	821
2013	11/23/2013	0800 h	DP, MT	0		215	72.40	0.66	0.25	203	536
2013	11/23/2013	0800 h	DP, MT	0		216	79.10	0.7	0.25	198	554
2013	11/23/2013	0800 h	DP, MT	0		217	76.90	0.92	0.26	217	768
2013	11/23/2013	0800 h	DP, MT	1		218	40.40				276
2013	11/23/2013	0800 h	DP, MT	2		219	39.60
2013	11/23/2013	0800 h	DP, MT	2	8	220	37.60
2013	11/24/2013	0400h	DP, BC	0		221	97.60	1.3	0.24	214	1159
2013	11/24/2013	0400h	DP, BC	4		222	96.30	0.88	0.25	222	781
2013	11/24/2013	0400h	DP, BC	0		223	64.10	0.76	0.24	215	681
2013	11/24/2013	0400h	DP, BC	0		224	61.70	0.59	0.25	198	467
2013	11/24/2013	0400h	DP, BC	4+5		225	54.00	0.71	0.25	234	665
2013	11/24/2013	0400h	DP, BC	0		226	55.30	0.7	0.24	217	633
2013	11/24/2013	0400h	DP, BC	1+2	7	227	37.00
2013	11/24/2013	0600 h	BC, DP	0		228	89.70	1.4	0.25	209	1170
2013	11/24/2013	0600 h	BC, DP	0		229	78.40	0.73	0.25	206	602
2013	11/24/2013	0600 h	BC, DP	1		230	66.00				209
2013	11/24/2013	0600 h	BC, DP	0		231	52.70	0.59	0.25	205	484
2013	11/24/2013	0600 h	BC, DP	0		232	47.80				298
2013	11/24/2013	0600 h	BC, DP	3		233	41.50				#DIV/0!
2013	11/24/2013	0600 h	BC, DP	2	7	234	27.60
2013	11/24/2013	0800 h	DP, BC	3		235	116.20	1.36	0.26	219	1146
2013	11/24/2013	0800 h	DP, BC	1+3		236	101.30	0.87	0.25	185	644
2013	11/24/2013	0800 h	DP, BC	0		237	78.10				450
2013	11/24/2013	0800 h	DP, BC	1		238	67.20	0.95	0.25	222	844
2013	11/24/2013	0800 h	DP, BC	3		239	48.10				192
2013	11/24/2013	0800 h	DP, BC	3		240	50.00				202
2013	11/24/2013	0800 h	DP, BC	2		241	29.00
2013	11/24/2013	0800 h	DP, BC	2	8	242	22.80
2013	11/24/2013	1800	HM, KA	0		243	121.00	1.56	0.25	212	1323
2013	11/24/2013	1800	HM, KA	4		244	105.00	1.57	0.26	219	1322
2013	11/24/2013	1800	HM, KA	0		245	89.50	1.26	0.26	234	1134
2013	11/24/2013	1800	HM, KA	0		246	83.20	1.2	0.24	231	1155
2013	11/24/2013	1800	HM, KA	0		247	86.00	1.33	0.24	227	1258
2013	11/24/2013	1800	HM, KA	0		248	77.80	1.4	0.25	238	1333
2013	11/24/2013	1800	HM, KA	0		249	76.90	1.17	0.25	223	1044
2013	11/24/2013	1800	HM, KA	0		250	67.90	1.22	0.25	252	1230
2013	11/24/2013	1800	HM, KA	0	9	251	65.40	1.28	0.26	269	1324
2013	11/24/2013	2000	HM, KA	2		252	110.50
2013	11/24/2013	2000	HM, KA	0		253	94.10	1.48	0.24	193	1190
2013	11/24/2013	2000	HM, KA	0		254	104.70	1.54	0.25	221	1361
2013	11/24/2013	2000	HM, KA	0		255	93.70	1.44	0.25	236	1359
2013	11/24/2013	2000	HM, KA	0		256	93.50	1.54	0.25	240	1478
2013	11/24/2013	2000	HM, KA	0		257	78.70	1.22	0.25	243	1186
2013	11/24/2013	2000	HM, KA	3		258	74.10	1.24	0.24	230	1188
2013	11/24/2013	2000	HM, KA	4		259	73.40	1.12	0.26	212	913
2013	11/24/2013	2000	HM, KA	0	9	260	67.20	1.27	0.24	237	1254
2013	11/24/2013	2200	HM, KA	0		261	83.50	1.51	0.24	219	1378
2013	11/24/2013	2200	HM, KA	0		262	81.00	1.36	0.25	210	1142
2013	11/24/2013	2200	HM, KA	0		263	72.80	0.61	0.26	232	544
2013	11/24/2013	2200	HM, KA	1		264	68.80	0.6	0.24	196	490
2013	11/24/2013	2200	HM, KA	4		265	64.90	1.01	0.24	211	888
2013	11/24/2013	2200	HM, KA	3		266	68.10	1.25	0.24	254	1323
2013	11/24/2013	2200	HM, KA	0		267	58.90				335
2013	11/24/2013	2200	HM, KA	0		268	53.90	0.77	0.23	247	827
2013	11/24/2013	2200	HM, KA	1		269	38.10				354
2013	11/24/2013	2200	HM, KA	6	10	270	61.60
2013	11/25/2013	1000	HM, BC, KA	1		271	85.00	1.36	0.26	216	1130
2013	11/25/2013	1000	HM, BC, KA	0		272	84.20	1.29	0.25	181	934
2013	11/25/2013	1000	HM, BC, KA	0		273	82.50	1.23	0.26	222	1050
2013	11/25/2013	1000	HM, BC, KA	0		274	71.20	1.47	0.24	241	1476
2013	11/25/2013	1000	HM, BC, KA	1		275	59.60	1.19	0.26	253	1158
2013	11/25/2013	1000	HM, BC, KA	0		276	61.90	1.08	0.23	218	1024
2013	11/25/2013	1000	HM, BC, KA	0		277	63.90	1.13	0.26	228	991
2013	11/25/2013	1000	HM, BC, KA	3		278	62.90	1.26	0.25	257	1295
2013	11/25/2013	1000	HM, BC, KA	0	9	279	52.20	1.09	0.25	276	1203
2013	11/25/2013	1200	DP, BC	0		280	71.80	0.81	0.25	208	674
2013	11/25/2013	1200	DP, BC	3		281	69.10	0.83	0.25	197	654
2013	11/25/2013	1200	DP, BC	1		282	43.90	0.46	0.23	219	438
2013	11/25/2013	1200	DP, BC	0		283	55.70	0.87	0.25	243	846
2013	11/25/2013	1200	DP, BC	0		284	53.90				304
2013	11/25/2013	1200	DP, BC	0		285	55.60	0.66	0.25	222	586
2013	11/25/2013	1200	DP, BC	1		286	50.80	0.62	0.24	205	530
2013	11/25/2013	1200	DP, BC	3	8	287	46.70				186
2013	11/25/2013	1400	DP, BC	0		288	82.20	0.67	0.26	208	536
2013	11/25/2013	1400	DP, BC	0		289	75.90	1.14	0.24	255	1211
2013	11/25/2013	1400	DP, BC	0		290	75.50	0.53	0.23	188	433
2013	11/25/2013	1400	DP, BC	0		291	73.60	1.3	0.24	210	1138
2013	11/25/2013	1400	DP, BC	1		292	53.30	0.79	0.25	251	793
2013	11/25/2013	1400	DP, BC	0		293	49.70	0.75	0.24	209	653
2013	11/25/2013	1400	DP, BC	3		294	44.30	0.68	0.23	255	754
2013	11/25/2013	1400	DP, BC	2	8	295	32.00
2013	11/25/2013	1600	HM, BC	0		296	98.70	1.15	0.25	217	998
2013	11/25/2013	1600	HM, BC	0		297	76.00	1.2	0.26	241	1112
2013	11/25/2013	1600	HM, BC	0		298	62.90	1.01	0.24	214	901
2013	11/25/2013	1600	HM, BC	0		299	66.40	1.26	0.24	208	1092
2013	11/25/2013	1600	HM, BC	0		300	59.90	1.23	0.23	270	1444
2013	11/25/2013	1600	HM, BC	4		301	64.10	1.12	0.23	206	1003
2013	11/25/2013	1600	HM, BC	0		302	67.90	1.4	0.25	230	1288
2013	11/25/2013	1600	HM, BC	0		303	58.10	0.9	0.24	227	851
2013	11/25/2013	1600	HM, BC	4	9	304	58.40	1.1	0.25	253	1113
2013	11/26/2013	1000	HM, KA	0		305	121.00	1.71	0.24	195	1389
2013	11/26/2013	1000	HM, KA	0		306	102.50	1.53	0.26	210	1236
2013	11/26/2013	1000	HM, KA	0		307	82.90	1.26	0.25	202	1018
2013	11/26/2013	1000	HM, KA	4		308	77.50	1.15	0.24	220	1054
2013	11/26/2013	1000	HM, KA	0		309	76.40	1.17	0.24	232	1131
2013	11/26/2013	1000	HM, KA	0		310	69.60	1.26	0.26	256	1241
2013	11/26/2013	1000	HM, KA	0		311	68.20	1.18	0.24	230	1131
2013	11/26/2013	1000	HM, KA	0		312	62.40	1.05	0.25	256	1075
2013	11/26/2013	1000	HM, KA	0	9	313	57.50	1.07	0.25	265	1134
2013	11/26/2013	1200	HM, BC	0		314	46.00	0.96	0.21	259	1184
2013	11/26/2013	1200	HM, BC	0		315	93.40	1.18	0.25	247	1166
2013	11/26/2013	1200	HM, BC	0		316	79.80	1.07	0.26	228	938
2013	11/26/2013	1200	HM, BC	0		317	75.20	1.47	0.22	223	1490
2013	11/26/2013	1200	HM, BC	0		318	67.80	0.99	0.24	230	949
2013	11/26/2013	1200	HM, BC	0		319	69.80	1.21	0.24	230	1160
2013	11/26/2013	1200	HM, BC	0		320	59.30	1.09	0.24	211	958
2013	11/26/2013	1200	HM, BC	0		321	62.00	1.18	0.24	262	1288
2013	11/26/2013	1200	HM, BC	4	9	322	55.60	1.07	0.24	209	932
2013	11/26/2013	1400	BC, KA	0		323	53.50	1.04	0.25	260	1082
2013	11/26/2013	1400	BC, KA	0		324	100.20	0.92	0.25	209	769
2013	11/26/2013	1400	BC, KA	0		325	61.80				398
2013	11/26/2013	1400	BC, KA	2		326	68.90
2013	11/26/2013	1400	BC, KA	0		327	59.50				402
2013	11/26/2013	1400	BC, KA	0		328	42.20				329
2013	11/26/2013	1400	BC, KA	0		329	35.50				157
2013	11/26/2013	1400	BC, KA	2		330	32.90
2013	11/26/2013	1400	BC, KA	2		331	29.10
2013	11/26/2013	1400	BC, KA	2	10	332	21.80
2014	11/27/2014	1400	B+H	0		54	70.27				668
2014	11/27/2014	1400	B+H	4		93	114.31				993
2014	11/27/2014	1400	B+H	0		144	99.75				569
2014	11/27/2014	1400	B+H	0		153	88.25				879
2014	11/27/2014	1400	B+H	0		161	109.03				823
2014	11/27/2014	1400	B+H	0		177	109.27				712
2014	11/27/2014	1400	B+H	0		182	109.18				942
2014	11/27/2014	1400	B+H	0		188	84.64				968
2014	11/27/2014	1400	B+H	0		250	108.48				967
2014	11/27/2014	1400	B+H	0		358	36.67				727
2014	11/27/2014	1400	B+H	1		373	80.92				897
2014	11/27/2014	1400	B+H	0		387	99.00				728
2014	11/27/2014	1400	B+H	0	13	446	89.97				844
2014	11/27/2014	1400	B+H	6		249	123.74				885
2014	11/27/2014	1400	B+H	2	15	432	86.39
2014	11/27/2014	1600	B+H	0		59	109.34				72
2014	11/27/2014	1600	B+H	1		71	79.50				694
2014	11/27/2014	1600	B+H	0		155	96.45				928
2014	11/27/2014	1600	B+H	0		164	95.22				707
2014	11/27/2014	1600	B+H	0		176	90.68				966
2014	11/27/2014	1600	B+H	1		181	87.48				815
2014	11/27/2014	1600	B+H	0		186	119.99				1164
2014	11/27/2014	1600	B+H	1		193	88.50				770
2014	11/27/2014	1600	B+H	1		200	91.97				715
2014	11/27/2014	1600	B+H	0		201	86.44				656
2014	11/27/2014	1600	B+H	1		205	74.71				553
2014	11/27/2014	1600	B+H	1		263	91.89				954
2014	11/27/2014	1600	B+H	0		391	101.66				1120
2014	11/27/2014	1600	B+H	1	14	411	91.19				1208
2014	11/27/2014	1600	B+H	1+2	15	355	122.72
2014	11/27/2014	1800	B+H	1+4		39	86.35				754
2014	11/27/2014	1800	B+H	0		149	95.87				895
2014	11/27/2014	1800	B+H	0		187	63.40				349
2014	11/27/2014	1800	B+H	1+4		192	98.67				657
2014	11/27/2014	1800	B+H	0		203	81.70				561
2014	11/27/2014	1800	B+H	3		208	68.02				421
2014	11/27/2014	1800	B+H	0		240	94.00				864
2014	11/27/2014	1800	B+H	0		261	107.75				772
2014	11/27/2014	1800	B+H	4		361	88.96				630
2014	11/27/2014	1800	B+H	0		370	101.02				773
2014	11/27/2014	1800	B+H	3		389	43.98				217
2014	11/27/2014	1800	B+H	0		455	67.94				517
2014	11/27/2014	1800	B+H	0	13	460	107.1				509
2014	11/27/2014	1800	B+H	1+2		92	111.94
2014	11/27/2014	1800	B+H	2	15	439	75.55
2014	11/28/2014	1000	C+H	3		14	67.16				377
2014	11/28/2014	1000	C+H	0		34	88.18				467
2014	11/28/2014	1000	C+H	0		202	86.04				331
2014	11/28/2014	1000	C+H	0		223	62.10				527
2014	11/28/2014	1000	C+H	0		233	95.30				962
2014	11/28/2014	1000	C+H	0		314	79.15				469
2014	11/28/2014	1000	C+H	1		381	102.26				746
2014	11/28/2014	1000	C+H	0		390	94.96				774
2014	11/28/2014	1000	C+H	3	9	443	80.62				623
2014	11/28/2014	1000	C+H	7		5	0.40
2014	11/28/2014	1000	C+H	6		26	114.54
2014	11/28/2014	1000	C+H	2		88	112.52
2014	11/28/2014	1000	C+H	8	13	465	1.03
2014	11/28/2014	1200	C+H	0		29	109.13				875
2014	11/28/2014	1200	C+H	1		38	96.33				699
2014	11/28/2014	1200	C+H	3		78	48.49				409
2014	11/28/2014	1200	C+H	0		81	100.69				695
2014	11/28/2014	1200	C+H	0		170	93.33				705
2014	11/28/2014	1200	C+H	0		174	68.39				422
2014	11/28/2014	1200	C+H	4		194	89.20				810
2014	11/28/2014	1200	C+H	0		219	78.76				944
2014	11/28/2014	1200	C+H	0		230	104.62				622
2014	11/28/2014	1200	C+H	0		231	101.35				967
2014	11/28/2014	1200	C+H	1+4		235	74.48				519
2014	11/28/2014	1200	C+H	1		236	62.59				324
2014	11/28/2014	1200	C+H	4		245	96.91				750
2014	11/28/2014	1200	C+H	0		259	76.37				554
2014	11/28/2014	1200	C+H	0	15	382	91.77				638
2014	11/28/2014	1400	C+H	0		21	90.67				761
2014	11/28/2014	1400	C+H	1		37	73.20				447
2014	11/28/2014	1400	C+H	0		82	109.65				733
2014	11/28/2014	1400	C+H	0		152	80.28				794
2014	11/28/2014	1400	C+H	0		183	99.09				819
2014	11/28/2014	1400	C+H	1		227	69.64				313
2014	11/28/2014	1400	C+H	1		234	70.53				677
2014	11/28/2014	1400	C+H	3		237	74.37				255
2014	11/28/2014	1400	C+H	0		254	78.62				785
2014	11/28/2014	1400	C+H	0		256	76.37				469
2014	11/28/2014	1400	C+H	0		265	80.35				568
2014	11/28/2014	1400	C+H	1		267	60.92				292
2014	11/28/2014	1400	C+H	0	13	353	77.67				941
2014	11/28/2014	1400	C+H	4+2		215	96.92
2014	11/28/2014	1400	C+H	2	15	264	96.70
2014	11/28/2014	1600	C+H	0		6	103.78				660
2014	11/28/2014	1600	C+H	0		19	80.59				629
2014	11/28/2014	1600	C+H	0		178	90.08				639
2014	11/28/2014	1600	C+H	0		191	67.48				312
2014	11/28/2014	1600	C+H	1		214	106.27				742
2014	11/28/2014	1600	C+H	0		229	56.28				893
2014	11/28/2014	1600	C+H	1+4		239	40.82				514
2014	11/28/2014	1600	C+H	0		242	81.07				1319
2014	11/28/2014	1600	C+H	0		282	72.22				572
2014	11/28/2014	1600	C+H	1+4		341	70.33				563
2014	11/28/2014	1600	C+H	0		433	78.95				594
2014	11/28/2014	1600	C+H	0	12	454	60.95				758
2014	11/28/2014	1600	C+H	6		16	101.68
2014	11/28/2014	1600	C+H	2		79	66.47
2014	11/28/2014	1600	C+H	7	15	474	0.26
2014	11/28/2014	2000	B+D	3		11	59.42				331
2014	11/28/2014	2000	B+D	1+3		67	39.31				94
2014	11/28/2014	2000	B+D	0		154	66.71				278
2014	11/28/2014	2000	B+D	0		160	47.32				144
2014	11/28/2014	2000	B+D	3+4		195	45.79				96
2014	11/28/2014	2000	B+D	0		213	32.28				264
2014	11/28/2014	2000	B+D	3		257	70.01				376
2014	11/28/2014	2000	B+D	3		318	60.49				223
2014	11/28/2014	2000	B+D	3		379	47.58				166
2014	11/28/2014	2000	B+D	3		397	66.14				344
2014	11/28/2014	2000	B+D	3		429	46.21				463
2014	11/28/2014	2000	B+D	3	12	437	52.93				256
2014	11/28/2014	2000	B+D	2		17	90.63
2014	11/28/2014	2000	B+D	8		468	0.34
2014	11/28/2014	2000	B+D	8	15	470	0.62
2014	11/28/2014	2200	B+D	1		12	73.26				296
2014	11/28/2014	2200	B+D	1		86	68.72				244
2014	11/28/2014	2200	B+D	3		175	46.16				129
2014	11/28/2014	2200	B+D	3		210	52.16				163
2014	11/28/2014	2200	B+D	3		212	46.98				114
2014	11/28/2014	2200	B+D	3		222	56.79				296
2014	11/28/2014	2200	B+D	0		226	67.92				209
2014	11/28/2014	2200	B+D	1		244	70.99				306
2014	11/28/2014	2200	B+D	3		278	50.16				111
2014	11/28/2014	2200	B+D	0		317	57.05				150
2014	11/28/2014	2200	B+D	1+3	11	368	33.06				115
2014	11/28/2014	2200	B+D	6		20	83.95
2014	11/28/2014	2200	B+D	2		224	74.25
2014	11/28/2014	2200	B+D	2		253	94.76
2014	11/28/2014	2200	B+D	2		275	80.17
2014	11/28/2014	2200	B+D	2	16	415	61.11
2014	11/28/2014	2400	B+D	3		50	73.21				288
2014	11/28/2014	2400	B+D	0		168	57.46				273
2014	11/28/2014	2400	B+D	3		172	74.31				239
2014	11/28/2014	2400	B+D	3		196	46.93				155
2014	11/28/2014	2400	B+D	3		197	37.13				78
2014	11/28/2014	2400	B+D	3		199	33.44				52
2014	11/28/2014	2400	B+D	0		241	85.46				540
2014	11/28/2014	2400	B+D	3		246	72.10				354
2014	11/28/2014	2400	B+D	0		251	94.59				479
2014	11/28/2014	2400	B+D	0		269	53.16				135
2014	11/28/2014	2400	B+D	3		364	53.42				246
2014	11/28/2014	2400	B+D	3		369	33.24				61
2014	11/28/2014	2400	B+D	3		457	38.45				95
2014	11/28/2014	2400	B+D	3	14	459	45.53				115
2014	11/28/2014	2400	B+D	2		448	46.81
2014	11/28/2014	2400	B+D	2	16	458	49.9
2014	11/30/2014	600	C+H	0		25	68.11				787
2014	11/30/2014	600	C+H	0		72	98.18				1242
2014	11/30/2014	600	C+H	0		85	118.02				872
2014	11/30/2014	600	C+H	0		94	82.77				809
2014	11/30/2014	600	C+H	0		111	121.70				812
2014	11/30/2014	600	C+H	0		121	117.59				1090
2014	11/30/2014	600	C+H	0		139	38.88				727
2014	11/30/2014	600	C+H	0		184	95.87				489
2014	11/30/2014	600	C+H	1		313	90.57				649
2014	11/30/2014	600	C+H	0		333	78.17				625
2014	11/30/2014	600	C+H	1+4		371	89.76				1024
2014	11/30/2014	600	C+H	0	12	441	88.03				563
2014	11/30/2014	600	C+H	2	13	420	112.62
2014	11/30/2014	800	C+H	1		45	57.49				418
2014	11/30/2014	800	C+H	0		60	76.68				582
2014	11/30/2014	800	C+H	0		97	63.88				288
2014	11/30/2014	800	C+H	0		113	72.62				379
2014	11/30/2014	800	C+H	1		132	54.43				286
2014	11/30/2014	800	C+H	1		143	54.74				256
2014	11/30/2014	800	C+H	0		147	53.88				298
2014	11/30/2014	800	C+H	1		247	72.16				408
2014	11/30/2014	800	C+H	1		293	87.65				466
2014	11/30/2014	800	C+H	1+5		324	70.27				316
2014	11/30/2014	800	C+H	0		347	65.97				497
2014	11/30/2014	800	C+H	1		400	110.00				644
2014	11/30/2014	800	C+H	3	13	449	47.77				71
2014	11/30/2014	800	C+H	7		480	0.17
2014	11/30/2014	800	C+H	7	15	477	0.2
2014	11/30/2014	1000	C+H	0		43	119.25				1056
2014	11/30/2014	1000	C+H	0		47	82.27				788
2014	11/30/2014	1000	C+H	1		69	96.79				628
2014	11/30/2014	1000	C+H	0		83	92.14				739
2014	11/30/2014	1000	C+H	0		96	95.83				771
2014	11/30/2014	1000	C+H	0		115	97.40				639
2014	11/30/2014	1000	C+H	1		165	79.19				349
2014	11/30/2014	1000	C+H	0		217	94.58				959
2014	11/30/2014	1000	C+H	0		332	85.36				979
2014	11/30/2014	1000	C+H	0		335	72.80				792
2014	11/30/2014	1000	C+H	0		374	85.47				682
2014	11/30/2014	1000	C+H	1		399	67.09				690
2014	11/30/2014	1000	C+H	0	13	426	90.40				1008
2014	11/30/2014	1000	C+H	8	14	129	0.40
2014	11/30/2014	1200	C+H	0		44	75.53				717
2014	11/30/2014	1200	C+H	0		64	100.14				669
2014	11/30/2014	1200	C+H	0		102	93.83				731
2014	11/30/2014	1200	C+H	0		117	32.40				675
2014	11/30/2014	1200	C+H	0		123	100.70				682
2014	11/30/2014	1200	C+H	0		151	106.59				711
2014	11/30/2014	1200	C+H	0		262	85.58				1047
2014	11/30/2014	1200	C+H	0		288	103.87				1137
2014	11/30/2014	1200	C+H	0		342	79.96				862
2014	11/30/2014	1200	C+H	0		360	99.53				1126
2014	11/30/2014	1200	C+H	0		392	101.98				1012
2014	11/30/2014	1200	C+H	4		403	78.04				786
2014	11/30/2014	1200	C+H	0	13	423	85.01				997
2014	11/30/2014	1200	C+H	8	14	466	0.76
2014	11/30/2014	1800	B+D	0		7	84.54				537
2014	11/30/2014	1800	B+D	0		52	87.67				559
2014	11/30/2014	1800	B+D	1		57	78.16				352
2014	11/30/2014	1800	B+D	0		91	67.86				583
2014	11/30/2014	1800	B+D	0		105	76.33				382
2014	11/30/2014	1800	B+D	0		106	59.84				668
2014	11/30/2014	1800	B+D	0		109	66.35				428
2014	11/30/2014	1800	B+D	1		180	56.13				220
2014	11/30/2014	1800	B+D	1		307	85.79				469
2014	11/30/2014	1800	B+D	4		328	57.00				320
2014	11/30/2014	1800	B+D	3+4		408	32.06				97
2014	11/30/2014	1800	B+D	3	12	464	37.96				94
2014	11/30/2014	1800	B+D	2		419	33.25
2014	11/30/2014	1800	B+D	7		98	0.12
2014	11/30/2014	1800	B+D	7	15	476	0.28
2014	11/30/2014	2000	B+D	0		159	79.62				353
2014	11/30/2014	2000	B+D	3		27	64.94				231
2014	11/30/2014	2000	B+D	0		61	73.01				398
2014	11/30/2014	2000	B+D	1+5		99	80.63				283
2014	11/30/2014	2000	B+D	1		112	70.87				588
2014	11/30/2014	2000	B+D	4		319	58.09				247
2014	11/30/2014	2000	B+D	1+4		327	73.84				409
2014	11/30/2014	2000	B+D	4		345	69.21				968
2014	11/30/2014	2000	B+D	3		396	55.87				220
2014	11/30/2014	2000	B+D	1		398	61.62				364
2014	11/30/2014	2000	B+D	0		452	86.12				478
2014	11/30/2014	2000	B+D	1	12	453	69.97				600
2014	11/30/2014	2000	B+D	6		124	135.09				924
2014	11/30/2014	2000	B+D	2		287	78.63
2014	11/30/2014	2000	B+D	7	15	55	0.33
2014	11/30/2014	2200	B+D	3		41	58.44				128
2014	11/30/2014	2200	B+D	4		84	68.72				245
2014	11/30/2014	2200	B+D	0		104	81.70				347
2014	11/30/2014	2200	B+D	0		169	52.30				362
2014	11/30/2014	2200	B+D	0		321	81.78				365
2014	11/30/2014	2200	B+D	4		366	56.88				286
2014	11/30/2014	2200	B+D	1+3		367	43.94				134
2014	11/30/2014	2200	B+D	0		417	47.24				226
2014	11/30/2014	2200	B+D	1		435	61.31				522
2014	11/30/2014	2200	B+D	0	10	445	88.16				732
2014	11/30/2014	2200	B+D	1+2		286	67.90
2014	11/30/2014	2200	B+D	2		296	58.28
2014	11/30/2014	2200	B+D	2		349	52.23
2014	11/30/2014	2200	B+D	7	14	133	0.16
2014	11/30/2014	2400	B+D	0		80	91.07				615
2014	11/30/2014	2400	B+D	0		108	86.02				565
2014	11/30/2014	2400	B+D	0		145	51.31				204
2014	11/30/2014	2400	B+D	0		295	77.81				379
2014	11/30/2014	2400	B+D	0		322	75.13				282
2014	11/30/2014	2400	B+D	1		326	78.83				449
2014	11/30/2014	2400	B+D	3		356	35.53				159
2014	11/30/2014	2400	B+D	0		384	79.04				644
2014	11/30/2014	2400	B+D	3		388	59.55				276
2014	11/30/2014	2400	B+D	1		422	83.62				431
2014	11/30/2014	2400	B+D	0		430	98.71				778
2014	11/30/2014	2400	B+D	0	12	118	64.88				389
2014	11/30/2014	2400	B+D	3		65	36.89				Missing
2014	11/30/2014	2400	B+D	7	14	110	0.33
2014	12/1/2014	600	C+H	3		8	88.64				717
2014	12/1/2014	600	C+H	1		10	88.42				818
2014	12/1/2014	600	C+H	0		53	86.16				1104
2014	12/1/2014	600	C+H	0		90	104.88				969
2014	12/1/2014	600	C+H	0		114	71.60				624
2014	12/1/2014	600	C+H	0		116	83.82				987
2014	12/1/2014	600	C+H	0		163	113.57				589
2014	12/1/2014	600	C+H	0		218	74.56				709
2014	12/1/2014	600	C+H	1+4		270	104.75				910
2014	12/1/2014	600	C+H	1		306	86.15				475
2014	12/1/2014	600	C+H	1		310	90.67				662
2014	12/1/2014	600	C+H	0		311	91.53				851
2014	12/1/2014	600	C+H	1		383	76.15				849
2014	12/1/2014	600	C+H	4	14	386	91.99				931
2014	12/1/2014	600	C+H	7	15	478	0.26
2014	12/1/2014	800	C+H	1		32	86.76				631
2014	12/1/2014	800	C+H	3		35	69.79				476
2014	12/1/2014	800	C+H	1		63	83.24				528
2014	12/1/2014	800	C+H	0		77	93.54				498
2014	12/1/2014	800	C+H	1+4		103	69.72				227
2014	12/1/2014	800	C+H	0		138	91.58				516
2014	12/1/2014	800	C+H	1		283	97.63				717
2014	12/1/2014	800	C+H	0		292	81.13				475
2014	12/1/2014	800	C+H	0		308	87.56				537
2014	12/1/2014	800	C+H	0		352	79.35				360
2014	12/1/2014	800	C+H	1		380	86.26				471
2014	12/1/2014	800	C+H	1	12	456	62.82				406
2014	12/1/2014	800	C+H	2+4		346	57.35
2014	12/1/2014	800	C+H	8		463	2.63
2014	12/1/2014	800	C+H	7	15	473	0.24
2014	12/1/2014	1000	C+H	0		3	67.01				462
2014	12/1/2014	1000	C+H	1		28	84.76				499
2014	12/1/2014	1000	C+H	1		36	57.62				340
2014	12/1/2014	1000	C+H	0		126	92.01				537
2014	12/1/2014	1000	C+H	0		136	93.51				527
2014	12/1/2014	1000	C+H	0		189	87.77				958
2014	12/1/2014	1000	C+H	0		252	91.72				979
2014	12/1/2014	1000	C+H	4		291	85.47				715
2014	12/1/2014	1000	C+H	0		304	115.57				745
2014	12/1/2014	1000	C+H	0		343	57.94				345
2014	12/1/2014	1000	C+H	0		385	87.39				801
2014	12/1/2014	1000	C+H	1	12	406	72.55				366
2014	12/1/2014	1000	C+H	7		462	0.31
2014	12/1/2014	1000	C+H	7	14	472	0.04
2014	12/1/2014	1200	C+H	0		4	89.24				922
2014	12/1/2014	1200	C+H	3+1		13	60.11				923
2014	12/1/2014	1200	C+H	1		18	88.97				674
2014	12/1/2014	1200	C+H	1+3		228	47.24				70
2014	12/1/2014	1200	C+H	0		232	84.92				689
2014	12/1/2014	1200	C+H	0		285	82.55				680
2014	12/1/2014	1200	C+H	4		302	95.47				708
2014	12/1/2014	1200	C+H	0		305	93.93				867
2014	12/1/2014	1200	C+H	0		323	92.77				896
2014	12/1/2014	1200	C+H	0		340	93.41				1036
2014	12/1/2014	1200	C+H	0		372	81.02				977
2014	12/1/2014	1200	C+H	1		409	19.92				274
2014	12/1/2014	1200	C+H	0		413	73.60				419
2014	12/1/2014	1200	C+H	1	14	447	79.22				775
2014	12/1/2014	1200	C+H	0	15	56	87.45				Missing
2014	12/1/2014	1400	C+H	1		1	92.56				841
2014	12/1/2014	1400	C+H	0		9	99.51				791
2014	12/1/2014	1400	C+H	0		68	102.14				1190
2014	12/1/2014	1400	C+H	0		95	90.19				538
2014	12/1/2014	1400	C+H	0		119	110.87				960
2014	12/1/2014	1400	C+H	0		173	108.38				1145
2014	12/1/2014	1400	C+H	4		179	101.48				977
2014	12/1/2014	1400	C+H	0		221	68.17				188
2014	12/1/2014	1400	C+H	0		300	101.18				744
2014	12/1/2014	1400	C+H	0		303	92.21				990
2014	12/1/2014	1400	C+H	0		334	62.15				743
2014	12/1/2014	1400	C+H	1		377	59.31				1084
2014	12/1/2014	1400	C+H	0	13	414	83.22				857
2014	12/1/2014	1400	C+H	6		142	87.75
2014	12/1/2014	1400	C+H	2		354	88.54
2014	12/1/2014	1400	C+H	8	16	469	0.45
2014	12/1/2014	1800	B+D	3		15	69.31				181
2014	12/1/2014	1800	B+D	0		76	58.98				348
2014	12/1/2014	1800	B+D	0		156	63.63				294
2014	12/1/2014	1800	B+D	3		209	53.52				175
2014	12/1/2014	1800	B+D	0		220	68.98				667
2014	12/1/2014	1800	B+D	0		243	88.20				527
2014	12/1/2014	1800	B+D	1+3		266	61.06				153
2014	12/1/2014	1800	B+D	3		276	60.77				211
2014	12/1/2014	1800	B+D	0		312	112.45				668
2014	12/1/2014	1800	B+D	1		320	88.37				390
2014	12/1/2014	1800	B+D	1		329	63.85				320
2014	12/1/2014	1800	B+D	3		378	29.95				71
2014	12/1/2014	1800	B+D	3	13	434	62.53				286
2014	12/1/2014	1800	B+D	2		273	80.06
2014	12/1/2014	1800	B+D	2	15	357	40.79				629
2014	12/1/2014	2000	B+D	3		31	86.10				541
2014	12/1/2014	2000	B+D	4		122	36.84				208
2014	12/1/2014	2000	B+D	0		141	71.28				353
2014	12/1/2014	2000	B+D	1		166	81.99				437
2014	12/1/2014	2000	B+D	1		171	79.26				452
2014	12/1/2014	2000	B+D	0		274	70.95				536
2014	12/1/2014	2000	B+D	1+4		289	56.37				228
2014	12/1/2014	2000	B+D	1		315	60.52				267
2014	12/1/2014	2000	B+D	1		336	61.65				501
2014	12/1/2014	2000	B+D	0		394	82.42				598
2014	12/1/2014	2000	B+D	4		402	82.33				1191
2014	12/1/2014	2000	B+D	4	12	407	63.36				374
2014	12/1/2014	2000	B+D	1		351	72.18				Missing
2014	12/1/2014	2000	B+D	1+2		62	82.77
2014	12/1/2014	2000	B+D	2	15	130	90.21
2014	12/1/2014	2200	B+D	0		2	56.23				248
2014	12/1/2014	2200	B+D	1+3		24	52.91				137
2014	12/1/2014	2200	B+D	1		128	62.92				225
2014	12/1/2014	2200	B+D	0		137	62.69				281
2014	12/1/2014	2200	B+D	3		157	41.66				183
2014	12/1/2014	2200	B+D	0		190	101.22				441
2014	12/1/2014	2200	B+D	1+3		280	66.94				179
2014	12/1/2014	2200	B+D	0		337	62.89				272
2014	12/1/2014	2200	B+D	0		339	53.16				357
2014	12/1/2014	2200	B+D	3		365	52.96				177
2014	12/1/2014	2200	B+D	1		375	71.99				479
2014	12/1/2014	2200	B+D	0		416	52.04				317
2014	12/1/2014	2200	B+D	0	13	444	71.66				483
2014	12/1/2014	2200	B+D	2		279	49.61
2014	12/1/2014	2200	B+D	2	15	309	46.45
2014	12/1/2014	2400	B+D	0		22	78.62				302
2014	12/1/2014	2400	B+D	3		89	54.62				211
2014	12/1/2014	2400	B+D	0		140	56.94				154
2014	12/1/2014	2400	B+D	0		167	92.47				609
2014	12/1/2014	2400	B+D	1+4		284	74.62				369
2014	12/1/2014	2400	B+D	0		297	75.24				483
2014	12/1/2014	2400	B+D	0		344	57.77				393
2014	12/1/2014	2400	B+D	4	8	359	53.12				138
2014	12/1/2014	2400	B+D	2+4		281	73.02
2014	12/1/2014	2400	B+D	2		301	102.99				519
2014	12/1/2014	2400	B+D	2	11	405	65.70
2014	12/2/2014	1400	B+D	3		30	65.34				225
2014	12/2/2014	1400	B+D	1		75	68.01				228
2014	12/2/2014	1400	B+D	1+4		101	66.58				277
2014	12/2/2014	1400	B+D	3		198	36.65				84
2014	12/2/2014	1400	B+D	4		207	74.22				419
2014	12/2/2014	1400	B+D	3		248	55.13				315
2014	12/2/2014	1400	B+D	0		298	55.86				129
2014	12/2/2014	1400	B+D	0		299	51.10				131
2014	12/2/2014	1400	B+D	0		404	60.95				228
2014	12/2/2014	1400	B+D	3		428	70.47				311
2014	12/2/2014	1400	B+D	0	11	451	75.83				241
2014	12/2/2014	1400	B+D	7		40	0.29
2014	12/2/2014	1400	B+D	8		467	1.24
2014	12/2/2014	1400	B+D	7	14	471	0.25
2014	12/2/2014	1600	B+S	0		51	69.90				323
2014	12/2/2014	1600	B+S	0		58	83.34				387
2014	12/2/2014	1600	B+S	0		70	77.08				512
2014	12/2/2014	1600	B+S	3		73	81.01				318
2014	12/2/2014	1600	B+S	0		100	94.73				568
2014	12/2/2014	1600	B+S	3		162	68.92				165
2014	12/2/2014	1600	B+S	0		204	86.71				540
2014	12/2/2014	1600	B+S	1		206	92.30				491
2014	12/2/2014	1600	B+S	3		211	50.90				99
2014	12/2/2014	1600	B+S	0		238	56.57				352
2014	12/2/2014	1600	B+S	1		277	72.27				222
2014	12/2/2014	1600	B+S	4		376	59.66				381
2014	12/2/2014	1600	B+S	3	13	427	69.34				365
2014	12/2/2014	1600	B+S	8		120	1.16
2014	12/2/2014	1600	B+S	7	15	479	0.06
2014	12/2/2014	600	C+H	0		74	90.31				681
2014	12/2/2014	600	C+H	0		146	73.75				720
2014	12/2/2014	600	C+H	1		150	75.95				650
2014	12/2/2014	600	C+H	1+4		185	111.80				1044
2014	12/2/2014	600	C+H	1		255	87.72				783
2014	12/2/2014	600	C+H	1		260	111.89				1168
2014	12/2/2014	600	C+H	0		271	98.83				831
2014	12/2/2014	600	C+H	0		294	75.95				769
2014	12/2/2014	600	C+H	1		331	90.22				759
2014	12/2/2014	600	C+H	0		410	114.42				1164
2014	12/2/2014	600	C+H	1		412	71.40				646
2014	12/2/2014	600	C+H	0		421	98.65				1092
2014	12/2/2014	600	C+H	0	13	440	83.17				837
2014	12/2/2014	800	C+H	0		23	78.95				446
2014	12/2/2014	800	C+H	1		46	70.16				255
2014	12/2/2014	800	C+H	4		107	57.20				231
2014	12/2/2014	800	C+H	0		131	85.27				485
2014	12/2/2014	800	C+H	3+4		148	31.48				82
2014	12/2/2014	800	C+H	0		216	94.01				427
2014	12/2/2014	800	C+H	1+4		258	64.03				312
2014	12/2/2014	800	C+H	0		290	99.26				486
2014	12/2/2014	800	C+H	0		338	52.84				340
2014	12/2/2014	800	C+H	0		348	62.95				277
2014	12/2/2014	800	C+H	0		418	46.22				268
2014	12/2/2014	800	C+H	0		436	60.03				264
2014	12/2/2014	800	C+H	1	13	442	70.38				322
2014	12/2/2014	800	C+H	8	14	475	0.32
2014	12/2/2014	1000	C+H	0		33	76.78				924
2014	12/2/2014	1000	C+H	4		48	79.84				833
2014	12/2/2014	1000	C+H	0		49	86.30				1068
2014	12/2/2014	1000	C+H	1		66	68.67				616
2014	12/2/2014	1000	C+H	0		135	85.74				499
2014	12/2/2014	1000	C+H	0		225	72.64				818
2014	12/2/2014	1000	C+H	1		268	67.70				476
2014	12/2/2014	1000	C+H	4		272	100.35				828
2014	12/2/2014	1000	C+H	0		325	48.56				535
2014	12/2/2014	1000	C+H	1		362	88.96				860
2014	12/2/2014	1000	C+H	0		393	90.76				1016
2014	12/2/2014	1000	C+H	4		424	75.86				695
2014	12/2/2014	1000	C+H	4		425	69.19				932
2014	12/2/2014	1000	C+H	0	14	438	79.57				695
2014	12/2/2014	1200	C+H	0		42	110.62				1317
2014	12/2/2014	1200	C+H	0		87	83.00				518
2014	12/2/2014	1200	C+H	0		125	100.07				1467
2014	12/2/2014	1200	C+H	0		127	77.97				732
2014	12/2/2014	1200	C+H	0		158	129.56				1416
2014	12/2/2014	1200	C+H	0		316	102.68				1236
2014	12/2/2014	1200	C+H	1		330	85.94				690
2014	12/2/2014	1200	C+H	0		350	85.32				942
2014	12/2/2014	1200	C+H	4		363	85.81				706
2014	12/2/2014	1200	C+H	4		395	77.28				850
2014	12/2/2014	1200	C+H	0		401	131.72				627
2014	12/2/2014	1200	C+H	5		431	108.27				1219
2014	12/2/2014	1200	C+H	0	13	450	105.99				1325
2014	12/2/2014	1200	C+H	7		134	0.11
2014	12/2/2014	1200	C+H	7	15	461	0.07
