# Supplementary material for: Pollinator identity and behavior affect pollination in kiwifruit (Actinidia chinensis Planch.)
Source: PeerJ. 2022 Jun 9;10:e12963. doi: 10.7717/peerj.12963 (PMC9188772; doi:10.7717/peerj.12963)
Supplement: Supplemental Information 2 — The single-visit deposition is located in files with “SVD” in their titles. The behavioral data are in files containing the word “survey”. [file peerj-10-12963-s002.zip › Survey-2013-2014-Hayward.csv]

	year	Date.	hours	tax	n	flowers	n1000	order	hourbin	tax_gen
1	2013			Aphididae	0	7349	0	Hemiptera	NA	NA
2	2013			Apis mellifera	74	14698	5.03469859844877	Hymenoptera	NA	NA
3	2013			Araneae	0	7349	0	Araneae	NA	NA
4	2013			Bibionidae	1	7349	0.13607293509321	Diptera	NA	other flies
5	2013			Bombus ruderatus	0	7349	0	Hymenoptera	NA	other bees
6	2013			Bombus terrestris	2	7349	0.27214587018642	Hymenoptera	NA	other bees
7	2013			Calliprason pallidus	0	7349	0	Coleoptera	NA	other beetles
8	2013			Coleoptera	0	14698	0	Coleoptera	NA	other beetles
9	2013			Crambidae	0	7349	0	Lepidoptera	NA	NA
10	2013			Culicidae	0	14698	0	Diptera	NA	NA
11	2013			Curculionoidea	0	7349	0	Coleoptera	NA	other beetles
12	2013			Dermaptera	0	7349	0	Dermaptera	NA	NA
13	2013			Dermestidae	0	7349	0	Coleoptera	NA	other beetles
14	2013			Diptera	4	7349	0.54429174037284	Diptera	NA	other flies
15	2013			Drosophilidae	2	7349	0.27214587018642	Diptera	NA	other flies
16	2013			Eristalis tenax	2	7349	0.27214587018642	Diptera	NA	syrphid flies
17	2013			Heterocera	0	7349	0	Lepidoptera	NA	NA
18	2013			Lasioglossum spp.	1	7349	0.13607293509321	Hymenoptera	NA	other bees
19	2013			Leioproctus spp.	0	7349	0	Hymenoptera	NA	other bees
20	2013			Melangyna novaezelandiae	0	7349	0	Diptera	NA	syrphid flies
21	2013			Melanostoma fasciatum	1	7349	0.13607293509321	Diptera	NA	syrphid flies
22	2013			Nematocera	0	7349	0	Diptera	NA	other flies
23	2013			Neuroptera	0	7349	0	Neuroptera	NA	NA
24	2013			Orocrambus flexiocellus	0	7349	0	Lepidoptera	NA	NA
25	2013			Scolypopa australis	0	22047	0	Hemiptera	NA	NA
26	2013			Syrphidae	0	7349	0	Diptera	NA	syrphid flies
27	2013			Tipulidae	0	14698	0	Diptera	NA	other flies
28	2013			Zorion guttigerum	0	7349	0	Coleoptera	NA	NA
29	2013	22-Nov	1550	Aphididae	0	3739	0	Hemiptera	1400	NA
30	2013	22-Nov	1550	Apis mellifera	10	7478	1.33725595078898	Hymenoptera	1400	NA
31	2013	22-Nov	1550	Araneae	0	3739	0	Araneae	1400	NA
32	2013	22-Nov	1550	Bibionidae	0	3739	0	Diptera	1400	other flies
33	2013	22-Nov	1550	Bombus ruderatus	0	3739	0	Hymenoptera	1400	other bees
34	2013	22-Nov	1550	Bombus terrestris	0	3739	0	Hymenoptera	1400	other bees
35	2013	22-Nov	1550	Calliprason pallidus	0	3739	0	Coleoptera	1400	other beetles
36	2013	22-Nov	1550	Coleoptera	0	7478	0	Coleoptera	1400	other beetles
37	2013	22-Nov	1550	Crambidae	0	3739	0	Lepidoptera	1400	NA
38	2013	22-Nov	1550	Culicidae	0	7478	0	Diptera	1400	NA
39	2013	22-Nov	1550	Curculionoidea	0	3739	0	Coleoptera	1400	other beetles
40	2013	22-Nov	1550	Dermaptera	0	3739	0	Dermaptera	1400	NA
41	2013	22-Nov	1550	Dermestidae	0	3739	0	Coleoptera	1400	other beetles
42	2013	22-Nov	1550	Diptera	2	3739	0.534902380315592	Diptera	1400	other flies
43	2013	22-Nov	1550	Drosophilidae	0	3739	0	Diptera	1400	other flies
44	2013	22-Nov	1550	Eristalis tenax	2	3739	0.534902380315592	Diptera	1400	syrphid flies
45	2013	22-Nov	1550	Heterocera	0	3739	0	Lepidoptera	1400	NA
46	2013	22-Nov	1550	Lasioglossum spp.	0	3739	0	Hymenoptera	1400	other bees
47	2013	22-Nov	1550	Leioproctus spp.	0	3739	0	Hymenoptera	1400	other bees
48	2013	22-Nov	1550	Melangyna novaezelandiae	0	3739	0	Diptera	1400	syrphid flies
49	2013	22-Nov	1550	Melanostoma fasciatum	0	3739	0	Diptera	1400	syrphid flies
50	2013	22-Nov	1550	Nematocera	0	3739	0	Diptera	1400	other flies
51	2013	22-Nov	1550	Neuroptera	0	3739	0	Neuroptera	1400	NA
52	2013	22-Nov	1550	Orocrambus flexiocellus	0	3739	0	Lepidoptera	1400	NA
53	2013	22-Nov	1550	Scolypopa australis	0	11217	0	Hemiptera	1400	NA
54	2013	22-Nov	1550	Syrphidae	0	3739	0	Diptera	1400	syrphid flies
55	2013	22-Nov	1550	Tipulidae	0	7478	0	Diptera	1400	other flies
56	2013	22-Nov	1550	Zorion guttigerum	1	3739	0.267451190157796	Coleoptera	1400	NA
57	2013	22-Nov	1815	Aphididae	0	4295	0	Hemiptera	1800	NA
58	2013	22-Nov	1815	Apis mellifera	0	8590	0	Hymenoptera	1800	NA
59	2013	22-Nov	1815	Araneae	0	4295	0	Araneae	1800	NA
60	2013	22-Nov	1815	Bibionidae	0	4295	0	Diptera	1800	other flies
61	2013	22-Nov	1815	Bombus ruderatus	0	4295	0	Hymenoptera	1800	other bees
62	2013	22-Nov	1815	Bombus terrestris	1	4295	0.232828870779977	Hymenoptera	1800	other bees
63	2013	22-Nov	1815	Calliprason pallidus	0	4295	0	Coleoptera	1800	other beetles
64	2013	22-Nov	1815	Coleoptera	0	8590	0	Coleoptera	1800	other beetles
65	2013	22-Nov	1815	Crambidae	0	4295	0	Lepidoptera	1800	NA
66	2013	22-Nov	1815	Culicidae	0	8590	0	Diptera	1800	NA
67	2013	22-Nov	1815	Curculionoidea	0	4295	0	Coleoptera	1800	other beetles
68	2013	22-Nov	1815	Dermaptera	0	4295	0	Dermaptera	1800	NA
69	2013	22-Nov	1815	Dermestidae	0	4295	0	Coleoptera	1800	other beetles
70	2013	22-Nov	1815	Diptera	0	4295	0	Diptera	1800	other flies
71	2013	22-Nov	1815	Drosophilidae	0	4295	0	Diptera	1800	other flies
72	2013	22-Nov	1815	Eristalis tenax	0	4295	0	Diptera	1800	syrphid flies
73	2013	22-Nov	1815	Heterocera	0	4295	0	Lepidoptera	1800	NA
74	2013	22-Nov	1815	Lasioglossum spp.	0	4295	0	Hymenoptera	1800	other bees
75	2013	22-Nov	1815	Leioproctus spp.	0	4295	0	Hymenoptera	1800	other bees
76	2013	22-Nov	1815	Melangyna novaezelandiae	0	4295	0	Diptera	1800	syrphid flies
77	2013	22-Nov	1815	Melanostoma fasciatum	0	4295	0	Diptera	1800	syrphid flies
78	2013	22-Nov	1815	Nematocera	0	4295	0	Diptera	1800	other flies
79	2013	22-Nov	1815	Neuroptera	0	4295	0	Neuroptera	1800	NA
80	2013	22-Nov	1815	Orocrambus flexiocellus	0	4295	0	Lepidoptera	1800	NA
81	2013	22-Nov	1815	Scolypopa australis	0	12885	0	Hemiptera	1800	NA
82	2013	22-Nov	1815	Syrphidae	0	4295	0	Diptera	1800	syrphid flies
83	2013	22-Nov	1815	Tipulidae	0	8590	0	Diptera	1800	other flies
84	2013	22-Nov	1815	Zorion guttigerum	0	4295	0	Coleoptera	1800	NA
85	2013	22-Nov	2015	Aphididae	0	4425	0	Hemiptera	2000	NA
86	2013	22-Nov	2015	Apis mellifera	0	8850	0	Hymenoptera	2000	NA
87	2013	22-Nov	2015	Araneae	0	4425	0	Araneae	2000	NA
88	2013	22-Nov	2015	Bibionidae	0	4425	0	Diptera	2000	other flies
89	2013	22-Nov	2015	Bombus ruderatus	0	4425	0	Hymenoptera	2000	other bees
90	2013	22-Nov	2015	Bombus terrestris	0	4425	0	Hymenoptera	2000	other bees
91	2013	22-Nov	2015	Calliprason pallidus	0	4425	0	Coleoptera	2000	other beetles
92	2013	22-Nov	2015	Coleoptera	0	8850	0	Coleoptera	2000	other beetles
93	2013	22-Nov	2015	Crambidae	0	4425	0	Lepidoptera	2000	NA
94	2013	22-Nov	2015	Culicidae	0	8850	0	Diptera	2000	NA
95	2013	22-Nov	2015	Curculionoidea	0	4425	0	Coleoptera	2000	other beetles
96	2013	22-Nov	2015	Dermaptera	0	4425	0	Dermaptera	2000	NA
97	2013	22-Nov	2015	Dermestidae	0	4425	0	Coleoptera	2000	other beetles
98	2013	22-Nov	2015	Diptera	0	4425	0	Diptera	2000	other flies
99	2013	22-Nov	2015	Drosophilidae	0	4425	0	Diptera	2000	other flies
100	2013	22-Nov	2015	Eristalis tenax	0	4425	0	Diptera	2000	syrphid flies
101	2013	22-Nov	2015	Heterocera	0	4425	0	Lepidoptera	2000	NA
102	2013	22-Nov	2015	Lasioglossum spp.	0	4425	0	Hymenoptera	2000	other bees
103	2013	22-Nov	2015	Leioproctus spp.	0	4425	0	Hymenoptera	2000	other bees
104	2013	22-Nov	2015	Melangyna novaezelandiae	0	4425	0	Diptera	2000	syrphid flies
105	2013	22-Nov	2015	Melanostoma fasciatum	0	4425	0	Diptera	2000	syrphid flies
106	2013	22-Nov	2015	Nematocera	0	4425	0	Diptera	2000	other flies
107	2013	22-Nov	2015	Neuroptera	0	4425	0	Neuroptera	2000	NA
108	2013	22-Nov	2015	Orocrambus flexiocellus	0	4425	0	Lepidoptera	2000	NA
109	2013	22-Nov	2015	Scolypopa australis	0	13275	0	Hemiptera	2000	NA
110	2013	22-Nov	2015	Syrphidae	0	4425	0	Diptera	2000	syrphid flies
111	2013	22-Nov	2015	Tipulidae	0	8850	0	Diptera	2000	other flies
112	2013	22-Nov	2015	Zorion guttigerum	0	4425	0	Coleoptera	2000	NA
113	2013	22-Nov	2215	Aphididae	0	4693	0	Hemiptera	2200	NA
114	2013	22-Nov	2215	Apis mellifera	0	9386	0	Hymenoptera	2200	NA
115	2013	22-Nov	2215	Araneae	0	4693	0	Araneae	2200	NA
116	2013	22-Nov	2215	Bibionidae	0	4693	0	Diptera	2200	other flies
117	2013	22-Nov	2215	Bombus ruderatus	0	4693	0	Hymenoptera	2200	other bees
118	2013	22-Nov	2215	Bombus terrestris	0	4693	0	Hymenoptera	2200	other bees
119	2013	22-Nov	2215	Calliprason pallidus	0	4693	0	Coleoptera	2200	other beetles
120	2013	22-Nov	2215	Coleoptera	0	9386	0	Coleoptera	2200	other beetles
121	2013	22-Nov	2215	Crambidae	0	4693	0	Lepidoptera	2200	NA
122	2013	22-Nov	2215	Culicidae	0	9386	0	Diptera	2200	NA
123	2013	22-Nov	2215	Curculionoidea	0	4693	0	Coleoptera	2200	other beetles
124	2013	22-Nov	2215	Dermaptera	0	4693	0	Dermaptera	2200	NA
125	2013	22-Nov	2215	Dermestidae	0	4693	0	Coleoptera	2200	other beetles
126	2013	22-Nov	2215	Diptera	0	4693	0	Diptera	2200	other flies
127	2013	22-Nov	2215	Drosophilidae	0	4693	0	Diptera	2200	other flies
128	2013	22-Nov	2215	Eristalis tenax	0	4693	0	Diptera	2200	syrphid flies
129	2013	22-Nov	2215	Heterocera	0	4693	0	Lepidoptera	2200	NA
130	2013	22-Nov	2215	Lasioglossum spp.	0	4693	0	Hymenoptera	2200	other bees
131	2013	22-Nov	2215	Leioproctus spp.	0	4693	0	Hymenoptera	2200	other bees
132	2013	22-Nov	2215	Melangyna novaezelandiae	0	4693	0	Diptera	2200	syrphid flies
133	2013	22-Nov	2215	Melanostoma fasciatum	0	4693	0	Diptera	2200	syrphid flies
134	2013	22-Nov	2215	Nematocera	0	4693	0	Diptera	2200	other flies
135	2013	22-Nov	2215	Neuroptera	0	4693	0	Neuroptera	2200	NA
136	2013	22-Nov	2215	Orocrambus flexiocellus	0	4693	0	Lepidoptera	2200	NA
137	2013	22-Nov	2215	Scolypopa australis	0	14079	0	Hemiptera	2200	NA
138	2013	22-Nov	2215	Syrphidae	0	4693	0	Diptera	2200	syrphid flies
139	2013	22-Nov	2215	Tipulidae	0	9386	0	Diptera	2200	other flies
140	2013	22-Nov	2215	Zorion guttigerum	0	4693	0	Coleoptera	2200	NA
141	2013	23-Nov	0435	Aphididae	0	2650	0	Hemiptera	0400	NA
142	2013	23-Nov	0435	Apis mellifera	0	5300	0	Hymenoptera	0400	NA
143	2013	23-Nov	0435	Araneae	0	2650	0	Araneae	0400	NA
144	2013	23-Nov	0435	Bibionidae	1	2650	0.377358490566038	Diptera	0400	other flies
145	2013	23-Nov	0435	Bombus ruderatus	0	2650	0	Hymenoptera	0400	other bees
146	2013	23-Nov	0435	Bombus terrestris	0	2650	0	Hymenoptera	0400	other bees
147	2013	23-Nov	0435	Calliprason pallidus	0	2650	0	Coleoptera	0400	other beetles
148	2013	23-Nov	0435	Coleoptera	0	5300	0	Coleoptera	0400	other beetles
149	2013	23-Nov	0435	Crambidae	0	2650	0	Lepidoptera	0400	NA
150	2013	23-Nov	0435	Culicidae	1	5300	0.188679245283019	Diptera	0400	NA
151	2013	23-Nov	0435	Curculionoidea	0	2650	0	Coleoptera	0400	other beetles
152	2013	23-Nov	0435	Dermaptera	0	2650	0	Dermaptera	0400	NA
153	2013	23-Nov	0435	Dermestidae	1	2650	0.377358490566038	Coleoptera	0400	other beetles
154	2013	23-Nov	0435	Diptera	0	2650	0	Diptera	0400	other flies
155	2013	23-Nov	0435	Drosophilidae	0	2650	0	Diptera	0400	other flies
156	2013	23-Nov	0435	Eristalis tenax	0	2650	0	Diptera	0400	syrphid flies
157	2013	23-Nov	0435	Heterocera	0	2650	0	Lepidoptera	0400	NA
158	2013	23-Nov	0435	Lasioglossum spp.	0	2650	0	Hymenoptera	0400	other bees
159	2013	23-Nov	0435	Leioproctus spp.	0	2650	0	Hymenoptera	0400	other bees
160	2013	23-Nov	0435	Melangyna novaezelandiae	0	2650	0	Diptera	0400	syrphid flies
161	2013	23-Nov	0435	Melanostoma fasciatum	0	2650	0	Diptera	0400	syrphid flies
162	2013	23-Nov	0435	Nematocera	0	2650	0	Diptera	0400	other flies
163	2013	23-Nov	0435	Neuroptera	0	2650	0	Neuroptera	0400	NA
164	2013	23-Nov	0435	Orocrambus flexiocellus	0	2650	0	Lepidoptera	0400	NA
165	2013	23-Nov	0435	Scolypopa australis	0	7950	0	Hemiptera	0400	NA
166	2013	23-Nov	0435	Syrphidae	0	2650	0	Diptera	0400	syrphid flies
167	2013	23-Nov	0435	Tipulidae	1	5300	0.188679245283019	Diptera	0400	other flies
168	2013	23-Nov	0435	Zorion guttigerum	0	2650	0	Coleoptera	0400	NA
169	2013	23-Nov	0626	Aphididae	0	3916	0	Hemiptera	0600	NA
170	2013	23-Nov	0626	Apis mellifera	0	7832	0	Hymenoptera	0600	NA
171	2013	23-Nov	0626	Araneae	0	3916	0	Araneae	0600	NA
172	2013	23-Nov	0626	Bibionidae	0	3916	0	Diptera	0600	other flies
173	2013	23-Nov	0626	Bombus ruderatus	0	3916	0	Hymenoptera	0600	other bees
174	2013	23-Nov	0626	Bombus terrestris	0	3916	0	Hymenoptera	0600	other bees
175	2013	23-Nov	0626	Calliprason pallidus	0	3916	0	Coleoptera	0600	other beetles
176	2013	23-Nov	0626	Coleoptera	0	7832	0	Coleoptera	0600	other beetles
177	2013	23-Nov	0626	Crambidae	0	3916	0	Lepidoptera	0600	NA
178	2013	23-Nov	0626	Culicidae	0	7832	0	Diptera	0600	NA
179	2013	23-Nov	0626	Curculionoidea	0	3916	0	Coleoptera	0600	other beetles
180	2013	23-Nov	0626	Dermaptera	0	3916	0	Dermaptera	0600	NA
181	2013	23-Nov	0626	Dermestidae	0	3916	0	Coleoptera	0600	other beetles
182	2013	23-Nov	0626	Diptera	0	3916	0	Diptera	0600	other flies
183	2013	23-Nov	0626	Drosophilidae	0	3916	0	Diptera	0600	other flies
184	2013	23-Nov	0626	Eristalis tenax	0	3916	0	Diptera	0600	syrphid flies
185	2013	23-Nov	0626	Heterocera	0	3916	0	Lepidoptera	0600	NA
186	2013	23-Nov	0626	Lasioglossum spp.	0	3916	0	Hymenoptera	0600	other bees
187	2013	23-Nov	0626	Leioproctus spp.	0	3916	0	Hymenoptera	0600	other bees
188	2013	23-Nov	0626	Melangyna novaezelandiae	0	3916	0	Diptera	0600	syrphid flies
189	2013	23-Nov	0626	Melanostoma fasciatum	0	3916	0	Diptera	0600	syrphid flies
190	2013	23-Nov	0626	Nematocera	0	3916	0	Diptera	0600	other flies
191	2013	23-Nov	0626	Neuroptera	0	3916	0	Neuroptera	0600	NA
192	2013	23-Nov	0626	Orocrambus flexiocellus	0	3916	0	Lepidoptera	0600	NA
193	2013	23-Nov	0626	Scolypopa australis	0	11748	0	Hemiptera	0600	NA
194	2013	23-Nov	0626	Syrphidae	0	3916	0	Diptera	0600	syrphid flies
195	2013	23-Nov	0626	Tipulidae	0	7832	0	Diptera	0600	other flies
196	2013	23-Nov	0626	Zorion guttigerum	1	3916	0.255362614913177	Coleoptera	0600	NA
197	2013	23-Nov	0820	Aphididae	0	3393	0	Hemiptera	0800	NA
198	2013	23-Nov	0820	Apis mellifera	6	6786	0.884173297966401	Hymenoptera	0800	NA
199	2013	23-Nov	0820	Araneae	0	3393	0	Araneae	0800	NA
200	2013	23-Nov	0820	Bibionidae	0	3393	0	Diptera	0800	other flies
201	2013	23-Nov	0820	Bombus ruderatus	0	3393	0	Hymenoptera	0800	other bees
202	2013	23-Nov	0820	Bombus terrestris	0	3393	0	Hymenoptera	0800	other bees
203	2013	23-Nov	0820	Calliprason pallidus	0	3393	0	Coleoptera	0800	other beetles
204	2013	23-Nov	0820	Coleoptera	0	6786	0	Coleoptera	0800	other beetles
205	2013	23-Nov	0820	Crambidae	0	3393	0	Lepidoptera	0800	NA
206	2013	23-Nov	0820	Culicidae	1	6786	0.147362216327734	Diptera	0800	NA
207	2013	23-Nov	0820	Curculionoidea	0	3393	0	Coleoptera	0800	other beetles
208	2013	23-Nov	0820	Dermaptera	0	3393	0	Dermaptera	0800	NA
209	2013	23-Nov	0820	Dermestidae	1	3393	0.294724432655467	Coleoptera	0800	other beetles
210	2013	23-Nov	0820	Diptera	1	3393	0.294724432655467	Diptera	0800	other flies
211	2013	23-Nov	0820	Drosophilidae	0	3393	0	Diptera	0800	other flies
212	2013	23-Nov	0820	Eristalis tenax	0	3393	0	Diptera	0800	syrphid flies
213	2013	23-Nov	0820	Heterocera	0	3393	0	Lepidoptera	0800	NA
214	2013	23-Nov	0820	Lasioglossum spp.	0	3393	0	Hymenoptera	0800	other bees
215	2013	23-Nov	0820	Leioproctus spp.	0	3393	0	Hymenoptera	0800	other bees
216	2013	23-Nov	0820	Melangyna novaezelandiae	0	3393	0	Diptera	0800	syrphid flies
217	2013	23-Nov	0820	Melanostoma fasciatum	0	3393	0	Diptera	0800	syrphid flies
218	2013	23-Nov	0820	Nematocera	0	3393	0	Diptera	0800	other flies
219	2013	23-Nov	0820	Neuroptera	1	3393	0.294724432655467	Neuroptera	0800	NA
220	2013	23-Nov	0820	Orocrambus flexiocellus	0	3393	0	Lepidoptera	0800	NA
221	2013	23-Nov	0820	Scolypopa australis	0	10179	0	Hemiptera	0800	NA
222	2013	23-Nov	0820	Syrphidae	0	3393	0	Diptera	0800	syrphid flies
223	2013	23-Nov	0820	Tipulidae	1	6786	0.147362216327734	Diptera	0800	other flies
224	2013	23-Nov	0820	Zorion guttigerum	1	3393	0.294724432655467	Coleoptera	0800	NA
225	2013	24-Nov		Aphididae	1	9522	0.10501995379122	Hemiptera	NA	NA
226	2013	24-Nov		Apis mellifera	0	19044	0	Hymenoptera	NA	NA
227	2013	24-Nov		Araneae	0	9522	0	Araneae	NA	NA
228	2013	24-Nov		Bibionidae	0	9522	0	Diptera	NA	other flies
229	2013	24-Nov		Bombus ruderatus	0	9522	0	Hymenoptera	NA	other bees
230	2013	24-Nov		Bombus terrestris	1	9522	0.10501995379122	Hymenoptera	NA	other bees
231	2013	24-Nov		Calliprason pallidus	0	9522	0	Coleoptera	NA	other beetles
232	2013	24-Nov		Coleoptera	1	19044	0.0525099768956102	Coleoptera	NA	other beetles
233	2013	24-Nov		Crambidae	0	9522	0	Lepidoptera	NA	NA
234	2013	24-Nov		Culicidae	0	19044	0	Diptera	NA	NA
235	2013	24-Nov		Curculionoidea	0	9522	0	Coleoptera	NA	other beetles
236	2013	24-Nov		Dermaptera	0	9522	0	Dermaptera	NA	NA
237	2013	24-Nov		Dermestidae	0	9522	0	Coleoptera	NA	other beetles
238	2013	24-Nov		Diptera	0	9522	0	Diptera	NA	other flies
239	2013	24-Nov		Drosophilidae	2	9522	0.210039907582441	Diptera	NA	other flies
240	2013	24-Nov		Eristalis tenax	0	9522	0	Diptera	NA	syrphid flies
241	2013	24-Nov		Heterocera	0	9522	0	Lepidoptera	NA	NA
242	2013	24-Nov		Lasioglossum spp.	0	9522	0	Hymenoptera	NA	other bees
243	2013	24-Nov		Leioproctus spp.	0	9522	0	Hymenoptera	NA	other bees
244	2013	24-Nov		Melangyna novaezelandiae	0	9522	0	Diptera	NA	syrphid flies
245	2013	24-Nov		Melanostoma fasciatum	0	9522	0	Diptera	NA	syrphid flies
246	2013	24-Nov		Nematocera	0	9522	0	Diptera	NA	other flies
247	2013	24-Nov		Neuroptera	0	9522	0	Neuroptera	NA	NA
248	2013	24-Nov		Orocrambus flexiocellus	0	9522	0	Lepidoptera	NA	NA
249	2013	24-Nov		Scolypopa australis	0	28566	0	Hemiptera	NA	NA
250	2013	24-Nov		Syrphidae	0	9522	0	Diptera	NA	syrphid flies
251	2013	24-Nov		Tipulidae	0	19044	0	Diptera	NA	other flies
252	2013	24-Nov		Zorion guttigerum	1	9522	0.10501995379122	Coleoptera	NA	NA
253	2013	24-Nov	0435	Aphididae	0	4019	0	Hemiptera	0400	NA
254	2013	24-Nov	0435	Apis mellifera	0	8038	0	Hymenoptera	0400	NA
255	2013	24-Nov	0435	Araneae	0	4019	0	Araneae	0400	NA
256	2013	24-Nov	0435	Bibionidae	0	4019	0	Diptera	0400	other flies
257	2013	24-Nov	0435	Bombus ruderatus	0	4019	0	Hymenoptera	0400	other bees
258	2013	24-Nov	0435	Bombus terrestris	0	4019	0	Hymenoptera	0400	other bees
259	2013	24-Nov	0435	Calliprason pallidus	0	4019	0	Coleoptera	0400	other beetles
260	2013	24-Nov	0435	Coleoptera	0	8038	0	Coleoptera	0400	other beetles
261	2013	24-Nov	0435	Crambidae	0	4019	0	Lepidoptera	0400	NA
262	2013	24-Nov	0435	Culicidae	2	8038	0.248818113958696	Diptera	0400	NA
263	2013	24-Nov	0435	Curculionoidea	0	4019	0	Coleoptera	0400	other beetles
264	2013	24-Nov	0435	Dermaptera	0	4019	0	Dermaptera	0400	NA
265	2013	24-Nov	0435	Dermestidae	1	4019	0.248818113958696	Coleoptera	0400	other beetles
266	2013	24-Nov	0435	Diptera	0	4019	0	Diptera	0400	other flies
267	2013	24-Nov	0435	Drosophilidae	0	4019	0	Diptera	0400	other flies
268	2013	24-Nov	0435	Eristalis tenax	0	4019	0	Diptera	0400	syrphid flies
269	2013	24-Nov	0435	Heterocera	1	4019	0.248818113958696	Lepidoptera	0400	NA
270	2013	24-Nov	0435	Lasioglossum spp.	0	4019	0	Hymenoptera	0400	other bees
271	2013	24-Nov	0435	Leioproctus spp.	0	4019	0	Hymenoptera	0400	other bees
272	2013	24-Nov	0435	Melangyna novaezelandiae	0	4019	0	Diptera	0400	syrphid flies
273	2013	24-Nov	0435	Melanostoma fasciatum	0	4019	0	Diptera	0400	syrphid flies
274	2013	24-Nov	0435	Nematocera	0	4019	0	Diptera	0400	other flies
275	2013	24-Nov	0435	Neuroptera	0	4019	0	Neuroptera	0400	NA
276	2013	24-Nov	0435	Orocrambus flexiocellus	0	4019	0	Lepidoptera	0400	NA
277	2013	24-Nov	0435	Scolypopa australis	0	12057	0	Hemiptera	0400	NA
278	2013	24-Nov	0435	Syrphidae	0	4019	0	Diptera	0400	syrphid flies
279	2013	24-Nov	0435	Tipulidae	0	8038	0	Diptera	0400	other flies
280	2013	24-Nov	0435	Zorion guttigerum	0	4019	0	Coleoptera	0400	NA
281	2013	24-Nov	0620	Aphididae	0	4455	0	Hemiptera	0600	NA
282	2013	24-Nov	0620	Apis mellifera	0	8910	0	Hymenoptera	0600	NA
283	2013	24-Nov	0620	Araneae	0	4455	0	Araneae	0600	NA
284	2013	24-Nov	0620	Bibionidae	0	4455	0	Diptera	0600	other flies
285	2013	24-Nov	0620	Bombus ruderatus	0	4455	0	Hymenoptera	0600	other bees
286	2013	24-Nov	0620	Bombus terrestris	0	4455	0	Hymenoptera	0600	other bees
287	2013	24-Nov	0620	Calliprason pallidus	0	4455	0	Coleoptera	0600	other beetles
288	2013	24-Nov	0620	Coleoptera	0	8910	0	Coleoptera	0600	other beetles
289	2013	24-Nov	0620	Crambidae	0	4455	0	Lepidoptera	0600	NA
290	2013	24-Nov	0620	Culicidae	2	8910	0.224466891133558	Diptera	0600	NA
291	2013	24-Nov	0620	Curculionoidea	0	4455	0	Coleoptera	0600	other beetles
292	2013	24-Nov	0620	Dermaptera	0	4455	0	Dermaptera	0600	NA
293	2013	24-Nov	0620	Dermestidae	1	4455	0.224466891133558	Coleoptera	0600	other beetles
294	2013	24-Nov	0620	Diptera	0	4455	0	Diptera	0600	other flies
295	2013	24-Nov	0620	Drosophilidae	0	4455	0	Diptera	0600	other flies
296	2013	24-Nov	0620	Eristalis tenax	0	4455	0	Diptera	0600	syrphid flies
297	2013	24-Nov	0620	Heterocera	0	4455	0	Lepidoptera	0600	NA
298	2013	24-Nov	0620	Lasioglossum spp.	0	4455	0	Hymenoptera	0600	other bees
299	2013	24-Nov	0620	Leioproctus spp.	0	4455	0	Hymenoptera	0600	other bees
300	2013	24-Nov	0620	Melangyna novaezelandiae	0	4455	0	Diptera	0600	syrphid flies
301	2013	24-Nov	0620	Melanostoma fasciatum	0	4455	0	Diptera	0600	syrphid flies
302	2013	24-Nov	0620	Nematocera	0	4455	0	Diptera	0600	other flies
303	2013	24-Nov	0620	Neuroptera	0	4455	0	Neuroptera	0600	NA
304	2013	24-Nov	0620	Orocrambus flexiocellus	0	4455	0	Lepidoptera	0600	NA
305	2013	24-Nov	0620	Scolypopa australis	0	13365	0	Hemiptera	0600	NA
306	2013	24-Nov	0620	Syrphidae	0	4455	0	Diptera	0600	syrphid flies
307	2013	24-Nov	0620	Tipulidae	0	8910	0	Diptera	0600	other flies
308	2013	24-Nov	0620	Zorion guttigerum	0	4455	0	Coleoptera	0600	NA
309	2013	24-Nov	0725	Aphididae	0	2165	0	Hemiptera	0600	NA
310	2013	24-Nov	0725	Apis mellifera	0	4330	0	Hymenoptera	0600	NA
311	2013	24-Nov	0725	Araneae	0	2165	0	Araneae	0600	NA
312	2013	24-Nov	0725	Bibionidae	0	2165	0	Diptera	0600	other flies
313	2013	24-Nov	0725	Bombus ruderatus	0	2165	0	Hymenoptera	0600	other bees
314	2013	24-Nov	0725	Bombus terrestris	0	2165	0	Hymenoptera	0600	other bees
315	2013	24-Nov	0725	Calliprason pallidus	0	2165	0	Coleoptera	0600	other beetles
316	2013	24-Nov	0725	Coleoptera	0	4330	0	Coleoptera	0600	other beetles
317	2013	24-Nov	0725	Crambidae	0	2165	0	Lepidoptera	0600	NA
318	2013	24-Nov	0725	Culicidae	0	4330	0	Diptera	0600	NA
319	2013	24-Nov	0725	Curculionoidea	0	2165	0	Coleoptera	0600	other beetles
320	2013	24-Nov	0725	Dermaptera	0	2165	0	Dermaptera	0600	NA
321	2013	24-Nov	0725	Dermestidae	0	2165	0	Coleoptera	0600	other beetles
322	2013	24-Nov	0725	Diptera	1	2165	0.46189376443418	Diptera	0600	other flies
323	2013	24-Nov	0725	Drosophilidae	0	2165	0	Diptera	0600	other flies
324	2013	24-Nov	0725	Eristalis tenax	0	2165	0	Diptera	0600	syrphid flies
325	2013	24-Nov	0725	Heterocera	0	2165	0	Lepidoptera	0600	NA
326	2013	24-Nov	0725	Lasioglossum spp.	0	2165	0	Hymenoptera	0600	other bees
327	2013	24-Nov	0725	Leioproctus spp.	0	2165	0	Hymenoptera	0600	other bees
328	2013	24-Nov	0725	Melangyna novaezelandiae	0	2165	0	Diptera	0600	syrphid flies
329	2013	24-Nov	0725	Melanostoma fasciatum	0	2165	0	Diptera	0600	syrphid flies
330	2013	24-Nov	0725	Nematocera	1	2165	0.46189376443418	Diptera	0600	other flies
331	2013	24-Nov	0725	Neuroptera	0	2165	0	Neuroptera	0600	NA
332	2013	24-Nov	0725	Orocrambus flexiocellus	0	2165	0	Lepidoptera	0600	NA
333	2013	24-Nov	0725	Scolypopa australis	0	6495	0	Hemiptera	0600	NA
334	2013	24-Nov	0725	Syrphidae	0	2165	0	Diptera	0600	syrphid flies
335	2013	24-Nov	0725	Tipulidae	0	4330	0	Diptera	0600	other flies
336	2013	24-Nov	0725	Zorion guttigerum	0	2165	0	Coleoptera	0600	NA
337	2013	24-Nov	0736	Aphididae	0	2355	0	Hemiptera	0600	NA
338	2013	24-Nov	0736	Apis mellifera	0	4710	0	Hymenoptera	0600	NA
339	2013	24-Nov	0736	Araneae	0	2355	0	Araneae	0600	NA
340	2013	24-Nov	0736	Bibionidae	0	2355	0	Diptera	0600	other flies
341	2013	24-Nov	0736	Bombus ruderatus	0	2355	0	Hymenoptera	0600	other bees
342	2013	24-Nov	0736	Bombus terrestris	0	2355	0	Hymenoptera	0600	other bees
343	2013	24-Nov	0736	Calliprason pallidus	0	2355	0	Coleoptera	0600	other beetles
344	2013	24-Nov	0736	Coleoptera	0	4710	0	Coleoptera	0600	other beetles
345	2013	24-Nov	0736	Crambidae	0	2355	0	Lepidoptera	0600	NA
346	2013	24-Nov	0736	Culicidae	0	4710	0	Diptera	0600	NA
347	2013	24-Nov	0736	Curculionoidea	0	2355	0	Coleoptera	0600	other beetles
348	2013	24-Nov	0736	Dermaptera	0	2355	0	Dermaptera	0600	NA
349	2013	24-Nov	0736	Dermestidae	0	2355	0	Coleoptera	0600	other beetles
350	2013	24-Nov	0736	Diptera	1	2355	0.424628450106157	Diptera	0600	other flies
351	2013	24-Nov	0736	Drosophilidae	0	2355	0	Diptera	0600	other flies
352	2013	24-Nov	0736	Eristalis tenax	0	2355	0	Diptera	0600	syrphid flies
353	2013	24-Nov	0736	Heterocera	0	2355	0	Lepidoptera	0600	NA
354	2013	24-Nov	0736	Lasioglossum spp.	0	2355	0	Hymenoptera	0600	other bees
355	2013	24-Nov	0736	Leioproctus spp.	0	2355	0	Hymenoptera	0600	other bees
356	2013	24-Nov	0736	Melangyna novaezelandiae	0	2355	0	Diptera	0600	syrphid flies
357	2013	24-Nov	0736	Melanostoma fasciatum	0	2355	0	Diptera	0600	syrphid flies
358	2013	24-Nov	0736	Nematocera	0	2355	0	Diptera	0600	other flies
359	2013	24-Nov	0736	Neuroptera	0	2355	0	Neuroptera	0600	NA
360	2013	24-Nov	0736	Orocrambus flexiocellus	0	2355	0	Lepidoptera	0600	NA
361	2013	24-Nov	0736	Scolypopa australis	0	7065	0	Hemiptera	0600	NA
362	2013	24-Nov	0736	Syrphidae	0	2355	0	Diptera	0600	syrphid flies
363	2013	24-Nov	0736	Tipulidae	0	4710	0	Diptera	0600	other flies
364	2013	24-Nov	0736	Zorion guttigerum	0	2355	0	Coleoptera	0600	NA
365	2013	24-Nov	0818	Aphididae	0	2313	0	Hemiptera	0800	NA
366	2013	24-Nov	0818	Apis mellifera	0	4626	0	Hymenoptera	0800	NA
367	2013	24-Nov	0818	Araneae	0	2313	0	Araneae	0800	NA
368	2013	24-Nov	0818	Bibionidae	0	2313	0	Diptera	0800	other flies
369	2013	24-Nov	0818	Bombus ruderatus	0	2313	0	Hymenoptera	0800	other bees
370	2013	24-Nov	0818	Bombus terrestris	0	2313	0	Hymenoptera	0800	other bees
371	2013	24-Nov	0818	Calliprason pallidus	0	2313	0	Coleoptera	0800	other beetles
372	2013	24-Nov	0818	Coleoptera	0	4626	0	Coleoptera	0800	other beetles
373	2013	24-Nov	0818	Crambidae	0	2313	0	Lepidoptera	0800	NA
374	2013	24-Nov	0818	Culicidae	0	4626	0	Diptera	0800	NA
375	2013	24-Nov	0818	Curculionoidea	0	2313	0	Coleoptera	0800	other beetles
376	2013	24-Nov	0818	Dermaptera	0	2313	0	Dermaptera	0800	NA
377	2013	24-Nov	0818	Dermestidae	0	2313	0	Coleoptera	0800	other beetles
378	2013	24-Nov	0818	Diptera	0	2313	0	Diptera	0800	other flies
379	2013	24-Nov	0818	Drosophilidae	0	2313	0	Diptera	0800	other flies
380	2013	24-Nov	0818	Eristalis tenax	0	2313	0	Diptera	0800	syrphid flies
381	2013	24-Nov	0818	Heterocera	0	2313	0	Lepidoptera	0800	NA
382	2013	24-Nov	0818	Lasioglossum spp.	0	2313	0	Hymenoptera	0800	other bees
383	2013	24-Nov	0818	Leioproctus spp.	0	2313	0	Hymenoptera	0800	other bees
384	2013	24-Nov	0818	Melangyna novaezelandiae	0	2313	0	Diptera	0800	syrphid flies
385	2013	24-Nov	0818	Melanostoma fasciatum	0	2313	0	Diptera	0800	syrphid flies
386	2013	24-Nov	0818	Nematocera	0	2313	0	Diptera	0800	other flies
387	2013	24-Nov	0818	Neuroptera	1	2313	0.432338953739732	Neuroptera	0800	NA
388	2013	24-Nov	0818	Orocrambus flexiocellus	0	2313	0	Lepidoptera	0800	NA
389	2013	24-Nov	0818	Scolypopa australis	0	6939	0	Hemiptera	0800	NA
390	2013	24-Nov	0818	Syrphidae	1	2313	0.432338953739732	Diptera	0800	syrphid flies
391	2013	24-Nov	0818	Tipulidae	0	4626	0	Diptera	0800	other flies
392	2013	24-Nov	0818	Zorion guttigerum	0	2313	0	Coleoptera	0800	NA
393	2013	24-Nov	0828	Aphididae	0	2253	0	Hemiptera	0800	NA
394	2013	24-Nov	0828	Apis mellifera	0	4506	0	Hymenoptera	0800	NA
395	2013	24-Nov	0828	Araneae	0	2253	0	Araneae	0800	NA
396	2013	24-Nov	0828	Bibionidae	0	2253	0	Diptera	0800	other flies
397	2013	24-Nov	0828	Bombus ruderatus	0	2253	0	Hymenoptera	0800	other bees
398	2013	24-Nov	0828	Bombus terrestris	0	2253	0	Hymenoptera	0800	other bees
399	2013	24-Nov	0828	Calliprason pallidus	0	2253	0	Coleoptera	0800	other beetles
400	2013	24-Nov	0828	Coleoptera	0	4506	0	Coleoptera	0800	other beetles
401	2013	24-Nov	0828	Crambidae	0	2253	0	Lepidoptera	0800	NA
402	2013	24-Nov	0828	Culicidae	0	4506	0	Diptera	0800	NA
403	2013	24-Nov	0828	Curculionoidea	0	2253	0	Coleoptera	0800	other beetles
404	2013	24-Nov	0828	Dermaptera	0	2253	0	Dermaptera	0800	NA
405	2013	24-Nov	0828	Dermestidae	0	2253	0	Coleoptera	0800	other beetles
406	2013	24-Nov	0828	Diptera	0	2253	0	Diptera	0800	other flies
407	2013	24-Nov	0828	Drosophilidae	0	2253	0	Diptera	0800	other flies
408	2013	24-Nov	0828	Eristalis tenax	0	2253	0	Diptera	0800	syrphid flies
409	2013	24-Nov	0828	Heterocera	0	2253	0	Lepidoptera	0800	NA
410	2013	24-Nov	0828	Lasioglossum spp.	0	2253	0	Hymenoptera	0800	other bees
411	2013	24-Nov	0828	Leioproctus spp.	0	2253	0	Hymenoptera	0800	other bees
412	2013	24-Nov	0828	Melangyna novaezelandiae	0	2253	0	Diptera	0800	syrphid flies
413	2013	24-Nov	0828	Melanostoma fasciatum	0	2253	0	Diptera	0800	syrphid flies
414	2013	24-Nov	0828	Nematocera	0	2253	0	Diptera	0800	other flies
415	2013	24-Nov	0828	Neuroptera	1	2253	0.443852640923213	Neuroptera	0800	NA
416	2013	24-Nov	0828	Orocrambus flexiocellus	0	2253	0	Lepidoptera	0800	NA
417	2013	24-Nov	0828	Scolypopa australis	0	6759	0	Hemiptera	0800	NA
418	2013	24-Nov	0828	Syrphidae	0	2253	0	Diptera	0800	syrphid flies
419	2013	24-Nov	0828	Tipulidae	0	4506	0	Diptera	0800	other flies
420	2013	24-Nov	0828	Zorion guttigerum	0	2253	0	Coleoptera	0800	NA
421	2013	24-Nov	1820	Aphididae	0	3885	0	Hemiptera	1800	NA
422	2013	24-Nov	1820	Apis mellifera	0	7770	0	Hymenoptera	1800	NA
423	2013	24-Nov	1820	Araneae	0	3885	0	Araneae	1800	NA
424	2013	24-Nov	1820	Bibionidae	0	3885	0	Diptera	1800	other flies
425	2013	24-Nov	1820	Bombus ruderatus	0	3885	0	Hymenoptera	1800	other bees
426	2013	24-Nov	1820	Bombus terrestris	0	3885	0	Hymenoptera	1800	other bees
427	2013	24-Nov	1820	Calliprason pallidus	0	3885	0	Coleoptera	1800	other beetles
428	2013	24-Nov	1820	Coleoptera	0	7770	0	Coleoptera	1800	other beetles
429	2013	24-Nov	1820	Crambidae	0	3885	0	Lepidoptera	1800	NA
430	2013	24-Nov	1820	Culicidae	0	7770	0	Diptera	1800	NA
431	2013	24-Nov	1820	Curculionoidea	0	3885	0	Coleoptera	1800	other beetles
432	2013	24-Nov	1820	Dermaptera	0	3885	0	Dermaptera	1800	NA
433	2013	24-Nov	1820	Dermestidae	0	3885	0	Coleoptera	1800	other beetles
434	2013	24-Nov	1820	Diptera	0	3885	0	Diptera	1800	other flies
435	2013	24-Nov	1820	Drosophilidae	0	3885	0	Diptera	1800	other flies
436	2013	24-Nov	1820	Eristalis tenax	0	3885	0	Diptera	1800	syrphid flies
437	2013	24-Nov	1820	Heterocera	0	3885	0	Lepidoptera	1800	NA
438	2013	24-Nov	1820	Lasioglossum spp.	0	3885	0	Hymenoptera	1800	other bees
439	2013	24-Nov	1820	Leioproctus spp.	0	3885	0	Hymenoptera	1800	other bees
440	2013	24-Nov	1820	Melangyna novaezelandiae	0	3885	0	Diptera	1800	syrphid flies
441	2013	24-Nov	1820	Melanostoma fasciatum	0	3885	0	Diptera	1800	syrphid flies
442	2013	24-Nov	1820	Nematocera	0	3885	0	Diptera	1800	other flies
443	2013	24-Nov	1820	Neuroptera	0	3885	0	Neuroptera	1800	NA
444	2013	24-Nov	1820	Orocrambus flexiocellus	0	3885	0	Lepidoptera	1800	NA
445	2013	24-Nov	1820	Scolypopa australis	0	11655	0	Hemiptera	1800	NA
446	2013	24-Nov	1820	Syrphidae	0	3885	0	Diptera	1800	syrphid flies
447	2013	24-Nov	1820	Tipulidae	0	7770	0	Diptera	1800	other flies
448	2013	24-Nov	1820	Zorion guttigerum	0	3885	0	Coleoptera	1800	NA
449	2013	24-Nov	2024	Aphididae	0	3570	0	Hemiptera	2000	NA
450	2013	24-Nov	2024	Apis mellifera	0	7140	0	Hymenoptera	2000	NA
451	2013	24-Nov	2024	Araneae	0	3570	0	Araneae	2000	NA
452	2013	24-Nov	2024	Bibionidae	0	3570	0	Diptera	2000	other flies
453	2013	24-Nov	2024	Bombus ruderatus	0	3570	0	Hymenoptera	2000	other bees
454	2013	24-Nov	2024	Bombus terrestris	0	3570	0	Hymenoptera	2000	other bees
455	2013	24-Nov	2024	Calliprason pallidus	0	3570	0	Coleoptera	2000	other beetles
456	2013	24-Nov	2024	Coleoptera	0	7140	0	Coleoptera	2000	other beetles
457	2013	24-Nov	2024	Crambidae	0	3570	0	Lepidoptera	2000	NA
458	2013	24-Nov	2024	Culicidae	0	7140	0	Diptera	2000	NA
459	2013	24-Nov	2024	Curculionoidea	0	3570	0	Coleoptera	2000	other beetles
460	2013	24-Nov	2024	Dermaptera	0	3570	0	Dermaptera	2000	NA
461	2013	24-Nov	2024	Dermestidae	0	3570	0	Coleoptera	2000	other beetles
462	2013	24-Nov	2024	Diptera	0	3570	0	Diptera	2000	other flies
463	2013	24-Nov	2024	Drosophilidae	0	3570	0	Diptera	2000	other flies
464	2013	24-Nov	2024	Eristalis tenax	0	3570	0	Diptera	2000	syrphid flies
465	2013	24-Nov	2024	Heterocera	0	3570	0	Lepidoptera	2000	NA
466	2013	24-Nov	2024	Lasioglossum spp.	0	3570	0	Hymenoptera	2000	other bees
467	2013	24-Nov	2024	Leioproctus spp.	0	3570	0	Hymenoptera	2000	other bees
468	2013	24-Nov	2024	Melangyna novaezelandiae	0	3570	0	Diptera	2000	syrphid flies
469	2013	24-Nov	2024	Melanostoma fasciatum	0	3570	0	Diptera	2000	syrphid flies
470	2013	24-Nov	2024	Nematocera	0	3570	0	Diptera	2000	other flies
471	2013	24-Nov	2024	Neuroptera	0	3570	0	Neuroptera	2000	NA
472	2013	24-Nov	2024	Orocrambus flexiocellus	0	3570	0	Lepidoptera	2000	NA
473	2013	24-Nov	2024	Scolypopa australis	0	10710	0	Hemiptera	2000	NA
474	2013	24-Nov	2024	Syrphidae	0	3570	0	Diptera	2000	syrphid flies
475	2013	24-Nov	2024	Tipulidae	0	7140	0	Diptera	2000	other flies
476	2013	24-Nov	2024	Zorion guttigerum	0	3570	0	Coleoptera	2000	NA
477	2013	25-Nov	1023	Aphididae	0	7083	0	Hemiptera	1000	NA
478	2013	25-Nov	1023	Apis mellifera	28	14166	1.97656360299308	Hymenoptera	1000	NA
479	2013	25-Nov	1023	Araneae	0	7083	0	Araneae	1000	NA
480	2013	25-Nov	1023	Bibionidae	0	7083	0	Diptera	1000	other flies
481	2013	25-Nov	1023	Bombus ruderatus	0	7083	0	Hymenoptera	1000	other bees
482	2013	25-Nov	1023	Bombus terrestris	4	7083	0.564732457998024	Hymenoptera	1000	other bees
483	2013	25-Nov	1023	Calliprason pallidus	0	7083	0	Coleoptera	1000	other beetles
484	2013	25-Nov	1023	Coleoptera	1	14166	0.0705915572497529	Coleoptera	1000	other beetles
485	2013	25-Nov	1023	Crambidae	0	7083	0	Lepidoptera	1000	NA
486	2013	25-Nov	1023	Culicidae	1	14166	0.0705915572497529	Diptera	1000	NA
487	2013	25-Nov	1023	Curculionoidea	0	7083	0	Coleoptera	1000	other beetles
488	2013	25-Nov	1023	Dermaptera	2	7083	0.282366228999012	Dermaptera	1000	NA
489	2013	25-Nov	1023	Dermestidae	0	7083	0	Coleoptera	1000	other beetles
490	2013	25-Nov	1023	Diptera	0	7083	0	Diptera	1000	other flies
491	2013	25-Nov	1023	Drosophilidae	0	7083	0	Diptera	1000	other flies
492	2013	25-Nov	1023	Eristalis tenax	1	7083	0.141183114499506	Diptera	1000	syrphid flies
493	2013	25-Nov	1023	Heterocera	0	7083	0	Lepidoptera	1000	NA
494	2013	25-Nov	1023	Lasioglossum spp.	0	7083	0	Hymenoptera	1000	other bees
495	2013	25-Nov	1023	Leioproctus spp.	2	7083	0.282366228999012	Hymenoptera	1000	other bees
496	2013	25-Nov	1023	Melangyna novaezelandiae	0	7083	0	Diptera	1000	syrphid flies
497	2013	25-Nov	1023	Melanostoma fasciatum	0	7083	0	Diptera	1000	syrphid flies
498	2013	25-Nov	1023	Nematocera	0	7083	0	Diptera	1000	other flies
499	2013	25-Nov	1023	Neuroptera	0	7083	0	Neuroptera	1000	NA
500	2013	25-Nov	1023	Orocrambus flexiocellus	0	7083	0	Lepidoptera	1000	NA
501	2013	25-Nov	1023	Scolypopa australis	0	21249	0	Hemiptera	1000	NA
502	2013	25-Nov	1023	Syrphidae	1	7083	0.141183114499506	Diptera	1000	syrphid flies
503	2013	25-Nov	1023	Tipulidae	1	14166	0.0705915572497529	Diptera	1000	other flies
504	2013	25-Nov	1023	Zorion guttigerum	3	7083	0.423549343498518	Coleoptera	1000	NA
505	2013	25-Nov	1228	Aphididae	0	7026	0	Hemiptera	1200	NA
506	2013	25-Nov	1228	Apis mellifera	170	14052	12.0979220039852	Hymenoptera	1200	NA
507	2013	25-Nov	1228	Araneae	0	7026	0	Araneae	1200	NA
508	2013	25-Nov	1228	Bibionidae	0	7026	0	Diptera	1200	other flies
509	2013	25-Nov	1228	Bombus ruderatus	0	7026	0	Hymenoptera	1200	other bees
510	2013	25-Nov	1228	Bombus terrestris	2	7026	0.284656988329063	Hymenoptera	1200	other bees
511	2013	25-Nov	1228	Calliprason pallidus	0	7026	0	Coleoptera	1200	other beetles
512	2013	25-Nov	1228	Coleoptera	1	14052	0.0711642470822659	Coleoptera	1200	other beetles
513	2013	25-Nov	1228	Crambidae	1	7026	0.142328494164532	Lepidoptera	1200	NA
514	2013	25-Nov	1228	Culicidae	0	14052	0	Diptera	1200	NA
515	2013	25-Nov	1228	Curculionoidea	0	7026	0	Coleoptera	1200	other beetles
516	2013	25-Nov	1228	Dermaptera	0	7026	0	Dermaptera	1200	NA
517	2013	25-Nov	1228	Dermestidae	0	7026	0	Coleoptera	1200	other beetles
518	2013	25-Nov	1228	Diptera	0	7026	0	Diptera	1200	other flies
519	2013	25-Nov	1228	Drosophilidae	1	7026	0.142328494164532	Diptera	1200	other flies
520	2013	25-Nov	1228	Eristalis tenax	1	7026	0.142328494164532	Diptera	1200	syrphid flies
521	2013	25-Nov	1228	Heterocera	0	7026	0	Lepidoptera	1200	NA
522	2013	25-Nov	1228	Lasioglossum spp.	0	7026	0	Hymenoptera	1200	other bees
523	2013	25-Nov	1228	Leioproctus spp.	0	7026	0	Hymenoptera	1200	other bees
524	2013	25-Nov	1228	Melangyna novaezelandiae	0	7026	0	Diptera	1200	syrphid flies
525	2013	25-Nov	1228	Melanostoma fasciatum	1	7026	0.142328494164532	Diptera	1200	syrphid flies
526	2013	25-Nov	1228	Nematocera	0	7026	0	Diptera	1200	other flies
527	2013	25-Nov	1228	Neuroptera	0	7026	0	Neuroptera	1200	NA
528	2013	25-Nov	1228	Orocrambus flexiocellus	0	7026	0	Lepidoptera	1200	NA
529	2013	25-Nov	1228	Scolypopa australis	1	21078	0.0474428313881772	Hemiptera	1200	NA
530	2013	25-Nov	1228	Syrphidae	1	7026	0.142328494164532	Diptera	1200	syrphid flies
531	2013	25-Nov	1228	Tipulidae	2	14052	0.142328494164532	Diptera	1200	other flies
532	2013	25-Nov	1228	Zorion guttigerum	2	7026	0.284656988329063	Coleoptera	1200	NA
533	2013	25-Nov	1630	Aphididae	0	7301	0	Hemiptera	1600	NA
534	2013	25-Nov	1630	Apis mellifera	30	14602	2.05451308039995	Hymenoptera	1600	NA
535	2013	25-Nov	1630	Araneae	1	7301	0.13696753869333	Araneae	1600	NA
536	2013	25-Nov	1630	Bibionidae	0	7301	0	Diptera	1600	other flies
537	2013	25-Nov	1630	Bombus ruderatus	0	7301	0	Hymenoptera	1600	other bees
538	2013	25-Nov	1630	Bombus terrestris	1	7301	0.13696753869333	Hymenoptera	1600	other bees
539	2013	25-Nov	1630	Calliprason pallidus	0	7301	0	Coleoptera	1600	other beetles
540	2013	25-Nov	1630	Coleoptera	0	14602	0	Coleoptera	1600	other beetles
541	2013	25-Nov	1630	Crambidae	0	7301	0	Lepidoptera	1600	NA
542	2013	25-Nov	1630	Culicidae	1	14602	0.0684837693466648	Diptera	1600	NA
543	2013	25-Nov	1630	Curculionoidea	0	7301	0	Coleoptera	1600	other beetles
544	2013	25-Nov	1630	Dermaptera	1	7301	0.13696753869333	Dermaptera	1600	NA
545	2013	25-Nov	1630	Dermestidae	0	7301	0	Coleoptera	1600	other beetles
546	2013	25-Nov	1630	Diptera	0	7301	0	Diptera	1600	other flies
547	2013	25-Nov	1630	Drosophilidae	0	7301	0	Diptera	1600	other flies
548	2013	25-Nov	1630	Eristalis tenax	1	7301	0.13696753869333	Diptera	1600	syrphid flies
549	2013	25-Nov	1630	Heterocera	1	7301	0.13696753869333	Lepidoptera	1600	NA
550	2013	25-Nov	1630	Lasioglossum spp.	1	7301	0.13696753869333	Hymenoptera	1600	other bees
551	2013	25-Nov	1630	Leioproctus spp.	0	7301	0	Hymenoptera	1600	other bees
552	2013	25-Nov	1630	Melangyna novaezelandiae	0	7301	0	Diptera	1600	syrphid flies
553	2013	25-Nov	1630	Melanostoma fasciatum	0	7301	0	Diptera	1600	syrphid flies
554	2013	25-Nov	1630	Nematocera	0	7301	0	Diptera	1600	other flies
555	2013	25-Nov	1630	Neuroptera	0	7301	0	Neuroptera	1600	NA
556	2013	25-Nov	1630	Orocrambus flexiocellus	0	7301	0	Lepidoptera	1600	NA
557	2013	25-Nov	1630	Scolypopa australis	0	21903	0	Hemiptera	1600	NA
558	2013	25-Nov	1630	Syrphidae	0	7301	0	Diptera	1600	syrphid flies
559	2013	25-Nov	1630	Tipulidae	0	14602	0	Diptera	1600	other flies
560	2013	25-Nov	1630	Zorion guttigerum	0	7301	0	Coleoptera	1600	NA
561	2013	26-Nov	1026	Aphididae	0	8873	0	Hemiptera	1000	NA
562	2013	26-Nov	1026	Apis mellifera	34	17746	1.91592471542883	Hymenoptera	1000	NA
563	2013	26-Nov	1026	Araneae	0	8873	0	Araneae	1000	NA
564	2013	26-Nov	1026	Bibionidae	0	8873	0	Diptera	1000	other flies
565	2013	26-Nov	1026	Bombus ruderatus	0	8873	0	Hymenoptera	1000	other bees
566	2013	26-Nov	1026	Bombus terrestris	2	8873	0.225402907697509	Hymenoptera	1000	other bees
567	2013	26-Nov	1026	Calliprason pallidus	0	8873	0	Coleoptera	1000	other beetles
568	2013	26-Nov	1026	Coleoptera	0	17746	0	Coleoptera	1000	other beetles
569	2013	26-Nov	1026	Crambidae	0	8873	0	Lepidoptera	1000	NA
570	2013	26-Nov	1026	Culicidae	0	17746	0	Diptera	1000	NA
571	2013	26-Nov	1026	Curculionoidea	0	8873	0	Coleoptera	1000	other beetles
572	2013	26-Nov	1026	Dermaptera	0	8873	0	Dermaptera	1000	NA
573	2013	26-Nov	1026	Dermestidae	1	8873	0.112701453848755	Coleoptera	1000	other beetles
574	2013	26-Nov	1026	Diptera	1	8873	0.112701453848755	Diptera	1000	other flies
575	2013	26-Nov	1026	Drosophilidae	1	8873	0.112701453848755	Diptera	1000	other flies
576	2013	26-Nov	1026	Eristalis tenax	0	8873	0	Diptera	1000	syrphid flies
577	2013	26-Nov	1026	Heterocera	0	8873	0	Lepidoptera	1000	NA
578	2013	26-Nov	1026	Lasioglossum spp.	0	8873	0	Hymenoptera	1000	other bees
579	2013	26-Nov	1026	Leioproctus spp.	1	8873	0.112701453848755	Hymenoptera	1000	other bees
580	2013	26-Nov	1026	Melangyna novaezelandiae	2	8873	0.225402907697509	Diptera	1000	syrphid flies
581	2013	26-Nov	1026	Melanostoma fasciatum	0	8873	0	Diptera	1000	syrphid flies
582	2013	26-Nov	1026	Nematocera	0	8873	0	Diptera	1000	other flies
583	2013	26-Nov	1026	Neuroptera	0	8873	0	Neuroptera	1000	NA
584	2013	26-Nov	1026	Orocrambus flexiocellus	0	8873	0	Lepidoptera	1000	NA
585	2013	26-Nov	1026	Scolypopa australis	0	26619	0	Hemiptera	1000	NA
586	2013	26-Nov	1026	Syrphidae	0	8873	0	Diptera	1000	syrphid flies
587	2013	26-Nov	1026	Tipulidae	0	17746	0	Diptera	1000	other flies
588	2013	26-Nov	1026	Zorion guttigerum	1	8873	0.112701453848755	Coleoptera	1000	NA
589	2013	26-Nov	1225	Aphididae	0	8006	0	Hemiptera	1200	NA
590	2013	26-Nov	1225	Apis mellifera	124	16012	7.74419185610792	Hymenoptera	1200	NA
591	2013	26-Nov	1225	Araneae	1	8006	0.124906320259805	Araneae	1200	NA
592	2013	26-Nov	1225	Bibionidae	0	8006	0	Diptera	1200	other flies
593	2013	26-Nov	1225	Bombus ruderatus	0	8006	0	Hymenoptera	1200	other bees
594	2013	26-Nov	1225	Bombus terrestris	1	8006	0.124906320259805	Hymenoptera	1200	other bees
595	2013	26-Nov	1225	Calliprason pallidus	0	8006	0	Coleoptera	1200	other beetles
596	2013	26-Nov	1225	Coleoptera	0	16012	0	Coleoptera	1200	other beetles
597	2013	26-Nov	1225	Crambidae	0	8006	0	Lepidoptera	1200	NA
598	2013	26-Nov	1225	Culicidae	0	16012	0	Diptera	1200	NA
599	2013	26-Nov	1225	Curculionoidea	0	8006	0	Coleoptera	1200	other beetles
600	2013	26-Nov	1225	Dermaptera	0	8006	0	Dermaptera	1200	NA
601	2013	26-Nov	1225	Dermestidae	0	8006	0	Coleoptera	1200	other beetles
602	2013	26-Nov	1225	Diptera	0	8006	0	Diptera	1200	other flies
603	2013	26-Nov	1225	Drosophilidae	0	8006	0	Diptera	1200	other flies
604	2013	26-Nov	1225	Eristalis tenax	1	8006	0.124906320259805	Diptera	1200	syrphid flies
605	2013	26-Nov	1225	Heterocera	0	8006	0	Lepidoptera	1200	NA
606	2013	26-Nov	1225	Lasioglossum spp.	0	8006	0	Hymenoptera	1200	other bees
607	2013	26-Nov	1225	Leioproctus spp.	0	8006	0	Hymenoptera	1200	other bees
608	2013	26-Nov	1225	Melangyna novaezelandiae	1	8006	0.124906320259805	Diptera	1200	syrphid flies
609	2013	26-Nov	1225	Melanostoma fasciatum	0	8006	0	Diptera	1200	syrphid flies
610	2013	26-Nov	1225	Nematocera	0	8006	0	Diptera	1200	other flies
611	2013	26-Nov	1225	Neuroptera	0	8006	0	Neuroptera	1200	NA
612	2013	26-Nov	1225	Orocrambus flexiocellus	0	8006	0	Lepidoptera	1200	NA
613	2013	26-Nov	1225	Scolypopa australis	0	24018	0	Hemiptera	1200	NA
614	2013	26-Nov	1225	Syrphidae	1	8006	0.124906320259805	Diptera	1200	syrphid flies
615	2013	26-Nov	1225	Tipulidae	0	16012	0	Diptera	1200	other flies
616	2013	26-Nov	1225	Zorion guttigerum	0	8006	0	Coleoptera	1200	NA
617	2014	1-Dec	0032	Apis mellifera	0	2884	0	Hymenoptera	0000	NA
618	2014	1-Dec	0032	Araneae	1	1442	0.693481276005548	Araneae	0000	NA
619	2014	1-Dec	0032	Bibionidae	0	2884	0	Diptera	0000	other flies
620	2014	1-Dec	0032	Bombus ruderatus	0	1442	0	Hymenoptera	0000	other bees
621	2014	1-Dec	0032	Bombus terrestris	0	1442	0	Hymenoptera	0000	other bees
622	2014	1-Dec	0032	Calliphora vicina	0	1442	0	Diptera	0000	other flies
623	2014	1-Dec	0032	Calliprason pallidus	0	1442	0	Coleoptera	0000	other beetles
624	2014	1-Dec	0032	Chironomidae	0	1442	0	Diptera	0000	other flies
625	2014	1-Dec	0032	Chrysomelidae	0	2884	0	Coleoptera	0000	other beetles
626	2014	1-Dec	0032	Coleoptera	1	1442	0.693481276005548	Coleoptera	0000	other beetles
627	2014	1-Dec	0032	Costelytra zealandica	0	1442	0	Coleoptera	0000	other beetles
628	2014	1-Dec	0032	Crambidae	0	1442	0	Lepidoptera	0000	NA
629	2014	1-Dec	0032	Culicidae	0	2884	0	Diptera	0000	NA
630	2014	1-Dec	0032	Curculionoidea	0	1442	0	Coleoptera	0000	other beetles
631	2014	1-Dec	0032	Dermaptera	1	1442	0.693481276005548	Dermaptera	0000	NA
632	2014	1-Dec	0032	Dermestidae	0	1442	0	Coleoptera	0000	other beetles
633	2014	1-Dec	0032	Diptera	0	2884	0	Diptera	0000	other flies
634	2014	1-Dec	0032	Drosophilidae	0	1442	0	Diptera	0000	other flies
635	2014	1-Dec	0032	Eristalis tenax	0	1442	0	Diptera	0000	syrphid flies
636	2014	1-Dec	0032	Hemerobiidae	1	1442	0.693481276005548	Neuroptera	0000	NA
637	2014	1-Dec	0032	Heterocera	0	1442	0	Lepidoptera	0000	NA
638	2014	1-Dec	0032	Isopoda	0	1442	0	Isopoda	0000	NA
639	2014	1-Dec	0032	Lasioglossum spp.	0	1442	0	Hymenoptera	0000	other bees
640	2014	1-Dec	0032	Leioproctus spp.	0	1442	0	Hymenoptera	0000	other bees
641	2014	1-Dec	0032	Melangyna novaezelandiae	0	1442	0	Diptera	0000	syrphid flies
642	2014	1-Dec	0032	Neuroptera	0	1442	0	Neuroptera	0000	NA
643	2014	1-Dec	0032	Opiliones	0	1442	0	Opiliones	0000	NA
644	2014	1-Dec	0032	Orocrambus flexiocellus	0	1442	0	Lepidoptera	0000	NA
645	2014	1-Dec	0032	Psychodidae	0	1442	0	Diptera	0000	NA
646	2014	1-Dec	0032	Pyronota festiva	0	1442	0	Coleoptera	0000	other beetles
647	2014	1-Dec	0032	Sciaroidea	0	1442	0	Diptera	0000	other flies
648	2014	1-Dec	0032	Syrphidae	0	1442	0	Diptera	0000	syrphid flies
649	2014	1-Dec	0032	Thysanoptera	0	1442	0	Thysanoptera	0000	NA
650	2014	1-Dec	0032	Tipulidae	0	2884	0	Diptera	0000	other flies
651	2014	1-Dec	0032	Zorion guttigerum	0	1442	0	Coleoptera	0000	NA
652	2014	1-Dec	0041	Apis mellifera	0	2780	0	Hymenoptera	0000	NA
653	2014	1-Dec	0041	Araneae	0	1390	0	Araneae	0000	NA
654	2014	1-Dec	0041	Bibionidae	0	2780	0	Diptera	0000	other flies
655	2014	1-Dec	0041	Bombus ruderatus	0	1390	0	Hymenoptera	0000	other bees
656	2014	1-Dec	0041	Bombus terrestris	0	1390	0	Hymenoptera	0000	other bees
657	2014	1-Dec	0041	Calliphora vicina	0	1390	0	Diptera	0000	other flies
658	2014	1-Dec	0041	Calliprason pallidus	0	1390	0	Coleoptera	0000	other beetles
659	2014	1-Dec	0041	Chironomidae	0	1390	0	Diptera	0000	other flies
660	2014	1-Dec	0041	Chrysomelidae	1	2780	0.359712230215827	Coleoptera	0000	other beetles
661	2014	1-Dec	0041	Coleoptera	0	1390	0	Coleoptera	0000	other beetles
662	2014	1-Dec	0041	Costelytra zealandica	0	1390	0	Coleoptera	0000	other beetles
663	2014	1-Dec	0041	Crambidae	0	1390	0	Lepidoptera	0000	NA
664	2014	1-Dec	0041	Culicidae	0	2780	0	Diptera	0000	NA
665	2014	1-Dec	0041	Curculionoidea	0	1390	0	Coleoptera	0000	other beetles
666	2014	1-Dec	0041	Dermaptera	5	1390	3.59712230215827	Dermaptera	0000	NA
667	2014	1-Dec	0041	Dermestidae	0	1390	0	Coleoptera	0000	other beetles
668	2014	1-Dec	0041	Diptera	0	2780	0	Diptera	0000	other flies
669	2014	1-Dec	0041	Drosophilidae	0	1390	0	Diptera	0000	other flies
670	2014	1-Dec	0041	Eristalis tenax	0	1390	0	Diptera	0000	syrphid flies
671	2014	1-Dec	0041	Hemerobiidae	0	1390	0	Neuroptera	0000	NA
672	2014	1-Dec	0041	Heterocera	0	1390	0	Lepidoptera	0000	NA
673	2014	1-Dec	0041	Isopoda	0	1390	0	Isopoda	0000	NA
674	2014	1-Dec	0041	Lasioglossum spp.	0	1390	0	Hymenoptera	0000	other bees
675	2014	1-Dec	0041	Leioproctus spp.	0	1390	0	Hymenoptera	0000	other bees
676	2014	1-Dec	0041	Melangyna novaezelandiae	0	1390	0	Diptera	0000	syrphid flies
677	2014	1-Dec	0041	Neuroptera	0	1390	0	Neuroptera	0000	NA
678	2014	1-Dec	0041	Opiliones	0	1390	0	Opiliones	0000	NA
679	2014	1-Dec	0041	Orocrambus flexiocellus	0	1390	0	Lepidoptera	0000	NA
680	2014	1-Dec	0041	Psychodidae	10	1390	7.19424460431655	Diptera	0000	NA
681	2014	1-Dec	0041	Pyronota festiva	0	1390	0	Coleoptera	0000	other beetles
682	2014	1-Dec	0041	Sciaroidea	1	1390	0.719424460431655	Diptera	0000	other flies
683	2014	1-Dec	0041	Syrphidae	0	1390	0	Diptera	0000	syrphid flies
684	2014	1-Dec	0041	Thysanoptera	0	1390	0	Thysanoptera	0000	NA
685	2014	1-Dec	0041	Tipulidae	0	2780	0	Diptera	0000	other flies
686	2014	1-Dec	0041	Zorion guttigerum	1	1390	0.719424460431655	Coleoptera	0000	NA
687	2014	1-Dec	0045	Apis mellifera	0	3822	0	Hymenoptera	0000	NA
688	2014	1-Dec	0045	Araneae	1	1911	0.523286237571952	Araneae	0000	NA
689	2014	1-Dec	0045	Bibionidae	0	3822	0	Diptera	0000	other flies
690	2014	1-Dec	0045	Bombus ruderatus	0	1911	0	Hymenoptera	0000	other bees
691	2014	1-Dec	0045	Bombus terrestris	0	1911	0	Hymenoptera	0000	other bees
692	2014	1-Dec	0045	Calliphora vicina	0	1911	0	Diptera	0000	other flies
693	2014	1-Dec	0045	Calliprason pallidus	0	1911	0	Coleoptera	0000	other beetles
694	2014	1-Dec	0045	Chironomidae	0	1911	0	Diptera	0000	other flies
695	2014	1-Dec	0045	Chrysomelidae	0	3822	0	Coleoptera	0000	other beetles
696	2014	1-Dec	0045	Coleoptera	0	1911	0	Coleoptera	0000	other beetles
697	2014	1-Dec	0045	Costelytra zealandica	0	1911	0	Coleoptera	0000	other beetles
698	2014	1-Dec	0045	Crambidae	0	1911	0	Lepidoptera	0000	NA
699	2014	1-Dec	0045	Culicidae	0	3822	0	Diptera	0000	NA
700	2014	1-Dec	0045	Curculionoidea	0	1911	0	Coleoptera	0000	other beetles
701	2014	1-Dec	0045	Dermaptera	0	1911	0	Dermaptera	0000	NA
702	2014	1-Dec	0045	Dermestidae	0	1911	0	Coleoptera	0000	other beetles
703	2014	1-Dec	0045	Diptera	0	3822	0	Diptera	0000	other flies
704	2014	1-Dec	0045	Drosophilidae	0	1911	0	Diptera	0000	other flies
705	2014	1-Dec	0045	Eristalis tenax	0	1911	0	Diptera	0000	syrphid flies
706	2014	1-Dec	0045	Hemerobiidae	0	1911	0	Neuroptera	0000	NA
707	2014	1-Dec	0045	Heterocera	0	1911	0	Lepidoptera	0000	NA
708	2014	1-Dec	0045	Isopoda	0	1911	0	Isopoda	0000	NA
709	2014	1-Dec	0045	Lasioglossum spp.	0	1911	0	Hymenoptera	0000	other bees
710	2014	1-Dec	0045	Leioproctus spp.	0	1911	0	Hymenoptera	0000	other bees
711	2014	1-Dec	0045	Melangyna novaezelandiae	0	1911	0	Diptera	0000	syrphid flies
712	2014	1-Dec	0045	Neuroptera	0	1911	0	Neuroptera	0000	NA
713	2014	1-Dec	0045	Opiliones	0	1911	0	Opiliones	0000	NA
714	2014	1-Dec	0045	Orocrambus flexiocellus	0	1911	0	Lepidoptera	0000	NA
715	2014	1-Dec	0045	Psychodidae	0	1911	0	Diptera	0000	NA
716	2014	1-Dec	0045	Pyronota festiva	0	1911	0	Coleoptera	0000	other beetles
717	2014	1-Dec	0045	Sciaroidea	0	1911	0	Diptera	0000	other flies
718	2014	1-Dec	0045	Syrphidae	0	1911	0	Diptera	0000	syrphid flies
719	2014	1-Dec	0045	Thysanoptera	0	1911	0	Thysanoptera	0000	NA
720	2014	1-Dec	0045	Tipulidae	0	3822	0	Diptera	0000	other flies
721	2014	1-Dec	0045	Zorion guttigerum	0	1911	0	Coleoptera	0000	NA
722	2014	1-Dec	0052	Apis mellifera	0	3388	0	Hymenoptera	0000	NA
723	2014	1-Dec	0052	Araneae	0	1694	0	Araneae	0000	NA
724	2014	1-Dec	0052	Bibionidae	0	3388	0	Diptera	0000	other flies
725	2014	1-Dec	0052	Bombus ruderatus	0	1694	0	Hymenoptera	0000	other bees
726	2014	1-Dec	0052	Bombus terrestris	0	1694	0	Hymenoptera	0000	other bees
727	2014	1-Dec	0052	Calliphora vicina	0	1694	0	Diptera	0000	other flies
728	2014	1-Dec	0052	Calliprason pallidus	0	1694	0	Coleoptera	0000	other beetles
729	2014	1-Dec	0052	Chironomidae	0	1694	0	Diptera	0000	other flies
730	2014	1-Dec	0052	Chrysomelidae	0	3388	0	Coleoptera	0000	other beetles
731	2014	1-Dec	0052	Coleoptera	0	1694	0	Coleoptera	0000	other beetles
732	2014	1-Dec	0052	Costelytra zealandica	1	1694	0.590318772136954	Coleoptera	0000	other beetles
733	2014	1-Dec	0052	Crambidae	0	1694	0	Lepidoptera	0000	NA
734	2014	1-Dec	0052	Culicidae	1	3388	0.295159386068477	Diptera	0000	NA
735	2014	1-Dec	0052	Curculionoidea	0	1694	0	Coleoptera	0000	other beetles
736	2014	1-Dec	0052	Dermaptera	8	1694	4.72255017709563	Dermaptera	0000	NA
737	2014	1-Dec	0052	Dermestidae	0	1694	0	Coleoptera	0000	other beetles
738	2014	1-Dec	0052	Diptera	0	3388	0	Diptera	0000	other flies
739	2014	1-Dec	0052	Drosophilidae	0	1694	0	Diptera	0000	other flies
740	2014	1-Dec	0052	Eristalis tenax	0	1694	0	Diptera	0000	syrphid flies
741	2014	1-Dec	0052	Hemerobiidae	0	1694	0	Neuroptera	0000	NA
742	2014	1-Dec	0052	Heterocera	0	1694	0	Lepidoptera	0000	NA
743	2014	1-Dec	0052	Isopoda	0	1694	0	Isopoda	0000	NA
744	2014	1-Dec	0052	Lasioglossum spp.	0	1694	0	Hymenoptera	0000	other bees
745	2014	1-Dec	0052	Leioproctus spp.	0	1694	0	Hymenoptera	0000	other bees
746	2014	1-Dec	0052	Melangyna novaezelandiae	0	1694	0	Diptera	0000	syrphid flies
747	2014	1-Dec	0052	Neuroptera	0	1694	0	Neuroptera	0000	NA
748	2014	1-Dec	0052	Opiliones	0	1694	0	Opiliones	0000	NA
749	2014	1-Dec	0052	Orocrambus flexiocellus	0	1694	0	Lepidoptera	0000	NA
750	2014	1-Dec	0052	Psychodidae	7	1694	4.13223140495868	Diptera	0000	NA
751	2014	1-Dec	0052	Pyronota festiva	0	1694	0	Coleoptera	0000	other beetles
752	2014	1-Dec	0052	Sciaroidea	0	1694	0	Diptera	0000	other flies
753	2014	1-Dec	0052	Syrphidae	0	1694	0	Diptera	0000	syrphid flies
754	2014	1-Dec	0052	Thysanoptera	0	1694	0	Thysanoptera	0000	NA
755	2014	1-Dec	0052	Tipulidae	0	3388	0	Diptera	0000	other flies
756	2014	1-Dec	0052	Zorion guttigerum	0	1694	0	Coleoptera	0000	NA
757	2014	1-Dec	0645	Apis mellifera	0	1820	0	Hymenoptera	0600	NA
758	2014	1-Dec	0645	Araneae	0	910	0	Araneae	0600	NA
759	2014	1-Dec	0645	Bibionidae	0	1820	0	Diptera	0600	other flies
760	2014	1-Dec	0645	Bombus ruderatus	0	910	0	Hymenoptera	0600	other bees
761	2014	1-Dec	0645	Bombus terrestris	0	910	0	Hymenoptera	0600	other bees
762	2014	1-Dec	0645	Calliphora vicina	0	910	0	Diptera	0600	other flies
763	2014	1-Dec	0645	Calliprason pallidus	0	910	0	Coleoptera	0600	other beetles
764	2014	1-Dec	0645	Chironomidae	0	910	0	Diptera	0600	other flies
765	2014	1-Dec	0645	Chrysomelidae	0	1820	0	Coleoptera	0600	other beetles
766	2014	1-Dec	0645	Coleoptera	0	910	0	Coleoptera	0600	other beetles
767	2014	1-Dec	0645	Costelytra zealandica	0	910	0	Coleoptera	0600	other beetles
768	2014	1-Dec	0645	Crambidae	0	910	0	Lepidoptera	0600	NA
769	2014	1-Dec	0645	Culicidae	0	1820	0	Diptera	0600	NA
770	2014	1-Dec	0645	Curculionoidea	0	910	0	Coleoptera	0600	other beetles
771	2014	1-Dec	0645	Dermaptera	0	910	0	Dermaptera	0600	NA
772	2014	1-Dec	0645	Dermestidae	0	910	0	Coleoptera	0600	other beetles
773	2014	1-Dec	0645	Diptera	2	1820	1.0989010989011	Diptera	0600	other flies
774	2014	1-Dec	0645	Drosophilidae	0	910	0	Diptera	0600	other flies
775	2014	1-Dec	0645	Eristalis tenax	0	910	0	Diptera	0600	syrphid flies
776	2014	1-Dec	0645	Hemerobiidae	0	910	0	Neuroptera	0600	NA
777	2014	1-Dec	0645	Heterocera	0	910	0	Lepidoptera	0600	NA
778	2014	1-Dec	0645	Isopoda	0	910	0	Isopoda	0600	NA
779	2014	1-Dec	0645	Lasioglossum spp.	0	910	0	Hymenoptera	0600	other bees
780	2014	1-Dec	0645	Leioproctus spp.	0	910	0	Hymenoptera	0600	other bees
781	2014	1-Dec	0645	Melangyna novaezelandiae	0	910	0	Diptera	0600	syrphid flies
782	2014	1-Dec	0645	Neuroptera	0	910	0	Neuroptera	0600	NA
783	2014	1-Dec	0645	Opiliones	0	910	0	Opiliones	0600	NA
784	2014	1-Dec	0645	Orocrambus flexiocellus	0	910	0	Lepidoptera	0600	NA
785	2014	1-Dec	0645	Psychodidae	0	910	0	Diptera	0600	NA
786	2014	1-Dec	0645	Pyronota festiva	0	910	0	Coleoptera	0600	other beetles
787	2014	1-Dec	0645	Sciaroidea	0	910	0	Diptera	0600	other flies
788	2014	1-Dec	0645	Syrphidae	0	910	0	Diptera	0600	syrphid flies
789	2014	1-Dec	0645	Thysanoptera	0	910	0	Thysanoptera	0600	NA
790	2014	1-Dec	0645	Tipulidae	0	1820	0	Diptera	0600	other flies
791	2014	1-Dec	0645	Zorion guttigerum	0	910	0	Coleoptera	0600	NA
792	2014	1-Dec	0653	Apis mellifera	0	3796	0	Hymenoptera	0600	NA
793	2014	1-Dec	0653	Araneae	0	1898	0	Araneae	0600	NA
794	2014	1-Dec	0653	Bibionidae	0	3796	0	Diptera	0600	other flies
795	2014	1-Dec	0653	Bombus ruderatus	0	1898	0	Hymenoptera	0600	other bees
796	2014	1-Dec	0653	Bombus terrestris	0	1898	0	Hymenoptera	0600	other bees
797	2014	1-Dec	0653	Calliphora vicina	0	1898	0	Diptera	0600	other flies
798	2014	1-Dec	0653	Calliprason pallidus	0	1898	0	Coleoptera	0600	other beetles
799	2014	1-Dec	0653	Chironomidae	0	1898	0	Diptera	0600	other flies
800	2014	1-Dec	0653	Chrysomelidae	0	3796	0	Coleoptera	0600	other beetles
801	2014	1-Dec	0653	Coleoptera	0	1898	0	Coleoptera	0600	other beetles
802	2014	1-Dec	0653	Costelytra zealandica	0	1898	0	Coleoptera	0600	other beetles
803	2014	1-Dec	0653	Crambidae	0	1898	0	Lepidoptera	0600	NA
804	2014	1-Dec	0653	Culicidae	0	3796	0	Diptera	0600	NA
805	2014	1-Dec	0653	Curculionoidea	0	1898	0	Coleoptera	0600	other beetles
806	2014	1-Dec	0653	Dermaptera	0	1898	0	Dermaptera	0600	NA
807	2014	1-Dec	0653	Dermestidae	0	1898	0	Coleoptera	0600	other beetles
808	2014	1-Dec	0653	Diptera	0	3796	0	Diptera	0600	other flies
809	2014	1-Dec	0653	Drosophilidae	0	1898	0	Diptera	0600	other flies
810	2014	1-Dec	0653	Eristalis tenax	0	1898	0	Diptera	0600	syrphid flies
811	2014	1-Dec	0653	Hemerobiidae	0	1898	0	Neuroptera	0600	NA
812	2014	1-Dec	0653	Heterocera	0	1898	0	Lepidoptera	0600	NA
813	2014	1-Dec	0653	Isopoda	0	1898	0	Isopoda	0600	NA
814	2014	1-Dec	0653	Lasioglossum spp.	0	1898	0	Hymenoptera	0600	other bees
815	2014	1-Dec	0653	Leioproctus spp.	0	1898	0	Hymenoptera	0600	other bees
816	2014	1-Dec	0653	Melangyna novaezelandiae	0	1898	0	Diptera	0600	syrphid flies
817	2014	1-Dec	0653	Neuroptera	0	1898	0	Neuroptera	0600	NA
818	2014	1-Dec	0653	Opiliones	0	1898	0	Opiliones	0600	NA
819	2014	1-Dec	0653	Orocrambus flexiocellus	0	1898	0	Lepidoptera	0600	NA
820	2014	1-Dec	0653	Psychodidae	0	1898	0	Diptera	0600	NA
821	2014	1-Dec	0653	Pyronota festiva	0	1898	0	Coleoptera	0600	other beetles
822	2014	1-Dec	0653	Sciaroidea	0	1898	0	Diptera	0600	other flies
823	2014	1-Dec	0653	Syrphidae	0	1898	0	Diptera	0600	syrphid flies
824	2014	1-Dec	0653	Thysanoptera	0	1898	0	Thysanoptera	0600	NA
825	2014	1-Dec	0653	Tipulidae	0	3796	0	Diptera	0600	other flies
826	2014	1-Dec	0653	Zorion guttigerum	1	1898	0.526870389884089	Coleoptera	0600	NA
827	2014	1-Dec	0658	Apis mellifera	0	3188	0	Hymenoptera	0600	NA
828	2014	1-Dec	0658	Araneae	0	1594	0	Araneae	0600	NA
829	2014	1-Dec	0658	Bibionidae	0	3188	0	Diptera	0600	other flies
830	2014	1-Dec	0658	Bombus ruderatus	0	1594	0	Hymenoptera	0600	other bees
831	2014	1-Dec	0658	Bombus terrestris	0	1594	0	Hymenoptera	0600	other bees
832	2014	1-Dec	0658	Calliphora vicina	0	1594	0	Diptera	0600	other flies
833	2014	1-Dec	0658	Calliprason pallidus	0	1594	0	Coleoptera	0600	other beetles
834	2014	1-Dec	0658	Chironomidae	0	1594	0	Diptera	0600	other flies
835	2014	1-Dec	0658	Chrysomelidae	0	3188	0	Coleoptera	0600	other beetles
836	2014	1-Dec	0658	Coleoptera	0	1594	0	Coleoptera	0600	other beetles
837	2014	1-Dec	0658	Costelytra zealandica	0	1594	0	Coleoptera	0600	other beetles
838	2014	1-Dec	0658	Crambidae	0	1594	0	Lepidoptera	0600	NA
839	2014	1-Dec	0658	Culicidae	0	3188	0	Diptera	0600	NA
840	2014	1-Dec	0658	Curculionoidea	0	1594	0	Coleoptera	0600	other beetles
841	2014	1-Dec	0658	Dermaptera	0	1594	0	Dermaptera	0600	NA
842	2014	1-Dec	0658	Dermestidae	0	1594	0	Coleoptera	0600	other beetles
843	2014	1-Dec	0658	Diptera	1	3188	0.313676286072773	Diptera	0600	other flies
844	2014	1-Dec	0658	Drosophilidae	0	1594	0	Diptera	0600	other flies
845	2014	1-Dec	0658	Eristalis tenax	0	1594	0	Diptera	0600	syrphid flies
846	2014	1-Dec	0658	Hemerobiidae	0	1594	0	Neuroptera	0600	NA
847	2014	1-Dec	0658	Heterocera	0	1594	0	Lepidoptera	0600	NA
848	2014	1-Dec	0658	Isopoda	0	1594	0	Isopoda	0600	NA
849	2014	1-Dec	0658	Lasioglossum spp.	0	1594	0	Hymenoptera	0600	other bees
850	2014	1-Dec	0658	Leioproctus spp.	0	1594	0	Hymenoptera	0600	other bees
851	2014	1-Dec	0658	Melangyna novaezelandiae	0	1594	0	Diptera	0600	syrphid flies
852	2014	1-Dec	0658	Neuroptera	0	1594	0	Neuroptera	0600	NA
853	2014	1-Dec	0658	Opiliones	0	1594	0	Opiliones	0600	NA
854	2014	1-Dec	0658	Orocrambus flexiocellus	0	1594	0	Lepidoptera	0600	NA
855	2014	1-Dec	0658	Psychodidae	0	1594	0	Diptera	0600	NA
856	2014	1-Dec	0658	Pyronota festiva	0	1594	0	Coleoptera	0600	other beetles
857	2014	1-Dec	0658	Sciaroidea	0	1594	0	Diptera	0600	other flies
858	2014	1-Dec	0658	Syrphidae	0	1594	0	Diptera	0600	syrphid flies
859	2014	1-Dec	0658	Thysanoptera	0	1594	0	Thysanoptera	0600	NA
860	2014	1-Dec	0658	Tipulidae	0	3188	0	Diptera	0600	other flies
861	2014	1-Dec	0658	Zorion guttigerum	0	1594	0	Coleoptera	0600	NA
862	2014	1-Dec	0707	Apis mellifera	0	3208	0	Hymenoptera	0600	NA
863	2014	1-Dec	0707	Araneae	0	1604	0	Araneae	0600	NA
864	2014	1-Dec	0707	Bibionidae	0	3208	0	Diptera	0600	other flies
865	2014	1-Dec	0707	Bombus ruderatus	0	1604	0	Hymenoptera	0600	other bees
866	2014	1-Dec	0707	Bombus terrestris	0	1604	0	Hymenoptera	0600	other bees
867	2014	1-Dec	0707	Calliphora vicina	0	1604	0	Diptera	0600	other flies
868	2014	1-Dec	0707	Calliprason pallidus	0	1604	0	Coleoptera	0600	other beetles
869	2014	1-Dec	0707	Chironomidae	0	1604	0	Diptera	0600	other flies
870	2014	1-Dec	0707	Chrysomelidae	0	3208	0	Coleoptera	0600	other beetles
871	2014	1-Dec	0707	Coleoptera	0	1604	0	Coleoptera	0600	other beetles
872	2014	1-Dec	0707	Costelytra zealandica	0	1604	0	Coleoptera	0600	other beetles
873	2014	1-Dec	0707	Crambidae	0	1604	0	Lepidoptera	0600	NA
874	2014	1-Dec	0707	Culicidae	0	3208	0	Diptera	0600	NA
875	2014	1-Dec	0707	Curculionoidea	0	1604	0	Coleoptera	0600	other beetles
876	2014	1-Dec	0707	Dermaptera	0	1604	0	Dermaptera	0600	NA
877	2014	1-Dec	0707	Dermestidae	0	1604	0	Coleoptera	0600	other beetles
878	2014	1-Dec	0707	Diptera	0	3208	0	Diptera	0600	other flies
879	2014	1-Dec	0707	Drosophilidae	0	1604	0	Diptera	0600	other flies
880	2014	1-Dec	0707	Eristalis tenax	0	1604	0	Diptera	0600	syrphid flies
881	2014	1-Dec	0707	Hemerobiidae	0	1604	0	Neuroptera	0600	NA
882	2014	1-Dec	0707	Heterocera	0	1604	0	Lepidoptera	0600	NA
883	2014	1-Dec	0707	Isopoda	0	1604	0	Isopoda	0600	NA
884	2014	1-Dec	0707	Lasioglossum spp.	0	1604	0	Hymenoptera	0600	other bees
885	2014	1-Dec	0707	Leioproctus spp.	0	1604	0	Hymenoptera	0600	other bees
886	2014	1-Dec	0707	Melangyna novaezelandiae	0	1604	0	Diptera	0600	syrphid flies
887	2014	1-Dec	0707	Neuroptera	0	1604	0	Neuroptera	0600	NA
888	2014	1-Dec	0707	Opiliones	0	1604	0	Opiliones	0600	NA
889	2014	1-Dec	0707	Orocrambus flexiocellus	0	1604	0	Lepidoptera	0600	NA
890	2014	1-Dec	0707	Psychodidae	0	1604	0	Diptera	0600	NA
891	2014	1-Dec	0707	Pyronota festiva	0	1604	0	Coleoptera	0600	other beetles
892	2014	1-Dec	0707	Sciaroidea	0	1604	0	Diptera	0600	other flies
893	2014	1-Dec	0707	Syrphidae	0	1604	0	Diptera	0600	syrphid flies
894	2014	1-Dec	0707	Thysanoptera	0	1604	0	Thysanoptera	0600	NA
895	2014	1-Dec	0707	Tipulidae	0	3208	0	Diptera	0600	other flies
896	2014	1-Dec	0707	Zorion guttigerum	0	1604	0	Coleoptera	0600	NA
897	2014	1-Dec	0839	Apis mellifera	4	3266	1.22473974280465	Hymenoptera	0800	NA
898	2014	1-Dec	0839	Araneae	0	1633	0	Araneae	0800	NA
899	2014	1-Dec	0839	Bibionidae	0	3266	0	Diptera	0800	other flies
900	2014	1-Dec	0839	Bombus ruderatus	0	1633	0	Hymenoptera	0800	other bees
901	2014	1-Dec	0839	Bombus terrestris	0	1633	0	Hymenoptera	0800	other bees
902	2014	1-Dec	0839	Calliphora vicina	0	1633	0	Diptera	0800	other flies
903	2014	1-Dec	0839	Calliprason pallidus	0	1633	0	Coleoptera	0800	other beetles
904	2014	1-Dec	0839	Chironomidae	0	1633	0	Diptera	0800	other flies
905	2014	1-Dec	0839	Chrysomelidae	0	3266	0	Coleoptera	0800	other beetles
906	2014	1-Dec	0839	Coleoptera	0	1633	0	Coleoptera	0800	other beetles
907	2014	1-Dec	0839	Costelytra zealandica	0	1633	0	Coleoptera	0800	other beetles
908	2014	1-Dec	0839	Crambidae	0	1633	0	Lepidoptera	0800	NA
909	2014	1-Dec	0839	Culicidae	0	3266	0	Diptera	0800	NA
910	2014	1-Dec	0839	Curculionoidea	0	1633	0	Coleoptera	0800	other beetles
911	2014	1-Dec	0839	Dermaptera	0	1633	0	Dermaptera	0800	NA
912	2014	1-Dec	0839	Dermestidae	0	1633	0	Coleoptera	0800	other beetles
913	2014	1-Dec	0839	Diptera	1	3266	0.306184935701164	Diptera	0800	other flies
914	2014	1-Dec	0839	Drosophilidae	0	1633	0	Diptera	0800	other flies
915	2014	1-Dec	0839	Eristalis tenax	0	1633	0	Diptera	0800	syrphid flies
916	2014	1-Dec	0839	Hemerobiidae	0	1633	0	Neuroptera	0800	NA
917	2014	1-Dec	0839	Heterocera	0	1633	0	Lepidoptera	0800	NA
918	2014	1-Dec	0839	Isopoda	0	1633	0	Isopoda	0800	NA
919	2014	1-Dec	0839	Lasioglossum spp.	0	1633	0	Hymenoptera	0800	other bees
920	2014	1-Dec	0839	Leioproctus spp.	0	1633	0	Hymenoptera	0800	other bees
921	2014	1-Dec	0839	Melangyna novaezelandiae	0	1633	0	Diptera	0800	syrphid flies
922	2014	1-Dec	0839	Neuroptera	0	1633	0	Neuroptera	0800	NA
923	2014	1-Dec	0839	Opiliones	0	1633	0	Opiliones	0800	NA
924	2014	1-Dec	0839	Orocrambus flexiocellus	0	1633	0	Lepidoptera	0800	NA
925	2014	1-Dec	0839	Psychodidae	0	1633	0	Diptera	0800	NA
926	2014	1-Dec	0839	Pyronota festiva	0	1633	0	Coleoptera	0800	other beetles
927	2014	1-Dec	0839	Sciaroidea	0	1633	0	Diptera	0800	other flies
928	2014	1-Dec	0839	Syrphidae	0	1633	0	Diptera	0800	syrphid flies
929	2014	1-Dec	0839	Thysanoptera	0	1633	0	Thysanoptera	0800	NA
930	2014	1-Dec	0839	Tipulidae	1	3266	0.306184935701164	Diptera	0800	other flies
931	2014	1-Dec	0839	Zorion guttigerum	0	1633	0	Coleoptera	0800	NA
932	2014	1-Dec	0845	Apis mellifera	2	3584	0.558035714285714	Hymenoptera	0800	NA
933	2014	1-Dec	0845	Araneae	0	1792	0	Araneae	0800	NA
934	2014	1-Dec	0845	Bibionidae	0	3584	0	Diptera	0800	other flies
935	2014	1-Dec	0845	Bombus ruderatus	0	1792	0	Hymenoptera	0800	other bees
936	2014	1-Dec	0845	Bombus terrestris	0	1792	0	Hymenoptera	0800	other bees
937	2014	1-Dec	0845	Calliphora vicina	0	1792	0	Diptera	0800	other flies
938	2014	1-Dec	0845	Calliprason pallidus	0	1792	0	Coleoptera	0800	other beetles
939	2014	1-Dec	0845	Chironomidae	0	1792	0	Diptera	0800	other flies
940	2014	1-Dec	0845	Chrysomelidae	0	3584	0	Coleoptera	0800	other beetles
941	2014	1-Dec	0845	Coleoptera	0	1792	0	Coleoptera	0800	other beetles
942	2014	1-Dec	0845	Costelytra zealandica	0	1792	0	Coleoptera	0800	other beetles
943	2014	1-Dec	0845	Crambidae	0	1792	0	Lepidoptera	0800	NA
944	2014	1-Dec	0845	Culicidae	0	3584	0	Diptera	0800	NA
945	2014	1-Dec	0845	Curculionoidea	0	1792	0	Coleoptera	0800	other beetles
946	2014	1-Dec	0845	Dermaptera	0	1792	0	Dermaptera	0800	NA
947	2014	1-Dec	0845	Dermestidae	0	1792	0	Coleoptera	0800	other beetles
948	2014	1-Dec	0845	Diptera	0	3584	0	Diptera	0800	other flies
949	2014	1-Dec	0845	Drosophilidae	0	1792	0	Diptera	0800	other flies
950	2014	1-Dec	0845	Eristalis tenax	0	1792	0	Diptera	0800	syrphid flies
951	2014	1-Dec	0845	Hemerobiidae	0	1792	0	Neuroptera	0800	NA
952	2014	1-Dec	0845	Heterocera	0	1792	0	Lepidoptera	0800	NA
953	2014	1-Dec	0845	Isopoda	0	1792	0	Isopoda	0800	NA
954	2014	1-Dec	0845	Lasioglossum spp.	0	1792	0	Hymenoptera	0800	other bees
955	2014	1-Dec	0845	Leioproctus spp.	0	1792	0	Hymenoptera	0800	other bees
956	2014	1-Dec	0845	Melangyna novaezelandiae	0	1792	0	Diptera	0800	syrphid flies
957	2014	1-Dec	0845	Neuroptera	0	1792	0	Neuroptera	0800	NA
958	2014	1-Dec	0845	Opiliones	0	1792	0	Opiliones	0800	NA
959	2014	1-Dec	0845	Orocrambus flexiocellus	0	1792	0	Lepidoptera	0800	NA
960	2014	1-Dec	0845	Psychodidae	0	1792	0	Diptera	0800	NA
961	2014	1-Dec	0845	Pyronota festiva	0	1792	0	Coleoptera	0800	other beetles
962	2014	1-Dec	0845	Sciaroidea	0	1792	0	Diptera	0800	other flies
963	2014	1-Dec	0845	Syrphidae	1	1792	0.558035714285714	Diptera	0800	syrphid flies
964	2014	1-Dec	0845	Thysanoptera	0	1792	0	Thysanoptera	0800	NA
965	2014	1-Dec	0845	Tipulidae	0	3584	0	Diptera	0800	other flies
966	2014	1-Dec	0845	Zorion guttigerum	1	1792	0.558035714285714	Coleoptera	0800	NA
967	2014	1-Dec	0853	Apis mellifera	12	2978	4.02955003357958	Hymenoptera	0800	NA
968	2014	1-Dec	0853	Araneae	0	1489	0	Araneae	0800	NA
969	2014	1-Dec	0853	Bibionidae	0	2978	0	Diptera	0800	other flies
970	2014	1-Dec	0853	Bombus ruderatus	0	1489	0	Hymenoptera	0800	other bees
971	2014	1-Dec	0853	Bombus terrestris	0	1489	0	Hymenoptera	0800	other bees
972	2014	1-Dec	0853	Calliphora vicina	0	1489	0	Diptera	0800	other flies
973	2014	1-Dec	0853	Calliprason pallidus	0	1489	0	Coleoptera	0800	other beetles
974	2014	1-Dec	0853	Chironomidae	0	1489	0	Diptera	0800	other flies
975	2014	1-Dec	0853	Chrysomelidae	0	2978	0	Coleoptera	0800	other beetles
976	2014	1-Dec	0853	Coleoptera	0	1489	0	Coleoptera	0800	other beetles
977	2014	1-Dec	0853	Costelytra zealandica	0	1489	0	Coleoptera	0800	other beetles
978	2014	1-Dec	0853	Crambidae	0	1489	0	Lepidoptera	0800	NA
979	2014	1-Dec	0853	Culicidae	0	2978	0	Diptera	0800	NA
980	2014	1-Dec	0853	Curculionoidea	0	1489	0	Coleoptera	0800	other beetles
981	2014	1-Dec	0853	Dermaptera	0	1489	0	Dermaptera	0800	NA
982	2014	1-Dec	0853	Dermestidae	0	1489	0	Coleoptera	0800	other beetles
983	2014	1-Dec	0853	Diptera	0	2978	0	Diptera	0800	other flies
984	2014	1-Dec	0853	Drosophilidae	0	1489	0	Diptera	0800	other flies
985	2014	1-Dec	0853	Eristalis tenax	0	1489	0	Diptera	0800	syrphid flies
986	2014	1-Dec	0853	Hemerobiidae	0	1489	0	Neuroptera	0800	NA
987	2014	1-Dec	0853	Heterocera	0	1489	0	Lepidoptera	0800	NA
988	2014	1-Dec	0853	Isopoda	0	1489	0	Isopoda	0800	NA
989	2014	1-Dec	0853	Lasioglossum spp.	0	1489	0	Hymenoptera	0800	other bees
990	2014	1-Dec	0853	Leioproctus spp.	0	1489	0	Hymenoptera	0800	other bees
991	2014	1-Dec	0853	Melangyna novaezelandiae	0	1489	0	Diptera	0800	syrphid flies
992	2014	1-Dec	0853	Neuroptera	0	1489	0	Neuroptera	0800	NA
993	2014	1-Dec	0853	Opiliones	0	1489	0	Opiliones	0800	NA
994	2014	1-Dec	0853	Orocrambus flexiocellus	0	1489	0	Lepidoptera	0800	NA
995	2014	1-Dec	0853	Psychodidae	0	1489	0	Diptera	0800	NA
996	2014	1-Dec	0853	Pyronota festiva	0	1489	0	Coleoptera	0800	other beetles
997	2014	1-Dec	0853	Sciaroidea	0	1489	0	Diptera	0800	other flies
998	2014	1-Dec	0853	Syrphidae	0	1489	0	Diptera	0800	syrphid flies
999	2014	1-Dec	0853	Thysanoptera	0	1489	0	Thysanoptera	0800	NA
1000	2014	1-Dec	0853	Tipulidae	0	2978	0	Diptera	0800	other flies
1001	2014	1-Dec	0853	Zorion guttigerum	0	1489	0	Coleoptera	0800	NA
1002	2014	1-Dec	0910	Apis mellifera	4	3608	1.10864745011086	Hymenoptera	0800	NA
1003	2014	1-Dec	0910	Araneae	1	1804	0.554323725055432	Araneae	0800	NA
1004	2014	1-Dec	0910	Bibionidae	0	3608	0	Diptera	0800	other flies
1005	2014	1-Dec	0910	Bombus ruderatus	0	1804	0	Hymenoptera	0800	other bees
1006	2014	1-Dec	0910	Bombus terrestris	0	1804	0	Hymenoptera	0800	other bees
1007	2014	1-Dec	0910	Calliphora vicina	0	1804	0	Diptera	0800	other flies
1008	2014	1-Dec	0910	Calliprason pallidus	0	1804	0	Coleoptera	0800	other beetles
1009	2014	1-Dec	0910	Chironomidae	0	1804	0	Diptera	0800	other flies
1010	2014	1-Dec	0910	Chrysomelidae	0	3608	0	Coleoptera	0800	other beetles
1011	2014	1-Dec	0910	Coleoptera	0	1804	0	Coleoptera	0800	other beetles
1012	2014	1-Dec	0910	Costelytra zealandica	0	1804	0	Coleoptera	0800	other beetles
1013	2014	1-Dec	0910	Crambidae	0	1804	0	Lepidoptera	0800	NA
1014	2014	1-Dec	0910	Culicidae	0	3608	0	Diptera	0800	NA
1015	2014	1-Dec	0910	Curculionoidea	0	1804	0	Coleoptera	0800	other beetles
1016	2014	1-Dec	0910	Dermaptera	0	1804	0	Dermaptera	0800	NA
1017	2014	1-Dec	0910	Dermestidae	0	1804	0	Coleoptera	0800	other beetles
1018	2014	1-Dec	0910	Diptera	1	3608	0.277161862527716	Diptera	0800	other flies
1019	2014	1-Dec	0910	Drosophilidae	0	1804	0	Diptera	0800	other flies
1020	2014	1-Dec	0910	Eristalis tenax	0	1804	0	Diptera	0800	syrphid flies
1021	2014	1-Dec	0910	Hemerobiidae	0	1804	0	Neuroptera	0800	NA
1022	2014	1-Dec	0910	Heterocera	0	1804	0	Lepidoptera	0800	NA
1023	2014	1-Dec	0910	Isopoda	0	1804	0	Isopoda	0800	NA
1024	2014	1-Dec	0910	Lasioglossum spp.	0	1804	0	Hymenoptera	0800	other bees
1025	2014	1-Dec	0910	Leioproctus spp.	0	1804	0	Hymenoptera	0800	other bees
1026	2014	1-Dec	0910	Melangyna novaezelandiae	0	1804	0	Diptera	0800	syrphid flies
1027	2014	1-Dec	0910	Neuroptera	0	1804	0	Neuroptera	0800	NA
1028	2014	1-Dec	0910	Opiliones	0	1804	0	Opiliones	0800	NA
1029	2014	1-Dec	0910	Orocrambus flexiocellus	0	1804	0	Lepidoptera	0800	NA
1030	2014	1-Dec	0910	Psychodidae	0	1804	0	Diptera	0800	NA
1031	2014	1-Dec	0910	Pyronota festiva	0	1804	0	Coleoptera	0800	other beetles
1032	2014	1-Dec	0910	Sciaroidea	0	1804	0	Diptera	0800	other flies
1033	2014	1-Dec	0910	Syrphidae	0	1804	0	Diptera	0800	syrphid flies
1034	2014	1-Dec	0910	Thysanoptera	0	1804	0	Thysanoptera	0800	NA
1035	2014	1-Dec	0910	Tipulidae	0	3608	0	Diptera	0800	other flies
1036	2014	1-Dec	0910	Zorion guttigerum	0	1804	0	Coleoptera	0800	NA
1037	2014	1-Dec	1036	Apis mellifera	18	1634	11.015911872705	Hymenoptera	1000	NA
1038	2014	1-Dec	1036	Araneae	0	817	0	Araneae	1000	NA
1039	2014	1-Dec	1036	Bibionidae	0	1634	0	Diptera	1000	other flies
1040	2014	1-Dec	1036	Bombus ruderatus	0	817	0	Hymenoptera	1000	other bees
1041	2014	1-Dec	1036	Bombus terrestris	0	817	0	Hymenoptera	1000	other bees
1042	2014	1-Dec	1036	Calliphora vicina	0	817	0	Diptera	1000	other flies
1043	2014	1-Dec	1036	Calliprason pallidus	0	817	0	Coleoptera	1000	other beetles
1044	2014	1-Dec	1036	Chironomidae	0	817	0	Diptera	1000	other flies
1045	2014	1-Dec	1036	Chrysomelidae	0	1634	0	Coleoptera	1000	other beetles
1046	2014	1-Dec	1036	Coleoptera	0	817	0	Coleoptera	1000	other beetles
1047	2014	1-Dec	1036	Costelytra zealandica	0	817	0	Coleoptera	1000	other beetles
1048	2014	1-Dec	1036	Crambidae	0	817	0	Lepidoptera	1000	NA
1049	2014	1-Dec	1036	Culicidae	0	1634	0	Diptera	1000	NA
1050	2014	1-Dec	1036	Curculionoidea	0	817	0	Coleoptera	1000	other beetles
1051	2014	1-Dec	1036	Dermaptera	0	817	0	Dermaptera	1000	NA
1052	2014	1-Dec	1036	Dermestidae	0	817	0	Coleoptera	1000	other beetles
1053	2014	1-Dec	1036	Diptera	1	1634	0.611995104039168	Diptera	1000	other flies
1054	2014	1-Dec	1036	Drosophilidae	0	817	0	Diptera	1000	other flies
1055	2014	1-Dec	1036	Eristalis tenax	0	817	0	Diptera	1000	syrphid flies
1056	2014	1-Dec	1036	Hemerobiidae	0	817	0	Neuroptera	1000	NA
1057	2014	1-Dec	1036	Heterocera	0	817	0	Lepidoptera	1000	NA
1058	2014	1-Dec	1036	Isopoda	0	817	0	Isopoda	1000	NA
1059	2014	1-Dec	1036	Lasioglossum spp.	0	817	0	Hymenoptera	1000	other bees
1060	2014	1-Dec	1036	Leioproctus spp.	0	817	0	Hymenoptera	1000	other bees
1061	2014	1-Dec	1036	Melangyna novaezelandiae	0	817	0	Diptera	1000	syrphid flies
1062	2014	1-Dec	1036	Neuroptera	0	817	0	Neuroptera	1000	NA
1063	2014	1-Dec	1036	Opiliones	0	817	0	Opiliones	1000	NA
1064	2014	1-Dec	1036	Orocrambus flexiocellus	0	817	0	Lepidoptera	1000	NA
1065	2014	1-Dec	1036	Psychodidae	0	817	0	Diptera	1000	NA
1066	2014	1-Dec	1036	Pyronota festiva	0	817	0	Coleoptera	1000	other beetles
1067	2014	1-Dec	1036	Sciaroidea	0	817	0	Diptera	1000	other flies
1068	2014	1-Dec	1036	Syrphidae	0	817	0	Diptera	1000	syrphid flies
1069	2014	1-Dec	1036	Thysanoptera	0	817	0	Thysanoptera	1000	NA
1070	2014	1-Dec	1036	Tipulidae	0	1634	0	Diptera	1000	other flies
1071	2014	1-Dec	1036	Zorion guttigerum	0	817	0	Coleoptera	1000	NA
1072	2014	1-Dec	1042	Apis mellifera	46	3662	12.5614418350628	Hymenoptera	1000	NA
1073	2014	1-Dec	1042	Araneae	0	1831	0	Araneae	1000	NA
1074	2014	1-Dec	1042	Bibionidae	0	3662	0	Diptera	1000	other flies
1075	2014	1-Dec	1042	Bombus ruderatus	0	1831	0	Hymenoptera	1000	other bees
1076	2014	1-Dec	1042	Bombus terrestris	1	1831	0.546149645002731	Hymenoptera	1000	other bees
1077	2014	1-Dec	1042	Calliphora vicina	0	1831	0	Diptera	1000	other flies
1078	2014	1-Dec	1042	Calliprason pallidus	0	1831	0	Coleoptera	1000	other beetles
1079	2014	1-Dec	1042	Chironomidae	0	1831	0	Diptera	1000	other flies
1080	2014	1-Dec	1042	Chrysomelidae	0	3662	0	Coleoptera	1000	other beetles
1081	2014	1-Dec	1042	Coleoptera	0	1831	0	Coleoptera	1000	other beetles
1082	2014	1-Dec	1042	Costelytra zealandica	0	1831	0	Coleoptera	1000	other beetles
1083	2014	1-Dec	1042	Crambidae	0	1831	0	Lepidoptera	1000	NA
1084	2014	1-Dec	1042	Culicidae	0	3662	0	Diptera	1000	NA
1085	2014	1-Dec	1042	Curculionoidea	0	1831	0	Coleoptera	1000	other beetles
1086	2014	1-Dec	1042	Dermaptera	0	1831	0	Dermaptera	1000	NA
1087	2014	1-Dec	1042	Dermestidae	0	1831	0	Coleoptera	1000	other beetles
1088	2014	1-Dec	1042	Diptera	0	3662	0	Diptera	1000	other flies
1089	2014	1-Dec	1042	Drosophilidae	0	1831	0	Diptera	1000	other flies
1090	2014	1-Dec	1042	Eristalis tenax	0	1831	0	Diptera	1000	syrphid flies
1091	2014	1-Dec	1042	Hemerobiidae	0	1831	0	Neuroptera	1000	NA
1092	2014	1-Dec	1042	Heterocera	0	1831	0	Lepidoptera	1000	NA
1093	2014	1-Dec	1042	Isopoda	0	1831	0	Isopoda	1000	NA
1094	2014	1-Dec	1042	Lasioglossum spp.	0	1831	0	Hymenoptera	1000	other bees
1095	2014	1-Dec	1042	Leioproctus spp.	0	1831	0	Hymenoptera	1000	other bees
1096	2014	1-Dec	1042	Melangyna novaezelandiae	0	1831	0	Diptera	1000	syrphid flies
1097	2014	1-Dec	1042	Neuroptera	0	1831	0	Neuroptera	1000	NA
1098	2014	1-Dec	1042	Opiliones	0	1831	0	Opiliones	1000	NA
1099	2014	1-Dec	1042	Orocrambus flexiocellus	0	1831	0	Lepidoptera	1000	NA
1100	2014	1-Dec	1042	Psychodidae	0	1831	0	Diptera	1000	NA
1101	2014	1-Dec	1042	Pyronota festiva	0	1831	0	Coleoptera	1000	other beetles
1102	2014	1-Dec	1042	Sciaroidea	0	1831	0	Diptera	1000	other flies
1103	2014	1-Dec	1042	Syrphidae	0	1831	0	Diptera	1000	syrphid flies
1104	2014	1-Dec	1042	Thysanoptera	0	1831	0	Thysanoptera	1000	NA
1105	2014	1-Dec	1042	Tipulidae	0	3662	0	Diptera	1000	other flies
1106	2014	1-Dec	1042	Zorion guttigerum	0	1831	0	Coleoptera	1000	NA
1107	2014	1-Dec	1047	Apis mellifera	90	3504	25.6849315068493	Hymenoptera	1000	NA
1108	2014	1-Dec	1047	Araneae	0	1752	0	Araneae	1000	NA
1109	2014	1-Dec	1047	Bibionidae	0	3504	0	Diptera	1000	other flies
1110	2014	1-Dec	1047	Bombus ruderatus	0	1752	0	Hymenoptera	1000	other bees
1111	2014	1-Dec	1047	Bombus terrestris	0	1752	0	Hymenoptera	1000	other bees
1112	2014	1-Dec	1047	Calliphora vicina	0	1752	0	Diptera	1000	other flies
1113	2014	1-Dec	1047	Calliprason pallidus	0	1752	0	Coleoptera	1000	other beetles
1114	2014	1-Dec	1047	Chironomidae	0	1752	0	Diptera	1000	other flies
1115	2014	1-Dec	1047	Chrysomelidae	0	3504	0	Coleoptera	1000	other beetles
1116	2014	1-Dec	1047	Coleoptera	0	1752	0	Coleoptera	1000	other beetles
1117	2014	1-Dec	1047	Costelytra zealandica	0	1752	0	Coleoptera	1000	other beetles
1118	2014	1-Dec	1047	Crambidae	0	1752	0	Lepidoptera	1000	NA
1119	2014	1-Dec	1047	Culicidae	0	3504	0	Diptera	1000	NA
1120	2014	1-Dec	1047	Curculionoidea	0	1752	0	Coleoptera	1000	other beetles
1121	2014	1-Dec	1047	Dermaptera	0	1752	0	Dermaptera	1000	NA
1122	2014	1-Dec	1047	Dermestidae	0	1752	0	Coleoptera	1000	other beetles
1123	2014	1-Dec	1047	Diptera	1	3504	0.285388127853881	Diptera	1000	other flies
1124	2014	1-Dec	1047	Drosophilidae	0	1752	0	Diptera	1000	other flies
1125	2014	1-Dec	1047	Eristalis tenax	0	1752	0	Diptera	1000	syrphid flies
1126	2014	1-Dec	1047	Hemerobiidae	0	1752	0	Neuroptera	1000	NA
1127	2014	1-Dec	1047	Heterocera	0	1752	0	Lepidoptera	1000	NA
1128	2014	1-Dec	1047	Isopoda	0	1752	0	Isopoda	1000	NA
1129	2014	1-Dec	1047	Lasioglossum spp.	0	1752	0	Hymenoptera	1000	other bees
1130	2014	1-Dec	1047	Leioproctus spp.	0	1752	0	Hymenoptera	1000	other bees
1131	2014	1-Dec	1047	Melangyna novaezelandiae	0	1752	0	Diptera	1000	syrphid flies
1132	2014	1-Dec	1047	Neuroptera	0	1752	0	Neuroptera	1000	NA
1133	2014	1-Dec	1047	Opiliones	0	1752	0	Opiliones	1000	NA
1134	2014	1-Dec	1047	Orocrambus flexiocellus	0	1752	0	Lepidoptera	1000	NA
1135	2014	1-Dec	1047	Psychodidae	0	1752	0	Diptera	1000	NA
1136	2014	1-Dec	1047	Pyronota festiva	0	1752	0	Coleoptera	1000	other beetles
1137	2014	1-Dec	1047	Sciaroidea	0	1752	0	Diptera	1000	other flies
1138	2014	1-Dec	1047	Syrphidae	0	1752	0	Diptera	1000	syrphid flies
1139	2014	1-Dec	1047	Thysanoptera	0	1752	0	Thysanoptera	1000	NA
1140	2014	1-Dec	1047	Tipulidae	0	3504	0	Diptera	1000	other flies
1141	2014	1-Dec	1047	Zorion guttigerum	0	1752	0	Coleoptera	1000	NA
1142	2014	1-Dec	1056	Apis mellifera	90	3608	24.9445676274945	Hymenoptera	1000	NA
1143	2014	1-Dec	1056	Araneae	0	1804	0	Araneae	1000	NA
1144	2014	1-Dec	1056	Bibionidae	0	3608	0	Diptera	1000	other flies
1145	2014	1-Dec	1056	Bombus ruderatus	0	1804	0	Hymenoptera	1000	other bees
1146	2014	1-Dec	1056	Bombus terrestris	0	1804	0	Hymenoptera	1000	other bees
1147	2014	1-Dec	1056	Calliphora vicina	0	1804	0	Diptera	1000	other flies
1148	2014	1-Dec	1056	Calliprason pallidus	0	1804	0	Coleoptera	1000	other beetles
1149	2014	1-Dec	1056	Chironomidae	0	1804	0	Diptera	1000	other flies
1150	2014	1-Dec	1056	Chrysomelidae	0	3608	0	Coleoptera	1000	other beetles
1151	2014	1-Dec	1056	Coleoptera	0	1804	0	Coleoptera	1000	other beetles
1152	2014	1-Dec	1056	Costelytra zealandica	0	1804	0	Coleoptera	1000	other beetles
1153	2014	1-Dec	1056	Crambidae	0	1804	0	Lepidoptera	1000	NA
1154	2014	1-Dec	1056	Culicidae	0	3608	0	Diptera	1000	NA
1155	2014	1-Dec	1056	Curculionoidea	0	1804	0	Coleoptera	1000	other beetles
1156	2014	1-Dec	1056	Dermaptera	0	1804	0	Dermaptera	1000	NA
1157	2014	1-Dec	1056	Dermestidae	0	1804	0	Coleoptera	1000	other beetles
1158	2014	1-Dec	1056	Diptera	0	3608	0	Diptera	1000	other flies
1159	2014	1-Dec	1056	Drosophilidae	0	1804	0	Diptera	1000	other flies
1160	2014	1-Dec	1056	Eristalis tenax	0	1804	0	Diptera	1000	syrphid flies
1161	2014	1-Dec	1056	Hemerobiidae	0	1804	0	Neuroptera	1000	NA
1162	2014	1-Dec	1056	Heterocera	0	1804	0	Lepidoptera	1000	NA
1163	2014	1-Dec	1056	Isopoda	0	1804	0	Isopoda	1000	NA
1164	2014	1-Dec	1056	Lasioglossum spp.	0	1804	0	Hymenoptera	1000	other bees
1165	2014	1-Dec	1056	Leioproctus spp.	0	1804	0	Hymenoptera	1000	other bees
1166	2014	1-Dec	1056	Melangyna novaezelandiae	0	1804	0	Diptera	1000	syrphid flies
1167	2014	1-Dec	1056	Neuroptera	0	1804	0	Neuroptera	1000	NA
1168	2014	1-Dec	1056	Opiliones	0	1804	0	Opiliones	1000	NA
1169	2014	1-Dec	1056	Orocrambus flexiocellus	0	1804	0	Lepidoptera	1000	NA
1170	2014	1-Dec	1056	Psychodidae	0	1804	0	Diptera	1000	NA
1171	2014	1-Dec	1056	Pyronota festiva	0	1804	0	Coleoptera	1000	other beetles
1172	2014	1-Dec	1056	Sciaroidea	0	1804	0	Diptera	1000	other flies
1173	2014	1-Dec	1056	Syrphidae	0	1804	0	Diptera	1000	syrphid flies
1174	2014	1-Dec	1056	Thysanoptera	0	1804	0	Thysanoptera	1000	NA
1175	2014	1-Dec	1056	Tipulidae	0	3608	0	Diptera	1000	other flies
1176	2014	1-Dec	1056	Zorion guttigerum	0	1804	0	Coleoptera	1000	NA
1177	2014	1-Dec	1237	Apis mellifera	226	3808	59.3487394957983	Hymenoptera	1200	NA
1178	2014	1-Dec	1237	Araneae	0	1904	0	Araneae	1200	NA
1179	2014	1-Dec	1237	Bibionidae	0	3808	0	Diptera	1200	other flies
1180	2014	1-Dec	1237	Bombus ruderatus	0	1904	0	Hymenoptera	1200	other bees
1181	2014	1-Dec	1237	Bombus terrestris	0	1904	0	Hymenoptera	1200	other bees
1182	2014	1-Dec	1237	Calliphora vicina	0	1904	0	Diptera	1200	other flies
1183	2014	1-Dec	1237	Calliprason pallidus	0	1904	0	Coleoptera	1200	other beetles
1184	2014	1-Dec	1237	Chironomidae	0	1904	0	Diptera	1200	other flies
1185	2014	1-Dec	1237	Chrysomelidae	0	3808	0	Coleoptera	1200	other beetles
1186	2014	1-Dec	1237	Coleoptera	0	1904	0	Coleoptera	1200	other beetles
1187	2014	1-Dec	1237	Costelytra zealandica	0	1904	0	Coleoptera	1200	other beetles
1188	2014	1-Dec	1237	Crambidae	0	1904	0	Lepidoptera	1200	NA
1189	2014	1-Dec	1237	Culicidae	0	3808	0	Diptera	1200	NA
1190	2014	1-Dec	1237	Curculionoidea	0	1904	0	Coleoptera	1200	other beetles
1191	2014	1-Dec	1237	Dermaptera	0	1904	0	Dermaptera	1200	NA
1192	2014	1-Dec	1237	Dermestidae	0	1904	0	Coleoptera	1200	other beetles
1193	2014	1-Dec	1237	Diptera	2	3808	0.525210084033613	Diptera	1200	other flies
1194	2014	1-Dec	1237	Drosophilidae	0	1904	0	Diptera	1200	other flies
1195	2014	1-Dec	1237	Eristalis tenax	0	1904	0	Diptera	1200	syrphid flies
1196	2014	1-Dec	1237	Hemerobiidae	0	1904	0	Neuroptera	1200	NA
1197	2014	1-Dec	1237	Heterocera	0	1904	0	Lepidoptera	1200	NA
1198	2014	1-Dec	1237	Isopoda	0	1904	0	Isopoda	1200	NA
1199	2014	1-Dec	1237	Lasioglossum spp.	0	1904	0	Hymenoptera	1200	other bees
1200	2014	1-Dec	1237	Leioproctus spp.	0	1904	0	Hymenoptera	1200	other bees
1201	2014	1-Dec	1237	Melangyna novaezelandiae	0	1904	0	Diptera	1200	syrphid flies
1202	2014	1-Dec	1237	Neuroptera	0	1904	0	Neuroptera	1200	NA
1203	2014	1-Dec	1237	Opiliones	0	1904	0	Opiliones	1200	NA
1204	2014	1-Dec	1237	Orocrambus flexiocellus	0	1904	0	Lepidoptera	1200	NA
1205	2014	1-Dec	1237	Psychodidae	0	1904	0	Diptera	1200	NA
1206	2014	1-Dec	1237	Pyronota festiva	0	1904	0	Coleoptera	1200	other beetles
1207	2014	1-Dec	1237	Sciaroidea	0	1904	0	Diptera	1200	other flies
1208	2014	1-Dec	1237	Syrphidae	0	1904	0	Diptera	1200	syrphid flies
1209	2014	1-Dec	1237	Thysanoptera	0	1904	0	Thysanoptera	1200	NA
1210	2014	1-Dec	1237	Tipulidae	0	3808	0	Diptera	1200	other flies
1211	2014	1-Dec	1237	Zorion guttigerum	1	1904	0.525210084033613	Coleoptera	1200	NA
1212	2014	1-Dec	1242	Apis mellifera	196	3816	51.3626834381551	Hymenoptera	1200	NA
1213	2014	1-Dec	1242	Araneae	0	1908	0	Araneae	1200	NA
1214	2014	1-Dec	1242	Bibionidae	0	3816	0	Diptera	1200	other flies
1215	2014	1-Dec	1242	Bombus ruderatus	0	1908	0	Hymenoptera	1200	other bees
1216	2014	1-Dec	1242	Bombus terrestris	0	1908	0	Hymenoptera	1200	other bees
1217	2014	1-Dec	1242	Calliphora vicina	0	1908	0	Diptera	1200	other flies
1218	2014	1-Dec	1242	Calliprason pallidus	0	1908	0	Coleoptera	1200	other beetles
1219	2014	1-Dec	1242	Chironomidae	0	1908	0	Diptera	1200	other flies
1220	2014	1-Dec	1242	Chrysomelidae	0	3816	0	Coleoptera	1200	other beetles
1221	2014	1-Dec	1242	Coleoptera	0	1908	0	Coleoptera	1200	other beetles
1222	2014	1-Dec	1242	Costelytra zealandica	0	1908	0	Coleoptera	1200	other beetles
1223	2014	1-Dec	1242	Crambidae	0	1908	0	Lepidoptera	1200	NA
1224	2014	1-Dec	1242	Culicidae	0	3816	0	Diptera	1200	NA
1225	2014	1-Dec	1242	Curculionoidea	0	1908	0	Coleoptera	1200	other beetles
1226	2014	1-Dec	1242	Dermaptera	0	1908	0	Dermaptera	1200	NA
1227	2014	1-Dec	1242	Dermestidae	0	1908	0	Coleoptera	1200	other beetles
1228	2014	1-Dec	1242	Diptera	0	3816	0	Diptera	1200	other flies
1229	2014	1-Dec	1242	Drosophilidae	0	1908	0	Diptera	1200	other flies
1230	2014	1-Dec	1242	Eristalis tenax	0	1908	0	Diptera	1200	syrphid flies
1231	2014	1-Dec	1242	Hemerobiidae	0	1908	0	Neuroptera	1200	NA
1232	2014	1-Dec	1242	Heterocera	0	1908	0	Lepidoptera	1200	NA
1233	2014	1-Dec	1242	Isopoda	0	1908	0	Isopoda	1200	NA
1234	2014	1-Dec	1242	Lasioglossum spp.	0	1908	0	Hymenoptera	1200	other bees
1235	2014	1-Dec	1242	Leioproctus spp.	0	1908	0	Hymenoptera	1200	other bees
1236	2014	1-Dec	1242	Melangyna novaezelandiae	0	1908	0	Diptera	1200	syrphid flies
1237	2014	1-Dec	1242	Neuroptera	0	1908	0	Neuroptera	1200	NA
1238	2014	1-Dec	1242	Opiliones	0	1908	0	Opiliones	1200	NA
1239	2014	1-Dec	1242	Orocrambus flexiocellus	0	1908	0	Lepidoptera	1200	NA
1240	2014	1-Dec	1242	Psychodidae	0	1908	0	Diptera	1200	NA
1241	2014	1-Dec	1242	Pyronota festiva	0	1908	0	Coleoptera	1200	other beetles
1242	2014	1-Dec	1242	Sciaroidea	0	1908	0	Diptera	1200	other flies
1243	2014	1-Dec	1242	Syrphidae	0	1908	0	Diptera	1200	syrphid flies
1244	2014	1-Dec	1242	Thysanoptera	0	1908	0	Thysanoptera	1200	NA
1245	2014	1-Dec	1242	Tipulidae	0	3816	0	Diptera	1200	other flies
1246	2014	1-Dec	1242	Zorion guttigerum	2	1908	1.0482180293501	Coleoptera	1200	NA
1247	2014	1-Dec	1252	Apis mellifera	174	3368	51.6627078384798	Hymenoptera	1200	NA
1248	2014	1-Dec	1252	Araneae	0	1684	0	Araneae	1200	NA
1249	2014	1-Dec	1252	Bibionidae	0	3368	0	Diptera	1200	other flies
1250	2014	1-Dec	1252	Bombus ruderatus	0	1684	0	Hymenoptera	1200	other bees
1251	2014	1-Dec	1252	Bombus terrestris	0	1684	0	Hymenoptera	1200	other bees
1252	2014	1-Dec	1252	Calliphora vicina	0	1684	0	Diptera	1200	other flies
1253	2014	1-Dec	1252	Calliprason pallidus	0	1684	0	Coleoptera	1200	other beetles
1254	2014	1-Dec	1252	Chironomidae	0	1684	0	Diptera	1200	other flies
1255	2014	1-Dec	1252	Chrysomelidae	0	3368	0	Coleoptera	1200	other beetles
1256	2014	1-Dec	1252	Coleoptera	0	1684	0	Coleoptera	1200	other beetles
1257	2014	1-Dec	1252	Costelytra zealandica	0	1684	0	Coleoptera	1200	other beetles
1258	2014	1-Dec	1252	Crambidae	0	1684	0	Lepidoptera	1200	NA
1259	2014	1-Dec	1252	Culicidae	0	3368	0	Diptera	1200	NA
1260	2014	1-Dec	1252	Curculionoidea	0	1684	0	Coleoptera	1200	other beetles
1261	2014	1-Dec	1252	Dermaptera	0	1684	0	Dermaptera	1200	NA
1262	2014	1-Dec	1252	Dermestidae	0	1684	0	Coleoptera	1200	other beetles
1263	2014	1-Dec	1252	Diptera	2	3368	0.593824228028504	Diptera	1200	other flies
1264	2014	1-Dec	1252	Drosophilidae	0	1684	0	Diptera	1200	other flies
1265	2014	1-Dec	1252	Eristalis tenax	0	1684	0	Diptera	1200	syrphid flies
1266	2014	1-Dec	1252	Hemerobiidae	0	1684	0	Neuroptera	1200	NA
1267	2014	1-Dec	1252	Heterocera	0	1684	0	Lepidoptera	1200	NA
1268	2014	1-Dec	1252	Isopoda	0	1684	0	Isopoda	1200	NA
1269	2014	1-Dec	1252	Lasioglossum spp.	0	1684	0	Hymenoptera	1200	other bees
1270	2014	1-Dec	1252	Leioproctus spp.	0	1684	0	Hymenoptera	1200	other bees
1271	2014	1-Dec	1252	Melangyna novaezelandiae	0	1684	0	Diptera	1200	syrphid flies
1272	2014	1-Dec	1252	Neuroptera	0	1684	0	Neuroptera	1200	NA
1273	2014	1-Dec	1252	Opiliones	0	1684	0	Opiliones	1200	NA
1274	2014	1-Dec	1252	Orocrambus flexiocellus	0	1684	0	Lepidoptera	1200	NA
1275	2014	1-Dec	1252	Psychodidae	0	1684	0	Diptera	1200	NA
1276	2014	1-Dec	1252	Pyronota festiva	0	1684	0	Coleoptera	1200	other beetles
1277	2014	1-Dec	1252	Sciaroidea	0	1684	0	Diptera	1200	other flies
1278	2014	1-Dec	1252	Syrphidae	0	1684	0	Diptera	1200	syrphid flies
1279	2014	1-Dec	1252	Thysanoptera	0	1684	0	Thysanoptera	1200	NA
1280	2014	1-Dec	1252	Tipulidae	1	3368	0.296912114014252	Diptera	1200	other flies
1281	2014	1-Dec	1252	Zorion guttigerum	0	1684	0	Coleoptera	1200	NA
1282	2014	1-Dec	1257	Apis mellifera	134	3572	37.5139977603583	Hymenoptera	1200	NA
1283	2014	1-Dec	1257	Araneae	0	1786	0	Araneae	1200	NA
1284	2014	1-Dec	1257	Bibionidae	0	3572	0	Diptera	1200	other flies
1285	2014	1-Dec	1257	Bombus ruderatus	0	1786	0	Hymenoptera	1200	other bees
1286	2014	1-Dec	1257	Bombus terrestris	0	1786	0	Hymenoptera	1200	other bees
1287	2014	1-Dec	1257	Calliphora vicina	0	1786	0	Diptera	1200	other flies
1288	2014	1-Dec	1257	Calliprason pallidus	0	1786	0	Coleoptera	1200	other beetles
1289	2014	1-Dec	1257	Chironomidae	0	1786	0	Diptera	1200	other flies
1290	2014	1-Dec	1257	Chrysomelidae	0	3572	0	Coleoptera	1200	other beetles
1291	2014	1-Dec	1257	Coleoptera	0	1786	0	Coleoptera	1200	other beetles
1292	2014	1-Dec	1257	Costelytra zealandica	0	1786	0	Coleoptera	1200	other beetles
1293	2014	1-Dec	1257	Crambidae	0	1786	0	Lepidoptera	1200	NA
1294	2014	1-Dec	1257	Culicidae	1	3572	0.279955207166853	Diptera	1200	NA
1295	2014	1-Dec	1257	Curculionoidea	0	1786	0	Coleoptera	1200	other beetles
1296	2014	1-Dec	1257	Dermaptera	0	1786	0	Dermaptera	1200	NA
1297	2014	1-Dec	1257	Dermestidae	0	1786	0	Coleoptera	1200	other beetles
1298	2014	1-Dec	1257	Diptera	0	3572	0	Diptera	1200	other flies
1299	2014	1-Dec	1257	Drosophilidae	0	1786	0	Diptera	1200	other flies
1300	2014	1-Dec	1257	Eristalis tenax	0	1786	0	Diptera	1200	syrphid flies
1301	2014	1-Dec	1257	Hemerobiidae	0	1786	0	Neuroptera	1200	NA
1302	2014	1-Dec	1257	Heterocera	0	1786	0	Lepidoptera	1200	NA
1303	2014	1-Dec	1257	Isopoda	0	1786	0	Isopoda	1200	NA
1304	2014	1-Dec	1257	Lasioglossum spp.	0	1786	0	Hymenoptera	1200	other bees
1305	2014	1-Dec	1257	Leioproctus spp.	0	1786	0	Hymenoptera	1200	other bees
1306	2014	1-Dec	1257	Melangyna novaezelandiae	0	1786	0	Diptera	1200	syrphid flies
1307	2014	1-Dec	1257	Neuroptera	0	1786	0	Neuroptera	1200	NA
1308	2014	1-Dec	1257	Opiliones	0	1786	0	Opiliones	1200	NA
1309	2014	1-Dec	1257	Orocrambus flexiocellus	0	1786	0	Lepidoptera	1200	NA
1310	2014	1-Dec	1257	Psychodidae	0	1786	0	Diptera	1200	NA
1311	2014	1-Dec	1257	Pyronota festiva	0	1786	0	Coleoptera	1200	other beetles
1312	2014	1-Dec	1257	Sciaroidea	0	1786	0	Diptera	1200	other flies
1313	2014	1-Dec	1257	Syrphidae	0	1786	0	Diptera	1200	syrphid flies
1314	2014	1-Dec	1257	Thysanoptera	0	1786	0	Thysanoptera	1200	NA
1315	2014	1-Dec	1257	Tipulidae	0	3572	0	Diptera	1200	other flies
1316	2014	1-Dec	1257	Zorion guttigerum	2	1786	1.11982082866741	Coleoptera	1200	NA
1317	2014	1-Dec	1348	Apis mellifera	80	3510	22.7920227920228	Hymenoptera	1200	NA
1318	2014	1-Dec	1348	Araneae	0	1755	0	Araneae	1200	NA
1319	2014	1-Dec	1348	Bibionidae	0	3510	0	Diptera	1200	other flies
1320	2014	1-Dec	1348	Bombus ruderatus	0	1755	0	Hymenoptera	1200	other bees
1321	2014	1-Dec	1348	Bombus terrestris	0	1755	0	Hymenoptera	1200	other bees
1322	2014	1-Dec	1348	Calliphora vicina	0	1755	0	Diptera	1200	other flies
1323	2014	1-Dec	1348	Calliprason pallidus	0	1755	0	Coleoptera	1200	other beetles
1324	2014	1-Dec	1348	Chironomidae	0	1755	0	Diptera	1200	other flies
1325	2014	1-Dec	1348	Chrysomelidae	0	3510	0	Coleoptera	1200	other beetles
1326	2014	1-Dec	1348	Coleoptera	0	1755	0	Coleoptera	1200	other beetles
1327	2014	1-Dec	1348	Costelytra zealandica	0	1755	0	Coleoptera	1200	other beetles
1328	2014	1-Dec	1348	Crambidae	0	1755	0	Lepidoptera	1200	NA
1329	2014	1-Dec	1348	Culicidae	0	3510	0	Diptera	1200	NA
1330	2014	1-Dec	1348	Curculionoidea	0	1755	0	Coleoptera	1200	other beetles
1331	2014	1-Dec	1348	Dermaptera	0	1755	0	Dermaptera	1200	NA
1332	2014	1-Dec	1348	Dermestidae	0	1755	0	Coleoptera	1200	other beetles
1333	2014	1-Dec	1348	Diptera	0	3510	0	Diptera	1200	other flies
1334	2014	1-Dec	1348	Drosophilidae	0	1755	0	Diptera	1200	other flies
1335	2014	1-Dec	1348	Eristalis tenax	0	1755	0	Diptera	1200	syrphid flies
1336	2014	1-Dec	1348	Hemerobiidae	0	1755	0	Neuroptera	1200	NA
1337	2014	1-Dec	1348	Heterocera	0	1755	0	Lepidoptera	1200	NA
1338	2014	1-Dec	1348	Isopoda	0	1755	0	Isopoda	1200	NA
1339	2014	1-Dec	1348	Lasioglossum spp.	0	1755	0	Hymenoptera	1200	other bees
1340	2014	1-Dec	1348	Leioproctus spp.	0	1755	0	Hymenoptera	1200	other bees
1341	2014	1-Dec	1348	Melangyna novaezelandiae	0	1755	0	Diptera	1200	syrphid flies
1342	2014	1-Dec	1348	Neuroptera	0	1755	0	Neuroptera	1200	NA
1343	2014	1-Dec	1348	Opiliones	0	1755	0	Opiliones	1200	NA
1344	2014	1-Dec	1348	Orocrambus flexiocellus	0	1755	0	Lepidoptera	1200	NA
1345	2014	1-Dec	1348	Psychodidae	0	1755	0	Diptera	1200	NA
1346	2014	1-Dec	1348	Pyronota festiva	0	1755	0	Coleoptera	1200	other beetles
1347	2014	1-Dec	1348	Sciaroidea	0	1755	0	Diptera	1200	other flies
1348	2014	1-Dec	1348	Syrphidae	0	1755	0	Diptera	1200	syrphid flies
1349	2014	1-Dec	1348	Thysanoptera	0	1755	0	Thysanoptera	1200	NA
1350	2014	1-Dec	1348	Tipulidae	0	3510	0	Diptera	1200	other flies
1351	2014	1-Dec	1348	Zorion guttigerum	2	1755	1.13960113960114	Coleoptera	1200	NA
1352	2014	1-Dec	1426	Apis mellifera	48	2042	23.5063663075416	Hymenoptera	1400	NA
1353	2014	1-Dec	1426	Araneae	0	1021	0	Araneae	1400	NA
1354	2014	1-Dec	1426	Bibionidae	0	2042	0	Diptera	1400	other flies
1355	2014	1-Dec	1426	Bombus ruderatus	0	1021	0	Hymenoptera	1400	other bees
1356	2014	1-Dec	1426	Bombus terrestris	0	1021	0	Hymenoptera	1400	other bees
1357	2014	1-Dec	1426	Calliphora vicina	0	1021	0	Diptera	1400	other flies
1358	2014	1-Dec	1426	Calliprason pallidus	0	1021	0	Coleoptera	1400	other beetles
1359	2014	1-Dec	1426	Chironomidae	0	1021	0	Diptera	1400	other flies
1360	2014	1-Dec	1426	Chrysomelidae	0	2042	0	Coleoptera	1400	other beetles
1361	2014	1-Dec	1426	Coleoptera	0	1021	0	Coleoptera	1400	other beetles
1362	2014	1-Dec	1426	Costelytra zealandica	0	1021	0	Coleoptera	1400	other beetles
1363	2014	1-Dec	1426	Crambidae	0	1021	0	Lepidoptera	1400	NA
1364	2014	1-Dec	1426	Culicidae	0	2042	0	Diptera	1400	NA
1365	2014	1-Dec	1426	Curculionoidea	0	1021	0	Coleoptera	1400	other beetles
1366	2014	1-Dec	1426	Dermaptera	0	1021	0	Dermaptera	1400	NA
1367	2014	1-Dec	1426	Dermestidae	0	1021	0	Coleoptera	1400	other beetles
1368	2014	1-Dec	1426	Diptera	2	2042	0.979431929480901	Diptera	1400	other flies
1369	2014	1-Dec	1426	Drosophilidae	0	1021	0	Diptera	1400	other flies
1370	2014	1-Dec	1426	Eristalis tenax	0	1021	0	Diptera	1400	syrphid flies
1371	2014	1-Dec	1426	Hemerobiidae	0	1021	0	Neuroptera	1400	NA
1372	2014	1-Dec	1426	Heterocera	0	1021	0	Lepidoptera	1400	NA
1373	2014	1-Dec	1426	Isopoda	0	1021	0	Isopoda	1400	NA
1374	2014	1-Dec	1426	Lasioglossum spp.	0	1021	0	Hymenoptera	1400	other bees
1375	2014	1-Dec	1426	Leioproctus spp.	0	1021	0	Hymenoptera	1400	other bees
1376	2014	1-Dec	1426	Melangyna novaezelandiae	0	1021	0	Diptera	1400	syrphid flies
1377	2014	1-Dec	1426	Neuroptera	0	1021	0	Neuroptera	1400	NA
1378	2014	1-Dec	1426	Opiliones	0	1021	0	Opiliones	1400	NA
1379	2014	1-Dec	1426	Orocrambus flexiocellus	0	1021	0	Lepidoptera	1400	NA
1380	2014	1-Dec	1426	Psychodidae	0	1021	0	Diptera	1400	NA
1381	2014	1-Dec	1426	Pyronota festiva	0	1021	0	Coleoptera	1400	other beetles
1382	2014	1-Dec	1426	Sciaroidea	0	1021	0	Diptera	1400	other flies
1383	2014	1-Dec	1426	Syrphidae	0	1021	0	Diptera	1400	syrphid flies
1384	2014	1-Dec	1426	Thysanoptera	0	1021	0	Thysanoptera	1400	NA
1385	2014	1-Dec	1426	Tipulidae	0	2042	0	Diptera	1400	other flies
1386	2014	1-Dec	1426	Zorion guttigerum	1	1021	0.979431929480901	Coleoptera	1400	NA
1387	2014	1-Dec	1847	Apis mellifera	0	3724	0	Hymenoptera	1800	NA
1388	2014	1-Dec	1847	Araneae	0	1862	0	Araneae	1800	NA
1389	2014	1-Dec	1847	Bibionidae	0	3724	0	Diptera	1800	other flies
1390	2014	1-Dec	1847	Bombus ruderatus	0	1862	0	Hymenoptera	1800	other bees
1391	2014	1-Dec	1847	Bombus terrestris	0	1862	0	Hymenoptera	1800	other bees
1392	2014	1-Dec	1847	Calliphora vicina	0	1862	0	Diptera	1800	other flies
1393	2014	1-Dec	1847	Calliprason pallidus	0	1862	0	Coleoptera	1800	other beetles
1394	2014	1-Dec	1847	Chironomidae	0	1862	0	Diptera	1800	other flies
1395	2014	1-Dec	1847	Chrysomelidae	0	3724	0	Coleoptera	1800	other beetles
1396	2014	1-Dec	1847	Coleoptera	0	1862	0	Coleoptera	1800	other beetles
1397	2014	1-Dec	1847	Costelytra zealandica	0	1862	0	Coleoptera	1800	other beetles
1398	2014	1-Dec	1847	Crambidae	1	1862	0.537056928034372	Lepidoptera	1800	NA
1399	2014	1-Dec	1847	Culicidae	0	3724	0	Diptera	1800	NA
1400	2014	1-Dec	1847	Curculionoidea	0	1862	0	Coleoptera	1800	other beetles
1401	2014	1-Dec	1847	Dermaptera	0	1862	0	Dermaptera	1800	NA
1402	2014	1-Dec	1847	Dermestidae	0	1862	0	Coleoptera	1800	other beetles
1403	2014	1-Dec	1847	Diptera	3	3724	0.805585392051558	Diptera	1800	other flies
1404	2014	1-Dec	1847	Drosophilidae	0	1862	0	Diptera	1800	other flies
1405	2014	1-Dec	1847	Eristalis tenax	0	1862	0	Diptera	1800	syrphid flies
1406	2014	1-Dec	1847	Hemerobiidae	0	1862	0	Neuroptera	1800	NA
1407	2014	1-Dec	1847	Heterocera	0	1862	0	Lepidoptera	1800	NA
1408	2014	1-Dec	1847	Isopoda	0	1862	0	Isopoda	1800	NA
1409	2014	1-Dec	1847	Lasioglossum spp.	0	1862	0	Hymenoptera	1800	other bees
1410	2014	1-Dec	1847	Leioproctus spp.	0	1862	0	Hymenoptera	1800	other bees
1411	2014	1-Dec	1847	Melangyna novaezelandiae	0	1862	0	Diptera	1800	syrphid flies
1412	2014	1-Dec	1847	Neuroptera	0	1862	0	Neuroptera	1800	NA
1413	2014	1-Dec	1847	Opiliones	0	1862	0	Opiliones	1800	NA
1414	2014	1-Dec	1847	Orocrambus flexiocellus	0	1862	0	Lepidoptera	1800	NA
1415	2014	1-Dec	1847	Psychodidae	1	1862	0.537056928034372	Diptera	1800	NA
1416	2014	1-Dec	1847	Pyronota festiva	0	1862	0	Coleoptera	1800	other beetles
1417	2014	1-Dec	1847	Sciaroidea	0	1862	0	Diptera	1800	other flies
1418	2014	1-Dec	1847	Syrphidae	0	1862	0	Diptera	1800	syrphid flies
1419	2014	1-Dec	1847	Thysanoptera	0	1862	0	Thysanoptera	1800	NA
1420	2014	1-Dec	1847	Tipulidae	0	3724	0	Diptera	1800	other flies
1421	2014	1-Dec	1847	Zorion guttigerum	4	1862	2.14822771213749	Coleoptera	1800	NA
1422	2014	1-Dec	1849	Apis mellifera	0	3234	0	Hymenoptera	1800	NA
1423	2014	1-Dec	1849	Araneae	0	1617	0	Araneae	1800	NA
1424	2014	1-Dec	1849	Bibionidae	0	3234	0	Diptera	1800	other flies
1425	2014	1-Dec	1849	Bombus ruderatus	0	1617	0	Hymenoptera	1800	other bees
1426	2014	1-Dec	1849	Bombus terrestris	0	1617	0	Hymenoptera	1800	other bees
1427	2014	1-Dec	1849	Calliphora vicina	0	1617	0	Diptera	1800	other flies
1428	2014	1-Dec	1849	Calliprason pallidus	0	1617	0	Coleoptera	1800	other beetles
1429	2014	1-Dec	1849	Chironomidae	0	1617	0	Diptera	1800	other flies
1430	2014	1-Dec	1849	Chrysomelidae	0	3234	0	Coleoptera	1800	other beetles
1431	2014	1-Dec	1849	Coleoptera	0	1617	0	Coleoptera	1800	other beetles
1432	2014	1-Dec	1849	Costelytra zealandica	0	1617	0	Coleoptera	1800	other beetles
1433	2014	1-Dec	1849	Crambidae	0	1617	0	Lepidoptera	1800	NA
1434	2014	1-Dec	1849	Culicidae	0	3234	0	Diptera	1800	NA
1435	2014	1-Dec	1849	Curculionoidea	0	1617	0	Coleoptera	1800	other beetles
1436	2014	1-Dec	1849	Dermaptera	2	1617	1.23685837971552	Dermaptera	1800	NA
1437	2014	1-Dec	1849	Dermestidae	0	1617	0	Coleoptera	1800	other beetles
1438	2014	1-Dec	1849	Diptera	5	3234	1.5460729746444	Diptera	1800	other flies
1439	2014	1-Dec	1849	Drosophilidae	5	1617	3.09214594928881	Diptera	1800	other flies
1440	2014	1-Dec	1849	Eristalis tenax	0	1617	0	Diptera	1800	syrphid flies
1441	2014	1-Dec	1849	Hemerobiidae	0	1617	0	Neuroptera	1800	NA
1442	2014	1-Dec	1849	Heterocera	0	1617	0	Lepidoptera	1800	NA
1443	2014	1-Dec	1849	Isopoda	0	1617	0	Isopoda	1800	NA
1444	2014	1-Dec	1849	Lasioglossum spp.	0	1617	0	Hymenoptera	1800	other bees
1445	2014	1-Dec	1849	Leioproctus spp.	0	1617	0	Hymenoptera	1800	other bees
1446	2014	1-Dec	1849	Melangyna novaezelandiae	0	1617	0	Diptera	1800	syrphid flies
1447	2014	1-Dec	1849	Neuroptera	0	1617	0	Neuroptera	1800	NA
1448	2014	1-Dec	1849	Opiliones	0	1617	0	Opiliones	1800	NA
1449	2014	1-Dec	1849	Orocrambus flexiocellus	0	1617	0	Lepidoptera	1800	NA
1450	2014	1-Dec	1849	Psychodidae	4	1617	2.47371675943105	Diptera	1800	NA
1451	2014	1-Dec	1849	Pyronota festiva	0	1617	0	Coleoptera	1800	other beetles
1452	2014	1-Dec	1849	Sciaroidea	0	1617	0	Diptera	1800	other flies
1453	2014	1-Dec	1849	Syrphidae	0	1617	0	Diptera	1800	syrphid flies
1454	2014	1-Dec	1849	Thysanoptera	0	1617	0	Thysanoptera	1800	NA
1455	2014	1-Dec	1849	Tipulidae	0	3234	0	Diptera	1800	other flies
1456	2014	1-Dec	1849	Zorion guttigerum	0	1617	0	Coleoptera	1800	NA
1457	2014	1-Dec	1900	Apis mellifera	0	3434	0	Hymenoptera	1800	NA
1458	2014	1-Dec	1900	Araneae	0	1717	0	Araneae	1800	NA
1459	2014	1-Dec	1900	Bibionidae	0	3434	0	Diptera	1800	other flies
1460	2014	1-Dec	1900	Bombus ruderatus	0	1717	0	Hymenoptera	1800	other bees
1461	2014	1-Dec	1900	Bombus terrestris	0	1717	0	Hymenoptera	1800	other bees
1462	2014	1-Dec	1900	Calliphora vicina	0	1717	0	Diptera	1800	other flies
1463	2014	1-Dec	1900	Calliprason pallidus	0	1717	0	Coleoptera	1800	other beetles
1464	2014	1-Dec	1900	Chironomidae	0	1717	0	Diptera	1800	other flies
1465	2014	1-Dec	1900	Chrysomelidae	0	3434	0	Coleoptera	1800	other beetles
1466	2014	1-Dec	1900	Coleoptera	4	1717	2.3296447291788	Coleoptera	1800	other beetles
1467	2014	1-Dec	1900	Costelytra zealandica	0	1717	0	Coleoptera	1800	other beetles
1468	2014	1-Dec	1900	Crambidae	0	1717	0	Lepidoptera	1800	NA
1469	2014	1-Dec	1900	Culicidae	0	3434	0	Diptera	1800	NA
1470	2014	1-Dec	1900	Curculionoidea	0	1717	0	Coleoptera	1800	other beetles
1471	2014	1-Dec	1900	Dermaptera	0	1717	0	Dermaptera	1800	NA
1472	2014	1-Dec	1900	Dermestidae	0	1717	0	Coleoptera	1800	other beetles
1473	2014	1-Dec	1900	Diptera	4	3434	1.1648223645894	Diptera	1800	other flies
1474	2014	1-Dec	1900	Drosophilidae	0	1717	0	Diptera	1800	other flies
1475	2014	1-Dec	1900	Eristalis tenax	0	1717	0	Diptera	1800	syrphid flies
1476	2014	1-Dec	1900	Hemerobiidae	0	1717	0	Neuroptera	1800	NA
1477	2014	1-Dec	1900	Heterocera	0	1717	0	Lepidoptera	1800	NA
1478	2014	1-Dec	1900	Isopoda	0	1717	0	Isopoda	1800	NA
1479	2014	1-Dec	1900	Lasioglossum spp.	0	1717	0	Hymenoptera	1800	other bees
1480	2014	1-Dec	1900	Leioproctus spp.	0	1717	0	Hymenoptera	1800	other bees
1481	2014	1-Dec	1900	Melangyna novaezelandiae	0	1717	0	Diptera	1800	syrphid flies
1482	2014	1-Dec	1900	Neuroptera	0	1717	0	Neuroptera	1800	NA
1483	2014	1-Dec	1900	Opiliones	0	1717	0	Opiliones	1800	NA
1484	2014	1-Dec	1900	Orocrambus flexiocellus	0	1717	0	Lepidoptera	1800	NA
1485	2014	1-Dec	1900	Psychodidae	77	1717	44.8456610366919	Diptera	1800	NA
1486	2014	1-Dec	1900	Pyronota festiva	0	1717	0	Coleoptera	1800	other beetles
1487	2014	1-Dec	1900	Sciaroidea	0	1717	0	Diptera	1800	other flies
1488	2014	1-Dec	1900	Syrphidae	0	1717	0	Diptera	1800	syrphid flies
1489	2014	1-Dec	1900	Thysanoptera	0	1717	0	Thysanoptera	1800	NA
1490	2014	1-Dec	1900	Tipulidae	0	3434	0	Diptera	1800	other flies
1491	2014	1-Dec	1900	Zorion guttigerum	5	1717	2.9120559114735	Coleoptera	1800	NA
1492	2014	1-Dec	1904	Apis mellifera	0	3358	0	Hymenoptera	1800	NA
1493	2014	1-Dec	1904	Araneae	0	1679	0	Araneae	1800	NA
1494	2014	1-Dec	1904	Bibionidae	0	3358	0	Diptera	1800	other flies
1495	2014	1-Dec	1904	Bombus ruderatus	0	1679	0	Hymenoptera	1800	other bees
1496	2014	1-Dec	1904	Bombus terrestris	0	1679	0	Hymenoptera	1800	other bees
1497	2014	1-Dec	1904	Calliphora vicina	0	1679	0	Diptera	1800	other flies
1498	2014	1-Dec	1904	Calliprason pallidus	0	1679	0	Coleoptera	1800	other beetles
1499	2014	1-Dec	1904	Chironomidae	0	1679	0	Diptera	1800	other flies
1500	2014	1-Dec	1904	Chrysomelidae	0	3358	0	Coleoptera	1800	other beetles
1501	2014	1-Dec	1904	Coleoptera	4	1679	2.38237045860631	Coleoptera	1800	other beetles
1502	2014	1-Dec	1904	Costelytra zealandica	0	1679	0	Coleoptera	1800	other beetles
1503	2014	1-Dec	1904	Crambidae	0	1679	0	Lepidoptera	1800	NA
1504	2014	1-Dec	1904	Culicidae	0	3358	0	Diptera	1800	NA
1505	2014	1-Dec	1904	Curculionoidea	0	1679	0	Coleoptera	1800	other beetles
1506	2014	1-Dec	1904	Dermaptera	0	1679	0	Dermaptera	1800	NA
1507	2014	1-Dec	1904	Dermestidae	0	1679	0	Coleoptera	1800	other beetles
1508	2014	1-Dec	1904	Diptera	2	3358	0.595592614651578	Diptera	1800	other flies
1509	2014	1-Dec	1904	Drosophilidae	0	1679	0	Diptera	1800	other flies
1510	2014	1-Dec	1904	Eristalis tenax	0	1679	0	Diptera	1800	syrphid flies
1511	2014	1-Dec	1904	Hemerobiidae	0	1679	0	Neuroptera	1800	NA
1512	2014	1-Dec	1904	Heterocera	0	1679	0	Lepidoptera	1800	NA
1513	2014	1-Dec	1904	Isopoda	0	1679	0	Isopoda	1800	NA
1514	2014	1-Dec	1904	Lasioglossum spp.	0	1679	0	Hymenoptera	1800	other bees
1515	2014	1-Dec	1904	Leioproctus spp.	0	1679	0	Hymenoptera	1800	other bees
1516	2014	1-Dec	1904	Melangyna novaezelandiae	0	1679	0	Diptera	1800	syrphid flies
1517	2014	1-Dec	1904	Neuroptera	0	1679	0	Neuroptera	1800	NA
1518	2014	1-Dec	1904	Opiliones	0	1679	0	Opiliones	1800	NA
1519	2014	1-Dec	1904	Orocrambus flexiocellus	0	1679	0	Lepidoptera	1800	NA
1520	2014	1-Dec	1904	Psychodidae	243	1679	144.729005360334	Diptera	1800	NA
1521	2014	1-Dec	1904	Pyronota festiva	0	1679	0	Coleoptera	1800	other beetles
1522	2014	1-Dec	1904	Sciaroidea	0	1679	0	Diptera	1800	other flies
1523	2014	1-Dec	1904	Syrphidae	0	1679	0	Diptera	1800	syrphid flies
1524	2014	1-Dec	1904	Thysanoptera	0	1679	0	Thysanoptera	1800	NA
1525	2014	1-Dec	1904	Tipulidae	4	3358	1.19118522930316	Diptera	1800	other flies
1526	2014	1-Dec	1904	Zorion guttigerum	3	1679	1.78677784395473	Coleoptera	1800	NA
1527	2014	1-Dec	2035	Apis mellifera	0	3804	0	Hymenoptera	2000	NA
1528	2014	1-Dec	2035	Araneae	0	1902	0	Araneae	2000	NA
1529	2014	1-Dec	2035	Bibionidae	0	3804	0	Diptera	2000	other flies
1530	2014	1-Dec	2035	Bombus ruderatus	0	1902	0	Hymenoptera	2000	other bees
1531	2014	1-Dec	2035	Bombus terrestris	0	1902	0	Hymenoptera	2000	other bees
1532	2014	1-Dec	2035	Calliphora vicina	0	1902	0	Diptera	2000	other flies
1533	2014	1-Dec	2035	Calliprason pallidus	0	1902	0	Coleoptera	2000	other beetles
1534	2014	1-Dec	2035	Chironomidae	0	1902	0	Diptera	2000	other flies
1535	2014	1-Dec	2035	Chrysomelidae	0	3804	0	Coleoptera	2000	other beetles
1536	2014	1-Dec	2035	Coleoptera	0	1902	0	Coleoptera	2000	other beetles
1537	2014	1-Dec	2035	Costelytra zealandica	0	1902	0	Coleoptera	2000	other beetles
1538	2014	1-Dec	2035	Crambidae	0	1902	0	Lepidoptera	2000	NA
1539	2014	1-Dec	2035	Culicidae	0	3804	0	Diptera	2000	NA
1540	2014	1-Dec	2035	Curculionoidea	0	1902	0	Coleoptera	2000	other beetles
1541	2014	1-Dec	2035	Dermaptera	0	1902	0	Dermaptera	2000	NA
1542	2014	1-Dec	2035	Dermestidae	0	1902	0	Coleoptera	2000	other beetles
1543	2014	1-Dec	2035	Diptera	1	3804	0.262881177707676	Diptera	2000	other flies
1544	2014	1-Dec	2035	Drosophilidae	1	1902	0.525762355415352	Diptera	2000	other flies
1545	2014	1-Dec	2035	Eristalis tenax	0	1902	0	Diptera	2000	syrphid flies
1546	2014	1-Dec	2035	Hemerobiidae	0	1902	0	Neuroptera	2000	NA
1547	2014	1-Dec	2035	Heterocera	0	1902	0	Lepidoptera	2000	NA
1548	2014	1-Dec	2035	Isopoda	0	1902	0	Isopoda	2000	NA
1549	2014	1-Dec	2035	Lasioglossum spp.	0	1902	0	Hymenoptera	2000	other bees
1550	2014	1-Dec	2035	Leioproctus spp.	0	1902	0	Hymenoptera	2000	other bees
1551	2014	1-Dec	2035	Melangyna novaezelandiae	0	1902	0	Diptera	2000	syrphid flies
1552	2014	1-Dec	2035	Neuroptera	0	1902	0	Neuroptera	2000	NA
1553	2014	1-Dec	2035	Opiliones	0	1902	0	Opiliones	2000	NA
1554	2014	1-Dec	2035	Orocrambus flexiocellus	0	1902	0	Lepidoptera	2000	NA
1555	2014	1-Dec	2035	Psychodidae	8	1902	4.20609884332282	Diptera	2000	NA
1556	2014	1-Dec	2035	Pyronota festiva	0	1902	0	Coleoptera	2000	other beetles
1557	2014	1-Dec	2035	Sciaroidea	0	1902	0	Diptera	2000	other flies
1558	2014	1-Dec	2035	Syrphidae	0	1902	0	Diptera	2000	syrphid flies
1559	2014	1-Dec	2035	Thysanoptera	0	1902	0	Thysanoptera	2000	NA
1560	2014	1-Dec	2035	Tipulidae	0	3804	0	Diptera	2000	other flies
1561	2014	1-Dec	2035	Zorion guttigerum	0	1902	0	Coleoptera	2000	NA
1562	2014	1-Dec	2045	Apis mellifera	0	3562	0	Hymenoptera	2000	NA
1563	2014	1-Dec	2045	Araneae	1	1781	0.561482313307131	Araneae	2000	NA
1564	2014	1-Dec	2045	Bibionidae	0	3562	0	Diptera	2000	other flies
1565	2014	1-Dec	2045	Bombus ruderatus	0	1781	0	Hymenoptera	2000	other bees
1566	2014	1-Dec	2045	Bombus terrestris	0	1781	0	Hymenoptera	2000	other bees
1567	2014	1-Dec	2045	Calliphora vicina	0	1781	0	Diptera	2000	other flies
1568	2014	1-Dec	2045	Calliprason pallidus	0	1781	0	Coleoptera	2000	other beetles
1569	2014	1-Dec	2045	Chironomidae	0	1781	0	Diptera	2000	other flies
1570	2014	1-Dec	2045	Chrysomelidae	0	3562	0	Coleoptera	2000	other beetles
1571	2014	1-Dec	2045	Coleoptera	1	1781	0.561482313307131	Coleoptera	2000	other beetles
1572	2014	1-Dec	2045	Costelytra zealandica	0	1781	0	Coleoptera	2000	other beetles
1573	2014	1-Dec	2045	Crambidae	0	1781	0	Lepidoptera	2000	NA
1574	2014	1-Dec	2045	Culicidae	1	3562	0.280741156653565	Diptera	2000	NA
1575	2014	1-Dec	2045	Curculionoidea	0	1781	0	Coleoptera	2000	other beetles
1576	2014	1-Dec	2045	Dermaptera	0	1781	0	Dermaptera	2000	NA
1577	2014	1-Dec	2045	Dermestidae	0	1781	0	Coleoptera	2000	other beetles
1578	2014	1-Dec	2045	Diptera	1	3562	0.280741156653565	Diptera	2000	other flies
1579	2014	1-Dec	2045	Drosophilidae	0	1781	0	Diptera	2000	other flies
1580	2014	1-Dec	2045	Eristalis tenax	0	1781	0	Diptera	2000	syrphid flies
1581	2014	1-Dec	2045	Hemerobiidae	0	1781	0	Neuroptera	2000	NA
1582	2014	1-Dec	2045	Heterocera	0	1781	0	Lepidoptera	2000	NA
1583	2014	1-Dec	2045	Isopoda	0	1781	0	Isopoda	2000	NA
1584	2014	1-Dec	2045	Lasioglossum spp.	0	1781	0	Hymenoptera	2000	other bees
1585	2014	1-Dec	2045	Leioproctus spp.	0	1781	0	Hymenoptera	2000	other bees
1586	2014	1-Dec	2045	Melangyna novaezelandiae	0	1781	0	Diptera	2000	syrphid flies
1587	2014	1-Dec	2045	Neuroptera	0	1781	0	Neuroptera	2000	NA
1588	2014	1-Dec	2045	Opiliones	0	1781	0	Opiliones	2000	NA
1589	2014	1-Dec	2045	Orocrambus flexiocellus	0	1781	0	Lepidoptera	2000	NA
1590	2014	1-Dec	2045	Psychodidae	2	1781	1.12296462661426	Diptera	2000	NA
1591	2014	1-Dec	2045	Pyronota festiva	0	1781	0	Coleoptera	2000	other beetles
1592	2014	1-Dec	2045	Sciaroidea	0	1781	0	Diptera	2000	other flies
1593	2014	1-Dec	2045	Syrphidae	0	1781	0	Diptera	2000	syrphid flies
1594	2014	1-Dec	2045	Thysanoptera	0	1781	0	Thysanoptera	2000	NA
1595	2014	1-Dec	2045	Tipulidae	0	3562	0	Diptera	2000	other flies
1596	2014	1-Dec	2045	Zorion guttigerum	0	1781	0	Coleoptera	2000	NA
1597	2014	1-Dec	2050	Apis mellifera	0	3530	0	Hymenoptera	2000	NA
1598	2014	1-Dec	2050	Araneae	0	1765	0	Araneae	2000	NA
1599	2014	1-Dec	2050	Bibionidae	0	3530	0	Diptera	2000	other flies
1600	2014	1-Dec	2050	Bombus ruderatus	0	1765	0	Hymenoptera	2000	other bees
1601	2014	1-Dec	2050	Bombus terrestris	0	1765	0	Hymenoptera	2000	other bees
1602	2014	1-Dec	2050	Calliphora vicina	0	1765	0	Diptera	2000	other flies
1603	2014	1-Dec	2050	Calliprason pallidus	0	1765	0	Coleoptera	2000	other beetles
1604	2014	1-Dec	2050	Chironomidae	0	1765	0	Diptera	2000	other flies
1605	2014	1-Dec	2050	Chrysomelidae	0	3530	0	Coleoptera	2000	other beetles
1606	2014	1-Dec	2050	Coleoptera	7	1765	3.96600566572238	Coleoptera	2000	other beetles
1607	2014	1-Dec	2050	Costelytra zealandica	0	1765	0	Coleoptera	2000	other beetles
1608	2014	1-Dec	2050	Crambidae	0	1765	0	Lepidoptera	2000	NA
1609	2014	1-Dec	2050	Culicidae	4	3530	1.13314447592068	Diptera	2000	NA
1610	2014	1-Dec	2050	Curculionoidea	0	1765	0	Coleoptera	2000	other beetles
1611	2014	1-Dec	2050	Dermaptera	1	1765	0.56657223796034	Dermaptera	2000	NA
1612	2014	1-Dec	2050	Dermestidae	0	1765	0	Coleoptera	2000	other beetles
1613	2014	1-Dec	2050	Diptera	5	3530	1.41643059490085	Diptera	2000	other flies
1614	2014	1-Dec	2050	Drosophilidae	0	1765	0	Diptera	2000	other flies
1615	2014	1-Dec	2050	Eristalis tenax	0	1765	0	Diptera	2000	syrphid flies
1616	2014	1-Dec	2050	Hemerobiidae	0	1765	0	Neuroptera	2000	NA
1617	2014	1-Dec	2050	Heterocera	0	1765	0	Lepidoptera	2000	NA
1618	2014	1-Dec	2050	Isopoda	0	1765	0	Isopoda	2000	NA
1619	2014	1-Dec	2050	Lasioglossum spp.	0	1765	0	Hymenoptera	2000	other bees
1620	2014	1-Dec	2050	Leioproctus spp.	0	1765	0	Hymenoptera	2000	other bees
1621	2014	1-Dec	2050	Melangyna novaezelandiae	0	1765	0	Diptera	2000	syrphid flies
1622	2014	1-Dec	2050	Neuroptera	0	1765	0	Neuroptera	2000	NA
1623	2014	1-Dec	2050	Opiliones	0	1765	0	Opiliones	2000	NA
1624	2014	1-Dec	2050	Orocrambus flexiocellus	0	1765	0	Lepidoptera	2000	NA
1625	2014	1-Dec	2050	Psychodidae	27	1765	15.2974504249292	Diptera	2000	NA
1626	2014	1-Dec	2050	Pyronota festiva	0	1765	0	Coleoptera	2000	other beetles
1627	2014	1-Dec	2050	Sciaroidea	1	1765	0.56657223796034	Diptera	2000	other flies
1628	2014	1-Dec	2050	Syrphidae	0	1765	0	Diptera	2000	syrphid flies
1629	2014	1-Dec	2050	Thysanoptera	0	1765	0	Thysanoptera	2000	NA
1630	2014	1-Dec	2050	Tipulidae	1	3530	0.28328611898017	Diptera	2000	other flies
1631	2014	1-Dec	2050	Zorion guttigerum	0	1765	0	Coleoptera	2000	NA
1632	2014	1-Dec	2057	Apis mellifera	0	2686	0	Hymenoptera	2000	NA
1633	2014	1-Dec	2057	Araneae	0	1343	0	Araneae	2000	NA
1634	2014	1-Dec	2057	Bibionidae	0	2686	0	Diptera	2000	other flies
1635	2014	1-Dec	2057	Bombus ruderatus	0	1343	0	Hymenoptera	2000	other bees
1636	2014	1-Dec	2057	Bombus terrestris	0	1343	0	Hymenoptera	2000	other bees
1637	2014	1-Dec	2057	Calliphora vicina	0	1343	0	Diptera	2000	other flies
1638	2014	1-Dec	2057	Calliprason pallidus	0	1343	0	Coleoptera	2000	other beetles
1639	2014	1-Dec	2057	Chironomidae	0	1343	0	Diptera	2000	other flies
1640	2014	1-Dec	2057	Chrysomelidae	0	2686	0	Coleoptera	2000	other beetles
1641	2014	1-Dec	2057	Coleoptera	21	1343	15.6366344005957	Coleoptera	2000	other beetles
1642	2014	1-Dec	2057	Costelytra zealandica	0	1343	0	Coleoptera	2000	other beetles
1643	2014	1-Dec	2057	Crambidae	0	1343	0	Lepidoptera	2000	NA
1644	2014	1-Dec	2057	Culicidae	5	2686	1.86150409530901	Diptera	2000	NA
1645	2014	1-Dec	2057	Curculionoidea	0	1343	0	Coleoptera	2000	other beetles
1646	2014	1-Dec	2057	Dermaptera	0	1343	0	Dermaptera	2000	NA
1647	2014	1-Dec	2057	Dermestidae	0	1343	0	Coleoptera	2000	other beetles
1648	2014	1-Dec	2057	Diptera	4	2686	1.48920327624721	Diptera	2000	other flies
1649	2014	1-Dec	2057	Drosophilidae	0	1343	0	Diptera	2000	other flies
1650	2014	1-Dec	2057	Eristalis tenax	0	1343	0	Diptera	2000	syrphid flies
1651	2014	1-Dec	2057	Hemerobiidae	0	1343	0	Neuroptera	2000	NA
1652	2014	1-Dec	2057	Heterocera	0	1343	0	Lepidoptera	2000	NA
1653	2014	1-Dec	2057	Isopoda	0	1343	0	Isopoda	2000	NA
1654	2014	1-Dec	2057	Lasioglossum spp.	0	1343	0	Hymenoptera	2000	other bees
1655	2014	1-Dec	2057	Leioproctus spp.	0	1343	0	Hymenoptera	2000	other bees
1656	2014	1-Dec	2057	Melangyna novaezelandiae	0	1343	0	Diptera	2000	syrphid flies
1657	2014	1-Dec	2057	Neuroptera	0	1343	0	Neuroptera	2000	NA
1658	2014	1-Dec	2057	Opiliones	0	1343	0	Opiliones	2000	NA
1659	2014	1-Dec	2057	Orocrambus flexiocellus	0	1343	0	Lepidoptera	2000	NA
1660	2014	1-Dec	2057	Psychodidae	10	1343	7.44601638123604	Diptera	2000	NA
1661	2014	1-Dec	2057	Pyronota festiva	0	1343	0	Coleoptera	2000	other beetles
1662	2014	1-Dec	2057	Sciaroidea	0	1343	0	Diptera	2000	other flies
1663	2014	1-Dec	2057	Syrphidae	0	1343	0	Diptera	2000	syrphid flies
1664	2014	1-Dec	2057	Thysanoptera	0	1343	0	Thysanoptera	2000	NA
1665	2014	1-Dec	2057	Tipulidae	0	2686	0	Diptera	2000	other flies
1666	2014	1-Dec	2057	Zorion guttigerum	0	1343	0	Coleoptera	2000	NA
1667	2014	1-Dec	2245	Apis mellifera	0	3138	0	Hymenoptera	2200	NA
1668	2014	1-Dec	2245	Araneae	0	1569	0	Araneae	2200	NA
1669	2014	1-Dec	2245	Bibionidae	0	3138	0	Diptera	2200	other flies
1670	2014	1-Dec	2245	Bombus ruderatus	0	1569	0	Hymenoptera	2200	other bees
1671	2014	1-Dec	2245	Bombus terrestris	0	1569	0	Hymenoptera	2200	other bees
1672	2014	1-Dec	2245	Calliphora vicina	0	1569	0	Diptera	2200	other flies
1673	2014	1-Dec	2245	Calliprason pallidus	0	1569	0	Coleoptera	2200	other beetles
1674	2014	1-Dec	2245	Chironomidae	0	1569	0	Diptera	2200	other flies
1675	2014	1-Dec	2245	Chrysomelidae	0	3138	0	Coleoptera	2200	other beetles
1676	2014	1-Dec	2245	Coleoptera	0	1569	0	Coleoptera	2200	other beetles
1677	2014	1-Dec	2245	Costelytra zealandica	2	1569	1.27469725940089	Coleoptera	2200	other beetles
1678	2014	1-Dec	2245	Crambidae	0	1569	0	Lepidoptera	2200	NA
1679	2014	1-Dec	2245	Culicidae	1	3138	0.318674314850223	Diptera	2200	NA
1680	2014	1-Dec	2245	Curculionoidea	0	1569	0	Coleoptera	2200	other beetles
1681	2014	1-Dec	2245	Dermaptera	2	1569	1.27469725940089	Dermaptera	2200	NA
1682	2014	1-Dec	2245	Dermestidae	0	1569	0	Coleoptera	2200	other beetles
1683	2014	1-Dec	2245	Diptera	0	3138	0	Diptera	2200	other flies
1684	2014	1-Dec	2245	Drosophilidae	0	1569	0	Diptera	2200	other flies
1685	2014	1-Dec	2245	Eristalis tenax	0	1569	0	Diptera	2200	syrphid flies
1686	2014	1-Dec	2245	Hemerobiidae	0	1569	0	Neuroptera	2200	NA
1687	2014	1-Dec	2245	Heterocera	0	1569	0	Lepidoptera	2200	NA
1688	2014	1-Dec	2245	Isopoda	0	1569	0	Isopoda	2200	NA
1689	2014	1-Dec	2245	Lasioglossum spp.	0	1569	0	Hymenoptera	2200	other bees
1690	2014	1-Dec	2245	Leioproctus spp.	0	1569	0	Hymenoptera	2200	other bees
1691	2014	1-Dec	2245	Melangyna novaezelandiae	0	1569	0	Diptera	2200	syrphid flies
1692	2014	1-Dec	2245	Neuroptera	0	1569	0	Neuroptera	2200	NA
1693	2014	1-Dec	2245	Opiliones	0	1569	0	Opiliones	2200	NA
1694	2014	1-Dec	2245	Orocrambus flexiocellus	0	1569	0	Lepidoptera	2200	NA
1695	2014	1-Dec	2245	Psychodidae	2	1569	1.27469725940089	Diptera	2200	NA
1696	2014	1-Dec	2245	Pyronota festiva	0	1569	0	Coleoptera	2200	other beetles
1697	2014	1-Dec	2245	Sciaroidea	1	1569	0.637348629700446	Diptera	2200	other flies
1698	2014	1-Dec	2245	Syrphidae	0	1569	0	Diptera	2200	syrphid flies
1699	2014	1-Dec	2245	Thysanoptera	0	1569	0	Thysanoptera	2200	NA
1700	2014	1-Dec	2245	Tipulidae	0	3138	0	Diptera	2200	other flies
1701	2014	1-Dec	2245	Zorion guttigerum	0	1569	0	Coleoptera	2200	NA
1702	2014	1-Dec	2255	Apis mellifera	0	3688	0	Hymenoptera	2200	NA
1703	2014	1-Dec	2255	Araneae	0	1844	0	Araneae	2200	NA
1704	2014	1-Dec	2255	Bibionidae	0	3688	0	Diptera	2200	other flies
1705	2014	1-Dec	2255	Bombus ruderatus	0	1844	0	Hymenoptera	2200	other bees
1706	2014	1-Dec	2255	Bombus terrestris	0	1844	0	Hymenoptera	2200	other bees
1707	2014	1-Dec	2255	Calliphora vicina	0	1844	0	Diptera	2200	other flies
1708	2014	1-Dec	2255	Calliprason pallidus	0	1844	0	Coleoptera	2200	other beetles
1709	2014	1-Dec	2255	Chironomidae	0	1844	0	Diptera	2200	other flies
1710	2014	1-Dec	2255	Chrysomelidae	0	3688	0	Coleoptera	2200	other beetles
1711	2014	1-Dec	2255	Coleoptera	9	1844	4.88069414316703	Coleoptera	2200	other beetles
1712	2014	1-Dec	2255	Costelytra zealandica	0	1844	0	Coleoptera	2200	other beetles
1713	2014	1-Dec	2255	Crambidae	0	1844	0	Lepidoptera	2200	NA
1714	2014	1-Dec	2255	Culicidae	3	3688	0.813449023861171	Diptera	2200	NA
1715	2014	1-Dec	2255	Curculionoidea	0	1844	0	Coleoptera	2200	other beetles
1716	2014	1-Dec	2255	Dermaptera	0	1844	0	Dermaptera	2200	NA
1717	2014	1-Dec	2255	Dermestidae	0	1844	0	Coleoptera	2200	other beetles
1718	2014	1-Dec	2255	Diptera	1	3688	0.27114967462039	Diptera	2200	other flies
1719	2014	1-Dec	2255	Drosophilidae	0	1844	0	Diptera	2200	other flies
1720	2014	1-Dec	2255	Eristalis tenax	0	1844	0	Diptera	2200	syrphid flies
1721	2014	1-Dec	2255	Hemerobiidae	0	1844	0	Neuroptera	2200	NA
1722	2014	1-Dec	2255	Heterocera	0	1844	0	Lepidoptera	2200	NA
1723	2014	1-Dec	2255	Isopoda	0	1844	0	Isopoda	2200	NA
1724	2014	1-Dec	2255	Lasioglossum spp.	0	1844	0	Hymenoptera	2200	other bees
1725	2014	1-Dec	2255	Leioproctus spp.	0	1844	0	Hymenoptera	2200	other bees
1726	2014	1-Dec	2255	Melangyna novaezelandiae	0	1844	0	Diptera	2200	syrphid flies
1727	2014	1-Dec	2255	Neuroptera	0	1844	0	Neuroptera	2200	NA
1728	2014	1-Dec	2255	Opiliones	0	1844	0	Opiliones	2200	NA
1729	2014	1-Dec	2255	Orocrambus flexiocellus	0	1844	0	Lepidoptera	2200	NA
1730	2014	1-Dec	2255	Psychodidae	4	1844	2.16919739696312	Diptera	2200	NA
1731	2014	1-Dec	2255	Pyronota festiva	0	1844	0	Coleoptera	2200	other beetles
1732	2014	1-Dec	2255	Sciaroidea	0	1844	0	Diptera	2200	other flies
1733	2014	1-Dec	2255	Syrphidae	0	1844	0	Diptera	2200	syrphid flies
1734	2014	1-Dec	2255	Thysanoptera	0	1844	0	Thysanoptera	2200	NA
1735	2014	1-Dec	2255	Tipulidae	0	3688	0	Diptera	2200	other flies
1736	2014	1-Dec	2255	Zorion guttigerum	0	1844	0	Coleoptera	2200	NA
1737	2014	1-Dec	2300	Apis mellifera	0	3496	0	Hymenoptera	2200	NA
1738	2014	1-Dec	2300	Araneae	0	1748	0	Araneae	2200	NA
1739	2014	1-Dec	2300	Bibionidae	0	3496	0	Diptera	2200	other flies
1740	2014	1-Dec	2300	Bombus ruderatus	0	1748	0	Hymenoptera	2200	other bees
1741	2014	1-Dec	2300	Bombus terrestris	0	1748	0	Hymenoptera	2200	other bees
1742	2014	1-Dec	2300	Calliphora vicina	0	1748	0	Diptera	2200	other flies
1743	2014	1-Dec	2300	Calliprason pallidus	0	1748	0	Coleoptera	2200	other beetles
1744	2014	1-Dec	2300	Chironomidae	0	1748	0	Diptera	2200	other flies
1745	2014	1-Dec	2300	Chrysomelidae	0	3496	0	Coleoptera	2200	other beetles
1746	2014	1-Dec	2300	Coleoptera	0	1748	0	Coleoptera	2200	other beetles
1747	2014	1-Dec	2300	Costelytra zealandica	0	1748	0	Coleoptera	2200	other beetles
1748	2014	1-Dec	2300	Crambidae	0	1748	0	Lepidoptera	2200	NA
1749	2014	1-Dec	2300	Culicidae	2	3496	0.5720823798627	Diptera	2200	NA
1750	2014	1-Dec	2300	Curculionoidea	0	1748	0	Coleoptera	2200	other beetles
1751	2014	1-Dec	2300	Dermaptera	7	1748	4.0045766590389	Dermaptera	2200	NA
1752	2014	1-Dec	2300	Dermestidae	0	1748	0	Coleoptera	2200	other beetles
1753	2014	1-Dec	2300	Diptera	0	3496	0	Diptera	2200	other flies
1754	2014	1-Dec	2300	Drosophilidae	0	1748	0	Diptera	2200	other flies
1755	2014	1-Dec	2300	Eristalis tenax	0	1748	0	Diptera	2200	syrphid flies
1756	2014	1-Dec	2300	Hemerobiidae	0	1748	0	Neuroptera	2200	NA
1757	2014	1-Dec	2300	Heterocera	0	1748	0	Lepidoptera	2200	NA
1758	2014	1-Dec	2300	Isopoda	0	1748	0	Isopoda	2200	NA
1759	2014	1-Dec	2300	Lasioglossum spp.	0	1748	0	Hymenoptera	2200	other bees
1760	2014	1-Dec	2300	Leioproctus spp.	0	1748	0	Hymenoptera	2200	other bees
1761	2014	1-Dec	2300	Melangyna novaezelandiae	0	1748	0	Diptera	2200	syrphid flies
1762	2014	1-Dec	2300	Neuroptera	0	1748	0	Neuroptera	2200	NA
1763	2014	1-Dec	2300	Opiliones	0	1748	0	Opiliones	2200	NA
1764	2014	1-Dec	2300	Orocrambus flexiocellus	0	1748	0	Lepidoptera	2200	NA
1765	2014	1-Dec	2300	Psychodidae	2	1748	1.1441647597254	Diptera	2200	NA
1766	2014	1-Dec	2300	Pyronota festiva	0	1748	0	Coleoptera	2200	other beetles
1767	2014	1-Dec	2300	Sciaroidea	1	1748	0.5720823798627	Diptera	2200	other flies
1768	2014	1-Dec	2300	Syrphidae	0	1748	0	Diptera	2200	syrphid flies
1769	2014	1-Dec	2300	Thysanoptera	0	1748	0	Thysanoptera	2200	NA
1770	2014	1-Dec	2300	Tipulidae	0	3496	0	Diptera	2200	other flies
1771	2014	1-Dec	2300	Zorion guttigerum	0	1748	0	Coleoptera	2200	NA
1772	2014	1-Dec	2309	Apis mellifera	0	3878	0	Hymenoptera	2200	NA
1773	2014	1-Dec	2309	Araneae	5	1939	2.57864878803507	Araneae	2200	NA
1774	2014	1-Dec	2309	Bibionidae	0	3878	0	Diptera	2200	other flies
1775	2014	1-Dec	2309	Bombus ruderatus	0	1939	0	Hymenoptera	2200	other bees
1776	2014	1-Dec	2309	Bombus terrestris	0	1939	0	Hymenoptera	2200	other bees
1777	2014	1-Dec	2309	Calliphora vicina	0	1939	0	Diptera	2200	other flies
1778	2014	1-Dec	2309	Calliprason pallidus	0	1939	0	Coleoptera	2200	other beetles
1779	2014	1-Dec	2309	Chironomidae	1	1939	0.515729757607014	Diptera	2200	other flies
1780	2014	1-Dec	2309	Chrysomelidae	0	3878	0	Coleoptera	2200	other beetles
1781	2014	1-Dec	2309	Coleoptera	0	1939	0	Coleoptera	2200	other beetles
1782	2014	1-Dec	2309	Costelytra zealandica	0	1939	0	Coleoptera	2200	other beetles
1783	2014	1-Dec	2309	Crambidae	0	1939	0	Lepidoptera	2200	NA
1784	2014	1-Dec	2309	Culicidae	1	3878	0.257864878803507	Diptera	2200	NA
1785	2014	1-Dec	2309	Curculionoidea	0	1939	0	Coleoptera	2200	other beetles
1786	2014	1-Dec	2309	Dermaptera	0	1939	0	Dermaptera	2200	NA
1787	2014	1-Dec	2309	Dermestidae	0	1939	0	Coleoptera	2200	other beetles
1788	2014	1-Dec	2309	Diptera	0	3878	0	Diptera	2200	other flies
1789	2014	1-Dec	2309	Drosophilidae	0	1939	0	Diptera	2200	other flies
1790	2014	1-Dec	2309	Eristalis tenax	0	1939	0	Diptera	2200	syrphid flies
1791	2014	1-Dec	2309	Hemerobiidae	0	1939	0	Neuroptera	2200	NA
1792	2014	1-Dec	2309	Heterocera	0	1939	0	Lepidoptera	2200	NA
1793	2014	1-Dec	2309	Isopoda	0	1939	0	Isopoda	2200	NA
1794	2014	1-Dec	2309	Lasioglossum spp.	0	1939	0	Hymenoptera	2200	other bees
1795	2014	1-Dec	2309	Leioproctus spp.	0	1939	0	Hymenoptera	2200	other bees
1796	2014	1-Dec	2309	Melangyna novaezelandiae	0	1939	0	Diptera	2200	syrphid flies
1797	2014	1-Dec	2309	Neuroptera	0	1939	0	Neuroptera	2200	NA
1798	2014	1-Dec	2309	Opiliones	0	1939	0	Opiliones	2200	NA
1799	2014	1-Dec	2309	Orocrambus flexiocellus	0	1939	0	Lepidoptera	2200	NA
1800	2014	1-Dec	2309	Psychodidae	3	1939	1.54718927282104	Diptera	2200	NA
1801	2014	1-Dec	2309	Pyronota festiva	0	1939	0	Coleoptera	2200	other beetles
1802	2014	1-Dec	2309	Sciaroidea	0	1939	0	Diptera	2200	other flies
1803	2014	1-Dec	2309	Syrphidae	0	1939	0	Diptera	2200	syrphid flies
1804	2014	1-Dec	2309	Thysanoptera	0	1939	0	Thysanoptera	2200	NA
1805	2014	1-Dec	2309	Tipulidae	0	3878	0	Diptera	2200	other flies
1806	2014	1-Dec	2309	Zorion guttigerum	1	1939	0.515729757607014	Coleoptera	2200	NA
1807	2014	2-Dec	0037	Apis mellifera	0	3308	0	Hymenoptera	0000	NA
1808	2014	2-Dec	0037	Araneae	0	1654	0	Araneae	0000	NA
1809	2014	2-Dec	0037	Bibionidae	0	3308	0	Diptera	0000	other flies
1810	2014	2-Dec	0037	Bombus ruderatus	0	1654	0	Hymenoptera	0000	other bees
1811	2014	2-Dec	0037	Bombus terrestris	0	1654	0	Hymenoptera	0000	other bees
1812	2014	2-Dec	0037	Calliphora vicina	0	1654	0	Diptera	0000	other flies
1813	2014	2-Dec	0037	Calliprason pallidus	0	1654	0	Coleoptera	0000	other beetles
1814	2014	2-Dec	0037	Chironomidae	0	1654	0	Diptera	0000	other flies
1815	2014	2-Dec	0037	Chrysomelidae	0	3308	0	Coleoptera	0000	other beetles
1816	2014	2-Dec	0037	Coleoptera	0	1654	0	Coleoptera	0000	other beetles
1817	2014	2-Dec	0037	Costelytra zealandica	0	1654	0	Coleoptera	0000	other beetles
1818	2014	2-Dec	0037	Crambidae	0	1654	0	Lepidoptera	0000	NA
1819	2014	2-Dec	0037	Culicidae	8	3308	2.41837968561064	Diptera	0000	NA
1820	2014	2-Dec	0037	Curculionoidea	0	1654	0	Coleoptera	0000	other beetles
1821	2014	2-Dec	0037	Dermaptera	4	1654	2.41837968561064	Dermaptera	0000	NA
1822	2014	2-Dec	0037	Dermestidae	0	1654	0	Coleoptera	0000	other beetles
1823	2014	2-Dec	0037	Diptera	0	3308	0	Diptera	0000	other flies
1824	2014	2-Dec	0037	Drosophilidae	1	1654	0.60459492140266	Diptera	0000	other flies
1825	2014	2-Dec	0037	Eristalis tenax	0	1654	0	Diptera	0000	syrphid flies
1826	2014	2-Dec	0037	Hemerobiidae	0	1654	0	Neuroptera	0000	NA
1827	2014	2-Dec	0037	Heterocera	0	1654	0	Lepidoptera	0000	NA
1828	2014	2-Dec	0037	Isopoda	0	1654	0	Isopoda	0000	NA
1829	2014	2-Dec	0037	Lasioglossum spp.	0	1654	0	Hymenoptera	0000	other bees
1830	2014	2-Dec	0037	Leioproctus spp.	0	1654	0	Hymenoptera	0000	other bees
1831	2014	2-Dec	0037	Melangyna novaezelandiae	0	1654	0	Diptera	0000	syrphid flies
1832	2014	2-Dec	0037	Neuroptera	0	1654	0	Neuroptera	0000	NA
1833	2014	2-Dec	0037	Opiliones	0	1654	0	Opiliones	0000	NA
1834	2014	2-Dec	0037	Orocrambus flexiocellus	0	1654	0	Lepidoptera	0000	NA
1835	2014	2-Dec	0037	Psychodidae	4	1654	2.41837968561064	Diptera	0000	NA
1836	2014	2-Dec	0037	Pyronota festiva	0	1654	0	Coleoptera	0000	other beetles
1837	2014	2-Dec	0037	Sciaroidea	1	1654	0.60459492140266	Diptera	0000	other flies
1838	2014	2-Dec	0037	Syrphidae	0	1654	0	Diptera	0000	syrphid flies
1839	2014	2-Dec	0037	Thysanoptera	0	1654	0	Thysanoptera	0000	NA
1840	2014	2-Dec	0037	Tipulidae	0	3308	0	Diptera	0000	other flies
1841	2014	2-Dec	0037	Zorion guttigerum	0	1654	0	Coleoptera	0000	NA
1842	2014	2-Dec	0040	Apis mellifera	0	4868	0	Hymenoptera	0000	NA
1843	2014	2-Dec	0040	Araneae	0	2434	0	Araneae	0000	NA
1844	2014	2-Dec	0040	Bibionidae	0	4868	0	Diptera	0000	other flies
1845	2014	2-Dec	0040	Bombus ruderatus	0	2434	0	Hymenoptera	0000	other bees
1846	2014	2-Dec	0040	Bombus terrestris	0	2434	0	Hymenoptera	0000	other bees
1847	2014	2-Dec	0040	Calliphora vicina	0	2434	0	Diptera	0000	other flies
1848	2014	2-Dec	0040	Calliprason pallidus	0	2434	0	Coleoptera	0000	other beetles
1849	2014	2-Dec	0040	Chironomidae	0	2434	0	Diptera	0000	other flies
1850	2014	2-Dec	0040	Chrysomelidae	0	4868	0	Coleoptera	0000	other beetles
1851	2014	2-Dec	0040	Coleoptera	0	2434	0	Coleoptera	0000	other beetles
1852	2014	2-Dec	0040	Costelytra zealandica	0	2434	0	Coleoptera	0000	other beetles
1853	2014	2-Dec	0040	Crambidae	0	2434	0	Lepidoptera	0000	NA
1854	2014	2-Dec	0040	Culicidae	0	4868	0	Diptera	0000	NA
1855	2014	2-Dec	0040	Curculionoidea	0	2434	0	Coleoptera	0000	other beetles
1856	2014	2-Dec	0040	Dermaptera	0	2434	0	Dermaptera	0000	NA
1857	2014	2-Dec	0040	Dermestidae	0	2434	0	Coleoptera	0000	other beetles
1858	2014	2-Dec	0040	Diptera	4	4868	0.821692686935086	Diptera	0000	other flies
1859	2014	2-Dec	0040	Drosophilidae	0	2434	0	Diptera	0000	other flies
1860	2014	2-Dec	0040	Eristalis tenax	0	2434	0	Diptera	0000	syrphid flies
1861	2014	2-Dec	0040	Hemerobiidae	0	2434	0	Neuroptera	0000	NA
1862	2014	2-Dec	0040	Heterocera	0	2434	0	Lepidoptera	0000	NA
1863	2014	2-Dec	0040	Isopoda	0	2434	0	Isopoda	0000	NA
1864	2014	2-Dec	0040	Lasioglossum spp.	0	2434	0	Hymenoptera	0000	other bees
1865	2014	2-Dec	0040	Leioproctus spp.	0	2434	0	Hymenoptera	0000	other bees
1866	2014	2-Dec	0040	Melangyna novaezelandiae	0	2434	0	Diptera	0000	syrphid flies
1867	2014	2-Dec	0040	Neuroptera	0	2434	0	Neuroptera	0000	NA
1868	2014	2-Dec	0040	Opiliones	1	2434	0.410846343467543	Opiliones	0000	NA
1869	2014	2-Dec	0040	Orocrambus flexiocellus	0	2434	0	Lepidoptera	0000	NA
1870	2014	2-Dec	0040	Psychodidae	0	2434	0	Diptera	0000	NA
1871	2014	2-Dec	0040	Pyronota festiva	0	2434	0	Coleoptera	0000	other beetles
1872	2014	2-Dec	0040	Sciaroidea	0	2434	0	Diptera	0000	other flies
1873	2014	2-Dec	0040	Syrphidae	0	2434	0	Diptera	0000	syrphid flies
1874	2014	2-Dec	0040	Thysanoptera	0	2434	0	Thysanoptera	0000	NA
1875	2014	2-Dec	0040	Tipulidae	0	4868	0	Diptera	0000	other flies
1876	2014	2-Dec	0040	Zorion guttigerum	0	2434	0	Coleoptera	0000	NA
1877	2014	2-Dec	0050	Apis mellifera	0	3180	0	Hymenoptera	0000	NA
1878	2014	2-Dec	0050	Araneae	0	1590	0	Araneae	0000	NA
1879	2014	2-Dec	0050	Bibionidae	0	3180	0	Diptera	0000	other flies
1880	2014	2-Dec	0050	Bombus ruderatus	0	1590	0	Hymenoptera	0000	other bees
1881	2014	2-Dec	0050	Bombus terrestris	0	1590	0	Hymenoptera	0000	other bees
1882	2014	2-Dec	0050	Calliphora vicina	0	1590	0	Diptera	0000	other flies
1883	2014	2-Dec	0050	Calliprason pallidus	0	1590	0	Coleoptera	0000	other beetles
1884	2014	2-Dec	0050	Chironomidae	0	1590	0	Diptera	0000	other flies
1885	2014	2-Dec	0050	Chrysomelidae	0	3180	0	Coleoptera	0000	other beetles
1886	2014	2-Dec	0050	Coleoptera	1	1590	0.628930817610063	Coleoptera	0000	other beetles
1887	2014	2-Dec	0050	Costelytra zealandica	0	1590	0	Coleoptera	0000	other beetles
1888	2014	2-Dec	0050	Crambidae	0	1590	0	Lepidoptera	0000	NA
1889	2014	2-Dec	0050	Culicidae	4	3180	1.25786163522013	Diptera	0000	NA
1890	2014	2-Dec	0050	Curculionoidea	0	1590	0	Coleoptera	0000	other beetles
1891	2014	2-Dec	0050	Dermaptera	1	1590	0.628930817610063	Dermaptera	0000	NA
1892	2014	2-Dec	0050	Dermestidae	0	1590	0	Coleoptera	0000	other beetles
1893	2014	2-Dec	0050	Diptera	0	3180	0	Diptera	0000	other flies
1894	2014	2-Dec	0050	Drosophilidae	1	1590	0.628930817610063	Diptera	0000	other flies
1895	2014	2-Dec	0050	Eristalis tenax	0	1590	0	Diptera	0000	syrphid flies
1896	2014	2-Dec	0050	Hemerobiidae	0	1590	0	Neuroptera	0000	NA
1897	2014	2-Dec	0050	Heterocera	0	1590	0	Lepidoptera	0000	NA
1898	2014	2-Dec	0050	Isopoda	0	1590	0	Isopoda	0000	NA
1899	2014	2-Dec	0050	Lasioglossum spp.	0	1590	0	Hymenoptera	0000	other bees
1900	2014	2-Dec	0050	Leioproctus spp.	0	1590	0	Hymenoptera	0000	other bees
1901	2014	2-Dec	0050	Melangyna novaezelandiae	0	1590	0	Diptera	0000	syrphid flies
1902	2014	2-Dec	0050	Neuroptera	0	1590	0	Neuroptera	0000	NA
1903	2014	2-Dec	0050	Opiliones	0	1590	0	Opiliones	0000	NA
1904	2014	2-Dec	0050	Orocrambus flexiocellus	0	1590	0	Lepidoptera	0000	NA
1905	2014	2-Dec	0050	Psychodidae	1	1590	0.628930817610063	Diptera	0000	NA
1906	2014	2-Dec	0050	Pyronota festiva	0	1590	0	Coleoptera	0000	other beetles
1907	2014	2-Dec	0050	Sciaroidea	0	1590	0	Diptera	0000	other flies
1908	2014	2-Dec	0050	Syrphidae	0	1590	0	Diptera	0000	syrphid flies
1909	2014	2-Dec	0050	Thysanoptera	0	1590	0	Thysanoptera	0000	NA
1910	2014	2-Dec	0050	Tipulidae	0	3180	0	Diptera	0000	other flies
1911	2014	2-Dec	0050	Zorion guttigerum	0	1590	0	Coleoptera	0000	NA
1912	2014	2-Dec	0054	Apis mellifera	0	5056	0	Hymenoptera	0000	NA
1913	2014	2-Dec	0054	Araneae	0	2528	0	Araneae	0000	NA
1914	2014	2-Dec	0054	Bibionidae	0	5056	0	Diptera	0000	other flies
1915	2014	2-Dec	0054	Bombus ruderatus	0	2528	0	Hymenoptera	0000	other bees
1916	2014	2-Dec	0054	Bombus terrestris	0	2528	0	Hymenoptera	0000	other bees
1917	2014	2-Dec	0054	Calliphora vicina	0	2528	0	Diptera	0000	other flies
1918	2014	2-Dec	0054	Calliprason pallidus	0	2528	0	Coleoptera	0000	other beetles
1919	2014	2-Dec	0054	Chironomidae	0	2528	0	Diptera	0000	other flies
1920	2014	2-Dec	0054	Chrysomelidae	0	5056	0	Coleoptera	0000	other beetles
1921	2014	2-Dec	0054	Coleoptera	0	2528	0	Coleoptera	0000	other beetles
1922	2014	2-Dec	0054	Costelytra zealandica	0	2528	0	Coleoptera	0000	other beetles
1923	2014	2-Dec	0054	Crambidae	0	2528	0	Lepidoptera	0000	NA
1924	2014	2-Dec	0054	Culicidae	0	5056	0	Diptera	0000	NA
1925	2014	2-Dec	0054	Curculionoidea	0	2528	0	Coleoptera	0000	other beetles
1926	2014	2-Dec	0054	Dermaptera	1	2528	0.395569620253165	Dermaptera	0000	NA
1927	2014	2-Dec	0054	Dermestidae	0	2528	0	Coleoptera	0000	other beetles
1928	2014	2-Dec	0054	Diptera	1	5056	0.197784810126582	Diptera	0000	other flies
1929	2014	2-Dec	0054	Drosophilidae	0	2528	0	Diptera	0000	other flies
1930	2014	2-Dec	0054	Eristalis tenax	0	2528	0	Diptera	0000	syrphid flies
1931	2014	2-Dec	0054	Hemerobiidae	0	2528	0	Neuroptera	0000	NA
1932	2014	2-Dec	0054	Heterocera	0	2528	0	Lepidoptera	0000	NA
1933	2014	2-Dec	0054	Isopoda	0	2528	0	Isopoda	0000	NA
1934	2014	2-Dec	0054	Lasioglossum spp.	0	2528	0	Hymenoptera	0000	other bees
1935	2014	2-Dec	0054	Leioproctus spp.	0	2528	0	Hymenoptera	0000	other bees
1936	2014	2-Dec	0054	Melangyna novaezelandiae	0	2528	0	Diptera	0000	syrphid flies
1937	2014	2-Dec	0054	Neuroptera	0	2528	0	Neuroptera	0000	NA
1938	2014	2-Dec	0054	Opiliones	0	2528	0	Opiliones	0000	NA
1939	2014	2-Dec	0054	Orocrambus flexiocellus	0	2528	0	Lepidoptera	0000	NA
1940	2014	2-Dec	0054	Psychodidae	0	2528	0	Diptera	0000	NA
1941	2014	2-Dec	0054	Pyronota festiva	0	2528	0	Coleoptera	0000	other beetles
1942	2014	2-Dec	0054	Sciaroidea	0	2528	0	Diptera	0000	other flies
1943	2014	2-Dec	0054	Syrphidae	0	2528	0	Diptera	0000	syrphid flies
1944	2014	2-Dec	0054	Thysanoptera	0	2528	0	Thysanoptera	0000	NA
1945	2014	2-Dec	0054	Tipulidae	0	5056	0	Diptera	0000	other flies
1946	2014	2-Dec	0054	Zorion guttigerum	0	2528	0	Coleoptera	0000	NA
1947	2014	2-Dec	1456	Apis mellifera	38	1958	19.4075587334014	Hymenoptera	1400	NA
1948	2014	2-Dec	1456	Araneae	0	979	0	Araneae	1400	NA
1949	2014	2-Dec	1456	Bibionidae	0	1958	0	Diptera	1400	other flies
1950	2014	2-Dec	1456	Bombus ruderatus	0	979	0	Hymenoptera	1400	other bees
1951	2014	2-Dec	1456	Bombus terrestris	0	979	0	Hymenoptera	1400	other bees
1952	2014	2-Dec	1456	Calliphora vicina	0	979	0	Diptera	1400	other flies
1953	2014	2-Dec	1456	Calliprason pallidus	0	979	0	Coleoptera	1400	other beetles
1954	2014	2-Dec	1456	Chironomidae	0	979	0	Diptera	1400	other flies
1955	2014	2-Dec	1456	Chrysomelidae	0	1958	0	Coleoptera	1400	other beetles
1956	2014	2-Dec	1456	Coleoptera	0	979	0	Coleoptera	1400	other beetles
1957	2014	2-Dec	1456	Costelytra zealandica	0	979	0	Coleoptera	1400	other beetles
1958	2014	2-Dec	1456	Crambidae	0	979	0	Lepidoptera	1400	NA
1959	2014	2-Dec	1456	Culicidae	0	1958	0	Diptera	1400	NA
1960	2014	2-Dec	1456	Curculionoidea	0	979	0	Coleoptera	1400	other beetles
1961	2014	2-Dec	1456	Dermaptera	0	979	0	Dermaptera	1400	NA
1962	2014	2-Dec	1456	Dermestidae	0	979	0	Coleoptera	1400	other beetles
1963	2014	2-Dec	1456	Diptera	4	1958	2.04290091930541	Diptera	1400	other flies
1964	2014	2-Dec	1456	Drosophilidae	0	979	0	Diptera	1400	other flies
1965	2014	2-Dec	1456	Eristalis tenax	1	979	1.02145045965271	Diptera	1400	syrphid flies
1966	2014	2-Dec	1456	Hemerobiidae	0	979	0	Neuroptera	1400	NA
1967	2014	2-Dec	1456	Heterocera	0	979	0	Lepidoptera	1400	NA
1968	2014	2-Dec	1456	Isopoda	0	979	0	Isopoda	1400	NA
1969	2014	2-Dec	1456	Lasioglossum spp.	0	979	0	Hymenoptera	1400	other bees
1970	2014	2-Dec	1456	Leioproctus spp.	0	979	0	Hymenoptera	1400	other bees
1971	2014	2-Dec	1456	Melangyna novaezelandiae	1	979	1.02145045965271	Diptera	1400	syrphid flies
1972	2014	2-Dec	1456	Neuroptera	0	979	0	Neuroptera	1400	NA
1973	2014	2-Dec	1456	Opiliones	0	979	0	Opiliones	1400	NA
1974	2014	2-Dec	1456	Orocrambus flexiocellus	0	979	0	Lepidoptera	1400	NA
1975	2014	2-Dec	1456	Psychodidae	0	979	0	Diptera	1400	NA
1976	2014	2-Dec	1456	Pyronota festiva	0	979	0	Coleoptera	1400	other beetles
1977	2014	2-Dec	1456	Sciaroidea	0	979	0	Diptera	1400	other flies
1978	2014	2-Dec	1456	Syrphidae	0	979	0	Diptera	1400	syrphid flies
1979	2014	2-Dec	1456	Thysanoptera	1	979	1.02145045965271	Thysanoptera	1400	NA
1980	2014	2-Dec	1456	Tipulidae	0	1958	0	Diptera	1400	other flies
1981	2014	2-Dec	1456	Zorion guttigerum	0	979	0	Coleoptera	1400	NA
1982	2014	2-Dec	1506	Apis mellifera	148	9308	15.9003008165019	Hymenoptera	1400	NA
1983	2014	2-Dec	1506	Araneae	0	4654	0	Araneae	1400	NA
1984	2014	2-Dec	1506	Bibionidae	2	9308	0.214868929952729	Diptera	1400	other flies
1985	2014	2-Dec	1506	Bombus ruderatus	0	4654	0	Hymenoptera	1400	other bees
1986	2014	2-Dec	1506	Bombus terrestris	0	4654	0	Hymenoptera	1400	other bees
1987	2014	2-Dec	1506	Calliphora vicina	0	4654	0	Diptera	1400	other flies
1988	2014	2-Dec	1506	Calliprason pallidus	0	4654	0	Coleoptera	1400	other beetles
1989	2014	2-Dec	1506	Chironomidae	0	4654	0	Diptera	1400	other flies
1990	2014	2-Dec	1506	Chrysomelidae	1	9308	0.107434464976364	Coleoptera	1400	other beetles
1991	2014	2-Dec	1506	Coleoptera	0	4654	0	Coleoptera	1400	other beetles
1992	2014	2-Dec	1506	Costelytra zealandica	0	4654	0	Coleoptera	1400	other beetles
1993	2014	2-Dec	1506	Crambidae	0	4654	0	Lepidoptera	1400	NA
1994	2014	2-Dec	1506	Culicidae	0	9308	0	Diptera	1400	NA
1995	2014	2-Dec	1506	Curculionoidea	0	4654	0	Coleoptera	1400	other beetles
1996	2014	2-Dec	1506	Dermaptera	1	4654	0.214868929952729	Dermaptera	1400	NA
1997	2014	2-Dec	1506	Dermestidae	0	4654	0	Coleoptera	1400	other beetles
1998	2014	2-Dec	1506	Diptera	3	9308	0.322303394929093	Diptera	1400	other flies
1999	2014	2-Dec	1506	Drosophilidae	0	4654	0	Diptera	1400	other flies
[truncated: 2,572 more rows]
