# Supplementary material for: Pollinator identity and behavior affect pollination in kiwifruit (Actinidia chinensis Planch.)
Source: PeerJ. 2022 Jun 9;10:e12963. doi: 10.7717/peerj.12963 (PMC9188772; doi:10.7717/peerj.12963)
Supplement: Supplemental Information 2 — The single-visit deposition is located in files with “SVD” in their titles. The behavioral data are in files containing the word “survey”. [file peerj-10-12963-s002.zip › Survey-HB-Zesy002.csv]

Date	Row	Bay	Flowers	Flowers	0900	1100	1300	1500	1700	Notes
11/2/2016	2	16	19	29		0	0	0	0
11/2/2016	5	5	33	130		4	10	5	1
11/2/2016	11	3	31	95		0	0	0	0
11/2/2016	12	18	29	93		1	0	0	0
11/2/2016	17	13	67	200		2	2	1	0
11/2/2016	23	10	81	240		1	3	3	1
11/2/2016	33	8	23	86		1	0	1	1
11/2/2016	37	17	148	377		0	12	4	1
11/2/2016	34	22	49	97		1	1	2	0
11/2/2016	31	23	13	159		1	4	2	0
11/2/2016	24	22	112	230		1	2	0	0
11/2/2016	20	33	6	38		0	0	1	0
11/2/2016	19	30	19	123		0	0	0	0
11/2/2016	14	32	8	52		0	0	0	0
11/2/2016	6	34	46	150		0	0	1	0
11/3/2016	2	16			0	3	3	0	0
11/3/2016	5	5			4	7	7	2	0
11/3/2016	11	3			3	3	2	1	1
11/3/2016	12	18			2	6	4	0	2
11/3/2016	17	13			2	6	3	3	2
11/3/2016	23	10			2	12	8	3	2
11/3/2016	33	8			3	7	8	0	1
11/3/2016	37	17			11	11	11	1	3
11/3/2016	34	22			5	6	9	0	0
11/3/2016	31	23			10	10	2	2	0
11/3/2016	24	22			4	13	2	1	0
11/3/2016	20	33			1	2	1	0	0
11/3/2016	19	30			0	2	1	1	0
11/3/2016	14	32			2	0	1	0	0
11/3/2016	6	34			1	3	1	2	0
11/4/2016	2	16	1321		0	8	3	19	5
11/4/2016	5	5	1068		0	5	5	19	2
11/4/2016	11	3	881		2	5	5	8	4
11/4/2016	12	18	1347		2	7	0	8	3
11/4/2016	17	13	1457		3	12	2	13	1
11/4/2016	23	10	1546		1	6	3	9	1
11/4/2016	33	8	977		1	6	2	8	3
11/4/2016	37	17	1484		4	15	5	9	4
11/4/2016	34	22	1431		2	8	1	13	3
11/4/2016	31	23	1036		3	17	1	11	1
11/4/2016	24	22	1114		2	6	1	13	1
11/4/2016	20	33	754		0	5	0	3	0
11/4/2016	19	30	692		0	4	3	5	0
11/4/2016	14	32	775		1	6	0	11	3
11/4/2016	6	34	985		2	2	2	4	0
11/5/2016	2	16			1	6	2	9	22
11/5/2016	5	5			1	5	2	10	16
11/5/2016	11	3			2	7	1	3	7
11/5/2016	12	18			0	20	2	12	13
11/5/2016	17	13			1	15	5	6	9
11/5/2016	23	10			0	20	4	13	13
11/5/2016	33	8			6	25	24	13	21
11/5/2016	37	17			1	47	11	8	20
11/5/2016	34	22			7	15	29	9	14
11/5/2016	31	23			5	8	10	6	8
11/5/2016	24	22			2	6	9	4	5
11/5/2016	20	33			0	5	8	7	4
11/5/2016	19	30			5	7	6	6	7
11/5/2016	14	32			0	6	9	14	8
11/5/2016	6	34			1	1	5	8	4
11/6/2016	2	16	779		4	25	16	11	2
11/6/2016	5	5	437		8	17	10	3	1
11/6/2016	11	3	534		9	16	4	4	1
11/6/2016	12	18	853		6	22	8	3	0
11/6/2016	17	13	778		13	24	11	2	0
11/6/2016	23	10	930		15	32	16	4	1
11/6/2016	33	8	1238		24	40	6	4	2
11/6/2016	37	17	912		24	34	7	5	0
11/6/2016	34	22	1252		18	33	9	5	0
11/6/2016	31	23	773		11	32	10	2	0
11/6/2016	24	22	629		19	27	8	3	0
11/6/2016	20	33	769		3	25	6	3	2
11/6/2016	19	30	717		11	22	3	1	1
11/6/2016	14	32	726		7	24	13	5	1
11/6/2016	6	34	540		5	18	10	2	1
11/7/2016	2	16			0	0	1	3	20	rain 9am
11/7/2016	5	5			0	0	1	3	50	rain 9am
11/7/2016	11	3			0	0	1	7	8	rain 9am
11/7/2016	12	18			0	0	1	7	11	rain 9am
11/7/2016	17	13			0	0	3	7	6	rain 9am
11/7/2016	23	10			0	0	0	8	1	rain 9am
11/7/2016	33	8			0	1	8	27	1	rain 9am
11/7/2016	37	17			0	0	2	13	2	rain 9am
11/7/2016	34	22			0	0	2	14	1	rain 9am
11/7/2016	31	23			0	0	4	7	1	rain 9am
11/7/2016	24	22			0	0	4	8	0	rain 9am
11/7/2016	20	33			0	0	3	12	1	rain 9am
11/7/2016	19	30			0	0	5	6	6	rain 9am
11/7/2016	14	32			0	1	2	9	3	rain 9am
11/7/2016	6	34			0	0	0	5	2	rain 9am
11/8/2016	2	16	534		0	7	6	7	3
11/8/2016	5	5	240		1	5	4	0	0
11/8/2016	11	3	292		1	2	0	1	0
11/8/2016	12	18	255		0	3	2	1	0
11/8/2016	17	13	280		0	8	4	1	1
11/8/2016	23	10	341		0	4	3	0	0
11/8/2016	33	8	415		6	18	4	1	0
11/8/2016	37	17	370		7	7	1	0	2
11/8/2016	34	22	625		11	7	8	3	0
11/8/2016	31	23	337		13	9	5	1	1
11/8/2016	24	22	342		7	4	5	1	0
11/8/2016	20	33	433		8	11	11	1	0
11/8/2016	19	30	343		5	4	4	2	1
11/8/2016	14	32	347		5	5	4	1	1
11/8/2016	6	34	310		2	3	2	1	0
