# Supplementary material for: Pollinator identity and behavior affect pollination in kiwifruit (Actinidia chinensis Planch.)
Source: PeerJ. 2022 Jun 9;10:e12963. doi: 10.7717/peerj.12963 (PMC9188772; doi:10.7717/peerj.12963)
Supplement: Supplemental Information 2 — The single-visit deposition is located in files with “SVD” in their titles. The behavioral data are in files containing the word “survey”. [file peerj-10-12963-s002.zip › SVD-Bombus-Zesy002.csv]

ID	Date	Orchard	Block	BB/HB/CTL	M/F	comments	s1	s2	s3	s4	s5	s6	s7	s8	s9	s10	s11	s12	s13	s14	s15	s16	s17	s18	s19	s20	Method	Squares
14MG	11/5/2015	McGregors (MG)	A	BB			1	0	2	4	1	3	0	1	2	3											Haemocytometer	whole
18MG	11/5/2015	McGregors (MG)	A	BB			53	69	64	66	61	66	63	73	71	75											Haemocytometer	whole
19MG	11/5/2015	McGregors (MG)	A	BB			12	12	12	10	20	17	20	17	10	24											Haemocytometer	whole
4 MGC	11/5/2015	McGregors (MG)	C	BB	F	Male -> female -> test flower (female)	0	3	2	1	0	1	0	1	0	1											Haemocytometer	whole
11 MGC	11/5/2015	McGregors (MG)	C	BB	F		59	64	66	77	74	63	63	73	41	48											Haemocytometer	whole
46AF	11/6/2015	Forkert	A	BB	F		0	0	2	0	1	1	0	0	1	1											Haemocytometer	whole
50AF	11/6/2015	Forkert	A	BB	F		1	0	1	1	0	0	0	0	1	0											Haemocytometer	whole
57AF	11/6/2015	Forkert	A	BB	F		0	0	0	0	0	0	0	0	0	0	0	0	0	0	0	0	0	0	0	0	Haemocytometer	whole
58AF	11/6/2015	Forkert	A	BB	F		0	0	0	0	0	0	0	0	0	0	0	0	0	0	0	0	0	0	0	0	Haemocytometer	whole
62AF	11/6/2015	Forkert	A	BB	F		1	0	0	0	0	0	0	0	0	0	0	0	0	0	0	0	0	0	0	0	Haemocytometer	whole
63AF	11/6/2015	Forkert	A	BB	F		0	0	0	0	0	0	1	0	0	1											Haemocytometer	whole
8CF	11/6/2015	Forkert	C	BB	F		0	0	0	0	0	0	0	0	0	0	0	0	0	0	0	0	0	0	0	0	Haemocytometer	whole
11CF	11/6/2015	Forkert	C	BB	F		23	22	31	28	36	36	29	17	27	28											Haemocytometer	whole
12CF	11/6/2015	Forkert	C	BB	F	0 pollen in supernatant	0	2	1	1	3	0	0	0	0	0											Haemocytometer	whole
21CF	11/6/2015	Forkert	C	BB	F		0	0	0	0	1	0	0	0	0	0	0	0	1	0	0	0	1	0	0	0	Haemocytometer	whole
39AM	11/8/2015	Maunga	A	BB	F		39	56	74	62	59	45	56	60	45	57											Haemocytometer	whole
40AM	11/8/2015	Maunga	A	BB	F		0	0	0	0	0	0	0	0	0	0	0	1	0	0	0	0	1	0	0	0	Haemocytometer	whole
42AM	11/8/2015	Maunga	A	BB	F		0	0	0	0	1	0	0	0	0	0	0	0	0	0	0	1	1	0	0	0	Haemocytometer	whole
45AM	11/8/2015	Maunga	A	BB	F		0	1	1	1	1	5	0	1	1	3											Haemocytometer	whole
47AM	11/8/2015	Maunga	A	BB	F		2	1	5	3	1	3	0	2	3	1											Haemocytometer	whole
51AM	11/8/2015	Maunga	A	BB	F		6	10	3	4	5	1	3	8	9	3											Haemocytometer	whole
58AM	11/8/2015	Maunga	A	BB	F		0	1	0	0	0	1	0	0	1	1											Haemocytometer	whole
60AM	11/8/2015	Maunga	A	BB	F		3	10	8	9	4	3	4	3	6	3											Haemocytometer	whole
62AM	11/8/2015	Maunga	A	BB	F		0	1	2	1	0	0	1	0	3	0											Haemocytometer	whole
67AM	11/8/2015	Maunga	A	BB	F		0	1	2	0	2	2	0	4	1	1											Haemocytometer	whole
107AK	11/10/2015	Te Kawa	A	BB	F		10	13	8	14	9	10	9	9	10	10											Haemocytometer	whole
2AA	11/11/2015	Amber Lane	A	BB	F		0	0	1	2	0	0	0	0	0	0											Haemocytometer	whole
5AA	11/11/2015	Amber Lane	A	BB	F		3	0	0	0	0	0	0	0	0	0											Haemocytometer	whole
20AA	11/11/2015	Amber Lane	A	BB	F		20	26	31	18	18	26	21	11	15	18											Haemocytometer	whole
46AC	11/11/2015	Amber Lane	A	BB	F	0 pollen in supernatant	20	17	16	10	12	16	12	14	14	8											Haemocytometer	whole
2AC	11/11/2015	Amber Lane	C	BB	F		2	0	0	1	2	1	2	1	2	1											Haemocytometer	whole
26AC	11/11/2015	Amber Lane	C	BB	F		1	2	2	1	0	1	1	1	1	0											Haemocytometer	whole
33AC	11/11/2015	Amber Lane	C	BB	F		33	40	25	27	24	33	35	26	18	38											Haemocytometer	whole
50AM	11/8/2015	Maunga	A	BB	F		38	42	51	46	47	62	58	48	40	56											Haemocytometer	whole
52AM	11/8/2015	Maunga	A	BB Q	F		39	36	36	39	38	41	44	44	35	21											Haemocytometer	whole
54AM	11/8/2015	Maunga	A	BB Q	F	0 pollen in supernatant	7	3	4	5	3	1	2	6	4	6											Haemocytometer	whole
61AM	11/8/2015	Maunga	A	BB Q	F		3	2	3	0	0	0	0	0	2	0											Haemocytometer	whole
70AM	11/8/2015	Maunga	A	BB Q	F		5	7	14	4	4	7	10	7	7	6											Haemocytometer	whole
122 O	11/13/2015	Oreipunga	B	BB Q	F		0	1	0	0	0	0	0	0	0	0	0	0	0	0	0	0	0	0	0	0	Haemocytometer	whole
123 O	11/13/2015	Oreipunga	B	BB Q	F		0	0	0	0	2	1	1	0	2	0											Haemocytometer	whole
124 O	11/13/2015	Oreipunga	B	BB Q	F		105	139	123	140	138	137	145	133	154	141											Haemocytometer	whole
125 O	11/13/2015	Oreipunga	B	BB Q	F	8 male pollen grains (0 female) in 30 drops	82	59	73	67	80	91	72	74	83	58											Haemocytometer	whole
126 O	11/13/2015	Oreipunga	B	BB Q	F		61	65	64	48	72	69	59	36	53	50											Haemocytometer	whole
128 O	11/13/2015	Oreipunga	B	BB Q	F	1 female pollen grain in supernatant	1	2	0	0	0	0	3	0	0	0											Haemocytometer	whole
129 O	11/13/2015	Oreipunga	B	BB Q	F		0	0	0	0	0	0	0	3	1	0											Haemocytometer	whole
132 O	11/13/2015	Oreipunga	B	BB Q	F		39	34	28	49	41	34	40	48	46	34											Haemocytometer	whole
130 O	11/13/2015	Oreipunga	B	BB W	F		0	0	0	0	1	0	0	0	1	0											Haemocytometer	whole
131 O	11/13/2015	Oreipunga	B	BB W	F		0	0	0	0	0	0	0	0	0	0	0	0	0	0	0	0	0	0	0	0	Haemocytometer	whole
17MG	11/5/2015	McGregors (MG)	A	C			3	0	1	2	0	2	0	1	0	4											Haemocytometer	whole
23MG	11/5/2015	McGregors (MG)	A	C			0	1	0	0	0	0	2	1	0	0											Haemocytometer	whole
25MG	11/5/2015	McGregors (MG)	A	C			0	0	0	3	0	1	0	0	0	0											Haemocytometer	whole
54AF	11/6/2015	Forkert	A	C			0	0	0	0	3	0	0	0	1	0											Haemocytometer	whole
55AF	11/6/2015	Forkert	A	C			0	0	0	0	0	0	0	0	0	0	0	0	0	0	0	0	0	0	0	0	Haemocytometer	whole
15CF	11/6/2015	Forkert	C	C			0	0	0	0	0	0	0	0	0	0	0	0	0	0	0	0	0	0	0	0	Haemocytometer	whole
23CF	11/6/2015	Forkert	C	C			0	0	0	0	0	0	0	0	0	0	0	0	0	0	0	0	0	0	0	0	Haemocytometer	whole
92AK	11/10/2015	Te Kawa	A	C			0	0	0	0	0	0	0	0	0	0	0	0	0	0	1	0	0	0	0	0	Haemocytometer	whole
113AK	11/10/2015	Te Kawa	A	C			0	0	0	0	0	0	0	0	0	0	0	0	0	0	0	0	0	0	0	0	Haemocytometer	whole
114AK	11/10/2015	Te Kawa	A	C			0	0	0	0	0	0	0	0	0	0	0	0	0	0	0	0	0	0	0	0	Haemocytometer	whole
115AK	11/10/2015	Te Kawa	A	C			0	0	0	0	0	0	0	0	0	0	0	0	0	0	0	0	0	0	0	0	Haemocytometer	whole
7AA	11/11/2015	Amber Lane	A	C			0	0	0	0	1	0	0	0	0	0											Haemocytometer	whole
23AC	11/11/2015	Amber Lane	C	C	F	5 female grains, 0 male grains in supernatant	0	0	0	1	0	2	0	0	0	0											Haemocytometer	whole
35AC	11/11/2015	Amber Lane	C	C			40	35	41	33	32	39	45	45	37	26											Haemocytometer	whole
118AL	11/12/2015	Amber Lane	B	C			9	8	6	3	11	11	15	12	8	9											Haemocytometer	whole
148 O	11/15/2015	Oreipunga	B	C			0	0	0	0	0	0	0	0	1	0	0	0	0	0	0	0	0	0	0	0	Haemocytometer	whole
80AM	11/8/2015	Maunga	A	C-		0 pollen grains in supernatant	0	0	0	0	0	0	0	0	0	0	0	0	0	0	0	0	0	0	0	0	Haemocytometer	whole
69AM	11/8/2015	Maunga	A	HB	M		0	0	0	0	0	0	0	1	0	0	0	0	0	0	0	0	0	0	0	0	Haemocytometer	whole
78AM	11/8/2015	Maunga	A	HB	F		0	0	0	0	0	0	0	0	0	0	0	0	0	0	0	0	0	0	0	0	Haemocytometer	whole
86AM	11/8/2015	Maunga	A	HB	F		0	0	0	0	0	0	0	0	0	0	0	0	1	0	0	0	0	0	0	0	Haemocytometer	whole
