# Supplementary material for: Pollinator identity and behavior affect pollination in kiwifruit (Actinidia chinensis Planch.)
Source: PeerJ. 2022 Jun 9;10:e12963. doi: 10.7717/peerj.12963 (PMC9188772; doi:10.7717/peerj.12963)
Supplement: Supplemental Information 2 — The single-visit deposition is located in files with “SVD” in their titles. The behavioral data are in files containing the word “survey”. [file peerj-10-12963-s002.zip › SVDs-2013-2015-Hayward.csv]

Crop	Region	Area	Site	Year	Date	Time	SpCode	Order	tax	ID	OrigID	From	Distance.to.nearest.male	Female.pollen.first.stigma	Male.pollen.first.stigma	Number.of.stigmas	Female.pollen.rest.stigmas	Male.pollen.rest.stigmas	Method.rest.of.stigmas	Male.pollen.rest.stigmas.est	Number.sec.on.flower	Notes	Temp.C	RH	Light.N.W.m2	Light.S.W.m2	Sun.W.m2	Wind.min.km.h	Wind.max.km.h	Orchard.N	Orchard.S	Orchard.sun	Comment
kiwifruit	Waikato	Morrinsville	McLeod	2013	11/21/2013		bhf	Diptera	Melangyna novaezelandiae	BHF-2013-01	HF1	F		1071	2	51	103	0	Haemyocytometer	0
kiwifruit	Waikato	Morrinsville	McLeod	2013	11/21/2013		bhf	Diptera	Melangyna novaezelandiae	BHF-2013-02	HF2	M		1786	36	41	101	0	Haemyocytometer	0
kiwifruit	Waikato	Morrinsville	McLeod	2013	11/21/2013		bhf	Diptera	Melangyna novaezelandiae	BHF-2013-03	HF4	F		43470	0	36	71	0	Haemyocytometer	0
kiwifruit	Waikato	Morrinsville	McLeod	2013	11/20/2013		bhf	Diptera	Melangyna novaezelandiae	BHF-2013-04	HF1	M		5	19	39	45	34	Slide	850
kiwifruit	Waikato	Morrinsville	McLeod	2013	11/20/2013		bhf	Diptera	Melangyna novaezelandiae	BHF-2013-05	HF2	M		9	2	48	9	0	Slide	0
kiwifruit	Waikato	Morrinsville	McLeod	2013	11/20/2013		bhf	Diptera	Melangyna novaezelandiae	BHF-2013-05	HF2	M		9	2	40	19	0	Haemyocytometer	0
kiwifruit	Waikato	Morrinsville	McLeod	2013	11/20/2013		bhf	Diptera	Melangyna novaezelandiae	BHF-2013-06	BHF3	M		8	12	53	225	33	Slide	825
kiwifruit	Waikato	Morrinsville	McLeod	2013	11/25/2013		bhf	Diptera	Melangyna novaezelandiae	BHF-2013-07	HF1	M		492	74	42	158	1	Haemyocytometer	1111
kiwifruit	Waikato	Morrinsville	McLeod	2013	11/25/2013		bhf	Diptera	Melangyna novaezelandiae	BHF-2013-08	HF2	M		208	35	36	292	0	Haemyocytometer	0
kiwifruit	Waikato	Morrinsville	McLeod	2013	11/25/2013		bhf	Diptera	Melangyna novaezelandiae	BHF-2013-09	HF3					46	66	0	Haemyocytometer	0
kiwifruit	Waikato	Morrinsville	McLeod	2013	11/25/2013		bhf	Diptera	Melangyna novaezelandiae	BHF-2013-09	HF3	M		332	31	34	130	1	Haemyocytometer	1111
kiwifruit	Waikato	Morrinsville	McLeod	2013	11/25/2013		bhf	Diptera	Melangyna novaezelandiae	BHF-2013-10	HF4	M		242	105	45	160	3	Haemyocytometer	3333
kiwifruit	Waikato	Morrinsville	McLeod	2013	11/25/2013		bhf	Diptera	Melangyna novaezelandiae	BHF-2013-11	HF5	F		124	28	47	51	0	Haemyocytometer	0
kiwifruit	Waikato	Morrinsville	McLeod	2013	11/25/2013		bhf	Diptera	Melangyna novaezelandiae	BHF-2013-12	HF7	F		189	27	41	132	0	Haemyocytometer	0
kiwifruit	Waikato	Morrinsville	McLeod	2013	11/25/2013		bhf	Diptera	Melangyna novaezelandiae	BHF-2013-13	HF8	F		280	16	40	179	0	Haemyocytometer	0
kiwifruit	Waikato	Morrinsville	McLeod	2013	11/25/2013		bhf	Diptera	Melangyna novaezelandiae	BHF-2013-14	HF9	F		7	6	59	105	0	Haemyocytometer	0
kiwifruit	Waikato	Morrinsville	McLeod	2013	11/25/2013		bhf	Diptera	Melangyna novaezelandiae	BHF-2013-15	HF10	F		460	0	49	203	1	Haemyocytometer	1111
kiwifruit	Waikato	Morrinsville	McLeod	2013	11/25/2013		bhf	Diptera	Melangyna novaezelandiae	BHF-2013-16	HF	F		10-20	0	47	115	0	Haemyocytometer	0
kiwifruit	Waikato	Morrinsville	McLeod	2013	11/27/2013		bhf	Diptera	Melangyna novaezelandiae	BHF-2013-17	HF1	F		10-20	0	46	43	0	Slide	0
kiwifruit	Waikato	Morrinsville	McLeod	2013	11/27/2013		bhf	Diptera	Melangyna novaezelandiae	BHF-2013-17	HF1	F		`10-20	0	39	29	1	Slide	25
kiwifruit	Waikato	Morrinsville	McLeod	2013	11/27/2013		bhf	Diptera	Melangyna novaezelandiae	BHF-2013-18	HF7	F		10-20	0	37	86	0	Haemyocytometer	0
kiwifruit	Waikato	Morrinsville	McLeod	2013	11/27/2013		bhf	Diptera	Melangyna novaezelandiae	BHF-2013-19	HF3	F		100-200	0	37	0	0	Slide	0		HF15
kiwifruit	Waikato	Morrinsville	McLeod	2013	11/29/2013		bhf	Diptera	Melangyna novaezelandiae	BHF-2013-20	HF1	F		500-1000	0	36	61	0	Slide	0
kiwifruit	Waikato	Morrinsville	McLeod	2013	11/26/2013		bhf	Diptera	Melangyna novaezelandiae	BHF-2013-21	HF	F		20-50	0	43	233	0	Haemyocytometer	0
kiwifruit	Waikato	Morrinsville	McLeod	2013	11/26/2013		bhf	Diptera	Melangyna novaezelandiae	BHF-2013-22	HF2	F		200	0	38	258	0	Haemyocytometer	0
kiwifruit	Waikato	Morrinsville	McLeod	2013	11/26/2013		bhf	Diptera	Melangyna novaezelandiae	BHF-2013-23	HF3	F		100-200	0	42	228	0	Haemyocytometer	0
kiwifruit	Waikato	Morrinsville	McLeod	2013	11/26/2013		bhf	Diptera	Melangyna novaezelandiae	BHF-2013-24	HF4	F		100-200	0	39	148	2	Haemyocytometer	2222
kiwifruit	Waikato	Morrinsville	McLeod	2013	11/26/2013		bhf	Diptera	Melangyna novaezelandiae	BHF-2013-25	HF6	M		181	47	41	222	0	Haemyocytometer	0
kiwifruit	Waikato	Morrinsville	McLeod	2013	11/21/2013		blue hover fly	Diptera	Helophilus hochstetteri	blue hover fly-2013-01	BHF1	M		305	32	40	35	1	Haemyocytometer	1111
kiwifruit	Waikato	Morrinsville	McLeod	2013	11/21/2013		blue hover fly	Diptera	Helophilus hochstetteri	blue hover fly-2013-02	BHF2	M		515	51	36	70	0	Haemyocytometer	0
kiwifruit	Waikato	Morrinsville	McLeod	2013	11/21/2013		blue hover fly	Diptera	Helophilus hochstetteri	blue hover fly-2013-03	BHF3	M		69	653	41	36	0	Haemyocytometer	0
kiwifruit	Waikato	Morrinsville	McLeod	2013	11/21/2013		blue hover fly	Diptera	Helophilus hochstetteri	blue hover fly-2013-04	BHF5	M		166	122	43	107	0	Haemyocytometer	0
kiwifruit	Waikato	Morrinsville	McLeod	2013	11/21/2013		blue hover fly	Diptera	Helophilus hochstetteri	blue hover fly-2013-05	BHF6	M		338	191	36	41	0	Haemyocytometer	0
kiwifruit	Waikato	Morrinsville	McLeod	2013	11/21/2013		blue hover fly	Diptera	Helophilus hochstetteri	blue hover fly-2013-06	BHF7	M		856	14	38	199	3	Haemyocytometer	3333
kiwifruit	Waikato	Morrinsville	McLeod	2013	11/21/2013		blue hover fly	Diptera	Helophilus hochstetteri	blue hover fly-2013-07	BHF8	M		1	7	39	21	0	Haemyocytometer	0
kiwifruit	Waikato	Morrinsville	McLeod	2013	11/21/2013		blue hover fly	Diptera	Helophilus hochstetteri	blue hover fly-2013-08	BHF4	M		12	68	45	23	1	Haemyocytometer	1111
kiwifruit	Waikato	Morrinsville	McLeod	2013	11/20/2013		blue hover fly	Diptera	Helophilus hochstetteri	blue hover fly-2013-09	BHF1	M		1	48	36	26	12	Haemyocytometer	13332
kiwifruit	Waikato	Morrinsville	McLeod	2013	11/25/2013		blue hover fly	Diptera	Helophilus hochstetteri	blue hover fly-2013-10	BHF1	M		385	29	52	135	0	Haemyocytometer	0
kiwifruit	Waikato	Morrinsville	McLeod	2013	11/27/2013		blue hover fly	Diptera	Helophilus hochstetteri	blue hover fly-2013-11	BHF1	M		100-200	0	38	54	2	Haemyocytometer	2222
kiwifruit	Waikato	Morrinsville	McLeod	2013	11/30/2013		blue hover fly	Diptera	Helophilus hochstetteri	blue hover fly-2013-12	BHF36	F		10-20	1	44	62	0	Haemyocytometer	0
kiwifruit	Waikato	Morrinsville	McLeod	2013	11/30/2013		blue hover fly	Diptera	Helophilus hochstetteri	blue hover fly-2013-13	BHF1	M		100-200	0	39	319	6	Haemyocytometer	6666		BAF1
kiwifruit	Waikato	Morrinsville	McLeod	2013	11/29/2013		blue hover fly	Diptera	Helophilus hochstetteri	blue hover fly-2013-14	BHF29	F		5-20	0	38	40	0	Haemyocytometer	0		BAF29
kiwifruit	Waikato	Morrinsville	McLeod	2013	11/29/2013		blue hover fly	Diptera	Helophilus hochstetteri	blue hover fly-2013-15	BHF30	F		2	0							Missing haemocytometer sample
kiwifruit	Waikato	Morrinsville	McLeod	2013	11/21/2013		br	Hymenoptera	Bombus ruderatus	Br-2013-01	Br1	M		1267	130	39	93	2	Haemyocytometer	2222
kiwifruit	Waikato	Morrinsville	McLeod	2013	11/21/2013		br	Hymenoptera	Bombus ruderatus	Br-2013-01	Br1	M		1267	130	43	27	9	Haemyocytometer	9999
kiwifruit	Waikato	Morrinsville	McLeod	2013	11/21/2013		br	Hymenoptera	Bombus ruderatus	Br-2013-02	Br2	M		37	192	40	50	1		1111
kiwifruit	Waikato	Morrinsville	McLeod	2013	11/21/2013		br	Hymenoptera	Bombus ruderatus	Br-2013-03	Br3	M		24	2	41	49	1		1111
kiwifruit	Waikato	Morrinsville	McLeod	2013	11/21/2013		br	Hymenoptera	Bombus ruderatus	Br-2013-04	Br4	M		76	60	35	43	1	Haemyocytometer	1111
kiwifruit	Waikato	Morrinsville	McLeod	2013	11/20/2013		br	Hymenoptera	Bombus ruderatus	Br-2013-05	Br2	M		0	2	61	377	14	Slide	350
kiwifruit	Waikato	Morrinsville	McLeod	2013	11/20/2013		br	Hymenoptera	Bombus ruderatus	Br-2013-06	Br1	M		0	21							Missing haemocytometer sample
kiwifruit	Waikato	Morrinsville	McLeod	2013	11/25/2013		br	Hymenoptera	Bombus ruderatus	Br-2013-07	Br1	M		228	620	51	143	14	Haemyocytometer	15554
kiwifruit	Waikato	Morrinsville	McLeod	2013	11/25/2013		br	Hymenoptera	Bombus ruderatus	Br-2013-08	Br2	M		988	138	37	131	2	Haemyocytometer	2222
kiwifruit	Waikato	Morrinsville	McLeod	2013	11/25/2013		br	Hymenoptera	Bombus ruderatus	Br-2013-09	Br3	M		985	12	41	246	3	Haemyocytometer	3333
kiwifruit	Waikato	Morrinsville	McLeod	2013	11/27/2013		br	Hymenoptera	Bombus ruderatus	Br-2013-10	Br1	F		10-20	0		26	0	-	0
kiwifruit	Waikato	Morrinsville	McLeod	2013	11/27/2013		br	Hymenoptera	Bombus ruderatus	Br-2013-11	Br5	M		77	157	40	428	2	Slide	50
kiwifruit	Waikato	Morrinsville	McLeod	2013	11/21/2013		bt	Hymenoptera	Bombus terrestris	Bt-2013-01	Bt1	M		20	38	44	43	1	Haemyocytometer	1111
kiwifruit	Waikato	Morrinsville	McLeod	2013	11/21/2013		bt	Hymenoptera	Bombus terrestris	Bt-2013-02	Bt2	F		53	1	39	91	1	Haemyocytometer	1111
kiwifruit	Waikato	Morrinsville	McLeod	2013	11/21/2013		bt	Hymenoptera	Bombus terrestris	Bt-2013-03	Bt3	M		236	419	37	42	4	Haemyocytometer	4444
kiwifruit	Waikato	Morrinsville	McLeod	2013	11/21/2013		bt	Hymenoptera	Bombus terrestris	Bt-2013-04	Bt4	M		146	12	31	82	1	Haemyocytometer	1111
kiwifruit	Waikato	Morrinsville	McLeod	2013	11/20/2013		bt	Hymenoptera	Bombus terrestris	Bt-2013-05	Bt1	M		1	2	48	21	0	Haemyocytometer	0
kiwifruit	Waikato	Morrinsville	McLeod	2013	11/25/2013		bt	Hymenoptera	Bombus terrestris	Bt-2013-06	Bt1	M		63	460	43	65	16	Haemyocytometer	17776
kiwifruit	Waikato	Morrinsville	McLeod	2013	11/25/2013		bt	Hymenoptera	Bombus terrestris	Bt-2013-07	Bt2	F		1063	0	44	264	0	Haemyocytometer	0
kiwifruit	Waikato	Morrinsville	McLeod	2013	11/25/2013		bt	Hymenoptera	Bombus terrestris	Bt-2013-08	Bt3	M		930	790	59	168	21	Haemyocytometer	23331
kiwifruit	Waikato	Morrinsville	McLeod	2013	11/25/2013		bt	Hymenoptera	Bombus terrestris	Bt-2013-09	Bt4	M		142	61	50	281	3	Haemyocytometer	3333
kiwifruit	Waikato	Morrinsville	McLeod	2013	11/25/2013		bt	Hymenoptera	Bombus terrestris	Bt-2013-10	Bt5	M		816	40	39	194	1	Haemyocytometer	1111
kiwifruit	Waikato	Morrinsville	McLeod	2013	11/25/2013		bt	Hymenoptera	Bombus terrestris	Bt-2013-11	Bt6	F		50	0	37	150	0	Haemyocytometer	0
kiwifruit	Waikato	Morrinsville	McLeod	2013	11/30/2013		bt	Hymenoptera	Bombus terrestris	Bt-2013-12	Bt1	F		10	0	38	73	3	Haemyocytometer	3333
kiwifruit	Waikato	Morrinsville	McLeod	2013	11/30/2013		bt	Hymenoptera	Bombus terrestris	Bt-2013-13	Bt35	F		100-200	203	41	67	0	Haemyocytometer	0
kiwifruit	Waikato	Morrinsville	McLeod	2013	11/30/2013		bt	Hymenoptera	Bombus terrestris	Bt-2013-14	Bt3	F		50-100	0	35	76	1	Haemyocytometer	1111
kiwifruit	Waikato	Morrinsville	McLeod	2013	11/29/2013		bt	Hymenoptera	Bombus terrestris	Bt-2013-15	Bt1	M		10-20	0	35	42	1	Haemyocytometer	1111
kiwifruit	Waikato	Morrinsville	McLeod	2013	11/29/2013		bt	Hymenoptera	Bombus terrestris	Bt-2013-16	Bt2	F		10-20	0	36	43	0	Haemyocytometer	0
kiwifruit	Waikato	Morrinsville	McLeod	2013	11/29/2013		bt	Hymenoptera	Bombus terrestris	Bt-2013-17	Bt24	F		5	0	42	58	0	Haemyocytometer	0
kiwifruit	Waikato	Morrinsville	McLeod	2013	11/29/2013		bt	Hymenoptera	Bombus terrestris	Bt-2013-18	Bt4	F		50-100	0	32	71	0	Haemyocytometer	0
kiwifruit	Waikato	Morrinsville	McLeod	2013	11/21/2013		control		control	Control-2013-01	C1			0	23	49	75	10	Slide	250
kiwifruit	Waikato	Morrinsville	McLeod	2013	11/21/2013		control		control	Control-2013-02	C2			13	0	36	24	0	Haemyocytometer	0
kiwifruit	Waikato	Morrinsville	McLeod	2013	11/21/2013		control		control	Control-2013-03	C3			1194	2	32	79	0	Haemyocytometer	0
kiwifruit	Waikato	Morrinsville	McLeod	2013	11/21/2013		control		control	Control-2013-04	C4			0	0	40	47	0	Haemyocytometer	0
kiwifruit	Waikato	Morrinsville	McLeod	2013	11/21/2013		control		control	Control-2013-05	C5			321	4	48	42	1	Haemyocytometer	1111
kiwifruit	Waikato	Morrinsville	McLeod	2013	11/21/2013		control		control	Control-2013-06	C6			216	2	34	104	1	Haemyocytometer	1111
kiwifruit	Waikato	Morrinsville	McLeod	2013	11/21/2013		control		control	Control-2013-07	C7a			351	0	44	22	1	Haemyocytometer	1111
kiwifruit	Waikato	Morrinsville	McLeod	2013	11/21/2013		control		control	Control-2013-08	C7b			11	0	48	69	0	Haemyocytometer	0
kiwifruit	Waikato	Morrinsville	McLeod	2013	11/21/2013		control		control	Control-2013-09	C8			544	0	39	53	0	Haemyocytometer	0
kiwifruit	Waikato	Morrinsville	McLeod	2013	11/21/2013		control		control	Control-2013-10	C9			8	1	45	33	0	Haemyocytometer	0
kiwifruit	Waikato	Morrinsville	McLeod	2013	11/21/2013		control		control	Control-2013-11	C10			162	24	42	39	0	Haemyocytometer	0
kiwifruit	Waikato	Morrinsville	McLeod	2013	11/21/2013		control		control	Control-2013-12	C11			68	1	37	19	0	Haemyocytometer	0
kiwifruit	Waikato	Morrinsville	McLeod	2013	11/21/2013		control		control	Control-2013-13	C12			1038	5	43	78	0	Haemyocytometer	0
kiwifruit	Waikato	Morrinsville	McLeod	2013	11/20/2013		control		control	Control-2013-14	C1	M		0	0	32	23	0	Slide	0
kiwifruit	Waikato	Morrinsville	McLeod	2013	11/20/2013		control		control	Control-2013-15	C3	M		9	0	46	62	0	slide	0
kiwifruit	Waikato	Morrinsville	McLeod	2013	11/20/2013		control		control	Control-2013-16	C2	M		0	0	42	0	0	Slide	0
kiwifruit	Waikato	Morrinsville	McLeod	2013	11/20/2013		control		control	Control-2013-17	C4	M		90	0	50	29	0	Haemyocytometer	0		C?
kiwifruit	Waikato	Morrinsville	McLeod	2013	11/26/2013		control		control	Control-2013-18	C1	F				41	4	0	Slide	0
kiwifruit	Waikato	Morrinsville	McLeod	2013	11/26/2013		control		control	Control-2013-19	C2					42	137	0	Haemyocytometer	0
kiwifruit	Waikato	Morrinsville	McLeod	2013	11/26/2013		control		control	Control-2013-19	C2					42	17	0	Haemyocytometer	0
kiwifruit	Waikato	Morrinsville	McLeod	2013	11/26/2013		control		control	Control-2013-20	C3					41	169	0	Haemyocytometer	0
kiwifruit	Waikato	Morrinsville	McLeod	2013	11/26/2013		control		control	Control-2013-21	C4					48	204	0	Haemyocytometer	0
kiwifruit	Waikato	Morrinsville	McLeod	2013	11/26/2013		control		control	Control-2013-22	C5					41	235	0	Haemyocytometer	0
kiwifruit	Waikato	Morrinsville	McLeod	2013	11/29/2013		control		control	Control-2013-23	C1	-		0	0	37	58	0	Haemyocytometer	0
kiwifruit	Waikato	Morrinsville	McLeod	2013	11/29/2013		control		control	Control-2013-24	C2	-		50-100	0	46	12	0	Haemyocytometer	0
kiwifruit	Waikato	Morrinsville	McLeod	2013	11/29/2013		control		control	Control-2013-25	C3	F		1000,10,000	0	53	58	0	Haemyocytometer	0
kiwifruit	Waikato	Morrinsville	McLeod	2013	11/29/2013		control		control	Control-2013-26	C4	F		1000	0	42	66	0	Haemyocytometer	0
kiwifruit	Waikato	Morrinsville	McLeod	2013	11/29/2013		control		control	Control-2013-27	C5	F		200-500	0	36	10	0	Haemyocytometer	0
kiwifruit	Waikato	Morrinsville	McLeod	2013	11/29/2013		control		control	Control-2013-28	C6	F		200-500	0	40	41	0	Haemyocytometer	0
kiwifruit	Waikato	Morrinsville	McLeod	2013	11/29/2013		control		control	Control-2013-29	C7					31	25	0	Haemyocytometer	0
kiwifruit	Waikato	Morrinsville	McLeod	2013	11/29/2013		control		control	Control-2013-30	C8					40	308	0	Haemyocytometer	0
kiwifruit	Waikato	Morrinsville	McLeod	2013	11/29/2013		control		control	Control-2013-31	C9					35	46	0	Haemyocytometer	0
kiwifruit	Waikato	Morrinsville	McLeod	2013	11/29/2013		control		control	Control-2013-32	C10					39	93	0	Haemyocytometer	0
kiwifruit	Waikato	Morrinsville	McLeod	2013	11/29/2013		control		control	Control-2013-33	C11	F				44	19	0	Haemyocytometer	0
kiwifruit	Waikato	Morrinsville	McLeod	2013	11/29/2013		control		control	Control-2013-34	C12	F				38	84	0	Haemyocytometer	0
kiwifruit	Waikato	Morrinsville	McLeod	2013	11/30/2013		control		control	Control-2013-35	C1	F		`10-20	0	43	52	0	Haemyocytometer	0
kiwifruit	Waikato	Morrinsville	McLeod	2013	11/30/2013		control		control	Control-2013-36	C2	F		20	0	46	66	0	Haemyocytometer	0
kiwifruit	Waikato	Morrinsville	McLeod	2013	11/30/2013		control		control	Control-2013-37	C3	F		100-200	0	47	84	0	Haemyocytometer	0
kiwifruit	Waikato	Morrinsville	McLeod	2013	11/30/2013		control		control	Control-2013-38	C4	F		5-10	0	47	101	0	Haemyocytometer	0
kiwifruit	Waikato	Morrinsville	McLeod	2013	11/30/2013		control		control	Control-2013-39	C5	F		10-20	0	42	297	0	Haemyocytometer	0
kiwifruit	Waikato	Morrinsville	McLeod	2013	11/30/2013		control		control	Control-2013-40	C6	F		50-100	0	38	73	0	Haemyocytometer	0
kiwifruit	Waikato	Morrinsville	McLeod	2013	11/30/2013		control		control	Control-2013-41	C7	F		0	0	35	54	0	Haemyocytometer	0
kiwifruit	Waikato	Morrinsville	McLeod	2013	11/30/2013		control		control	Control-2013-42	C8	F		100-500	0	45	71	0	Haemyocytometer	0
kiwifruit	Waikato	Morrinsville	McLeod	2013	11/30/2013		control		control	Control-2013-43	C9	F		0	0	38	61	0	Haemyocytometer	0		No stain left
kiwifruit	Waikato	Morrinsville	McLeod	2013	11/30/2013		control		control	Control-2013-44	C10	F		10-20	0	33	92	0	Haemyocytometer	0
kiwifruit	Waikato	Morrinsville	McLeod	2013	11/30/2013		control		control	Control-2013-45	C11	M		20-50	0	37	42	0	Haemyocytometer	0
kiwifruit	Waikato	Morrinsville	McLeod	2013	11/30/2013		control		control	Control-2013-46	C12	M		200-500	0	47	110	0	Haemyocytometer	0
kiwifruit	Waikato	Morrinsville	McLeod	2013	11/30/2013		control		control	Control-2013-47	C13	M		50-100	0	43	63	0	Haemyocytometer	0
kiwifruit	Waikato	Morrinsville	McLeod	2013	11/30/2013		control		control	Control-2013-48	C14	M		50-100	0	32	83	0	Haemyocytometer	0
kiwifruit	Waikato	Morrinsville	McLeod	2013	11/30/2013		control		control	Control-2013-49	C15	M		100-200	0	38	112	0	Haemyocytometer	0
kiwifruit	Waikato	Morrinsville	McLeod	2013	11/30/2013		control		control	Control-2013-50	C16	M		200-500	0	36	62	0	Haemyocytometer	0
kiwifruit	Waikato	Morrinsville	McLeod	2013	11/30/2013		control		control	Control-2013-51	C17	M		50-100	0	46	130	0	Haemyocytometer	0
kiwifruit	Waikato	Morrinsville	McLeod	2013	11/30/2013		control		control	Control-2013-52	C18	M		200-500	0	45	141	0	Haemyocytometer	0
kiwifruit	Waikato	Morrinsville	McLeod	2013	11/30/2013		control		control	Control-2013-53	C19	M		100-200	0	40	57	0	Haemyocytometer	0
kiwifruit	Waikato	Morrinsville	McLeod	2013	11/25/2013		control		control	Control-2013-54	C1	F		10-20	1	45	189	0	Haemyocytometer	0
kiwifruit	Waikato	Morrinsville	McLeod	2013	11/25/2013		control		control	Control-2013-55	C2	M		10-20	1	38	133	0	Haemyocytometer	0
kiwifruit	Waikato	Morrinsville	McLeod	2013	11/25/2013		control		control	Control-2013-56	C3	M		10-20	0	50	102	0	Haemyocytometer	0
kiwifruit	Waikato	Morrinsville	McLeod	2013	11/25/2013		control		control	Control-2013-57	C4	M		50-100	0	55	48	0	Haemyocytometer	0
kiwifruit	Waikato	Morrinsville	McLeod	2013	11/25/2013		control		control	Control-2013-58	C5	M		200-500	0	44	41	0	Haemyocytometer	0
kiwifruit	Waikato	Morrinsville	McLeod	2013	11/25/2013		control		control	Control-2013-59	C6	M		10-20	0	35	96	0	Haemyocytometer	0
kiwifruit	Waikato	Morrinsville	McLeod	2013	11/25/2013		control		control	Control-2013-60	C7	M		10-20	8	51	215	0	Haemyocytometer	0
kiwifruit	Waikato	Morrinsville	McLeod	2013	11/25/2013		control		control	Control-2013-61	C8	M		20-50	0	37	75	0	Haemyocytometer	0
kiwifruit	Waikato	Morrinsville	McLeod	2013	11/25/2013		control		control	Control-2013-62	C9	M		100-200	15	44	137	0	Haemyocytometer	0
kiwifruit	Waikato	Morrinsville	McLeod	2013	11/25/2013		control		control	Control-2013-63	C10	M		10-20	0	39	45	0	Haemyocytometer	0
kiwifruit	Waikato	Morrinsville	McLeod	2013	11/25/2013		control		control	Control-2013-64	C11	F		5-10	1	44	254	0	Haemyocytometer	0
kiwifruit	Waikato	Morrinsville	McLeod	2013	11/25/2013		control		control	Control-2013-65	C12	F		20-50	0	48	334	0	Haemyocytometer	0
kiwifruit	Waikato	Morrinsville	McLeod	2013	11/27/2013		control		control	Control-2013-66	C1			20-50	0	0	40	18	Haemyocytometer	19998
kiwifruit	Waikato	Morrinsville	McLeod	2013	11/27/2013		control		control	Control-2013-67	C2			0	0	0	33	15	Haemyocytometer	16665
kiwifruit	Waikato	Morrinsville	McLeod	2013	11/21/2013		df	Diptera	Eristalis tenax	DF-2013-01	DF1	F		1575	113	37	207	18	Slide	450
kiwifruit	Waikato	Morrinsville	McLeod	2013	11/21/2013		df	Diptera	Eristalis tenax	DF-2013-01	DF1	F		1575	113	47	143	1	Haemyocytometer	1111
kiwifruit	Waikato	Morrinsville	McLeod	2013	11/21/2013		df	Diptera	Eristalis tenax	DF-2013-02	DF2	M		32	55	36	31	5	Slide	125
kiwifruit	Waikato	Morrinsville	McLeod	2013	11/21/2013		df	Diptera	Eristalis tenax	DF-2013-02	DF2	M		32	55	44	19	2	Haemocytometer	2222
kiwifruit	Waikato	Morrinsville	McLeod	2013	11/21/2013		df	Diptera	Eristalis tenax	DF-2013-03	DF3	M		38	54	42	139	0	Haemyocytometer	0
kiwifruit	Waikato	Morrinsville	McLeod	2013	11/21/2013		df	Diptera	Eristalis tenax	DF-2013-03	DF3	M		38	54	42	15	5	Haemyocytometer, also did half a slide of 217 blue 35 purple	5555
kiwifruit	Waikato	Morrinsville	McLeod	2013	11/21/2013		df	Diptera	Eristalis tenax	DF-2013-04	DF4	M		3641	256	51	1225	0	Slide	0
kiwifruit	Waikato	Morrinsville	McLeod	2013	11/21/2013		df	Diptera	Eristalis tenax	DF-2013-05	DF5	M		781	312	37	60	0	Haemyocytometer	0
kiwifruit	Waikato	Morrinsville	McLeod	2013	11/20/2013		df	Diptera	Eristalis tenax	DF-2013-06	DF1	M		11	20	48	31	0	Haemyocytometer	0
kiwifruit	Waikato	Morrinsville	McLeod	2013	11/20/2013		df	Diptera	Eristalis tenax	DF-2013-07	DF2	M		3	5	36	31	5	Slide	125
kiwifruit	Waikato	Morrinsville	McLeod	2013	11/20/2013		df	Diptera	Eristalis tenax	DF-2013-07	DF2	M		3	5	44	19	2	Haemyocytometer	2222
kiwifruit	Waikato	Morrinsville	McLeod	2013	11/20/2013		df	Diptera	Eristalis tenax	DF-2013-08	DF3	M		15	26	52	19	0	Haemyocytometer	0		DF? = DF3
kiwifruit	Waikato	Morrinsville	McLeod	2013	11/25/2013		df	Diptera	Eristalis tenax	DF-2013-09	DF1	M		886	14	42	279	1	Haemyocytometer	1111
kiwifruit	Waikato	Morrinsville	McLeod	2013	11/25/2013		df	Diptera	Eristalis tenax	DF-2013-10	DF2	F		50-100	0	38	101	1	Haemyocytometer	1111
kiwifruit	Waikato	Morrinsville	McLeod	2013	11/25/2013		df	Diptera	Eristalis tenax	DF-2013-11	DF3	F		153	24	38	121	0	Haemyocytometer	0
kiwifruit	Waikato	Morrinsville	McLeod	2013	11/25/2013		df	Diptera	Eristalis tenax	DF-2013-12	DF4	F		16	0	46	196	0	Haemyocytometer	0
kiwifruit	Waikato	Morrinsville	McLeod	2013	11/26/2013		df	Diptera	Eristalis tenax	DF-2013-13	DF2	M		458	12	39	115	0	Haemyocytometer	0
kiwifruit	Waikato	Morrinsville	McLeod	2013	11/26/2013		df	Diptera	Eristalis tenax	DF-2013-14	DF	F		10	0	48	274	0	Haemyocytometer	0		DF1
kiwifruit	Waikato	Morrinsville	McLeod	2013	11/27/2013		df	Diptera	Eristalis tenax	DF-2013-15	DF2	F		10-20	0	37	44	0	Slide	0
kiwifruit	Waikato	Morrinsville	McLeod	2013	11/27/2013		df	Diptera	Eristalis tenax	DF-2013-16	DF12	F		0	0	44	169	2	Haemyocytometer	2222
kiwifruit	Waikato	Morrinsville	McLeod	2013	11/29/2013		df	Diptera	Eristalis tenax	DF-2013-17	DF1	F		500-1000	0	37	47	0	Haemyocytometer	0
kiwifruit	Waikato	Morrinsville	McLeod	2013	11/21/2013		flb	Coleoptera	Zorion guttigerum	FLB-2013-01	FLB1	M		19	304	45	8	31	Haemyocytometer	34441
kiwifruit	Waikato	Morrinsville	McLeod	2013	11/21/2013		flb	Coleoptera	Zorion guttigerum	FLB-2013-02	FLB2	M		343	19	36	42	1	Haemyocytometer	1111
kiwifruit	Waikato	Morrinsville	McLeod	2013	11/21/2013		flb	Coleoptera	Zorion guttigerum	FLB-2013-02	FLB2	M		343	19	49	110	1	Haemyocytometer	1111
kiwifruit	Waikato	Morrinsville	McLeod	2013	11/21/2013		flb	Coleoptera	Zorion guttigerum	FLB-2013-03	FLB3	M		196	17	33	54	0	Haemyocytometer	0
kiwifruit	Waikato	Morrinsville	McLeod	2013	11/21/2013		flb	Coleoptera	Zorion guttigerum	FLB-2013-04	FLB4	M		224	16	42	17	0	Haemyocytometer	0
kiwifruit	Waikato	Morrinsville	McLeod	2013	11/21/2013		flb	Coleoptera	Zorion guttigerum	FLB-2013-05	FLB5	M		24	24	41	34	1	Haemyocytometer	1111
kiwifruit	Waikato	Morrinsville	McLeod	2013	11/21/2013		flb	Coleoptera	Zorion guttigerum	FLB-2013-06	FLB6	M		136	16	53	45	1	Haemyocytometer	1111
kiwifruit	Waikato	Morrinsville	McLeod	2013	11/21/2013		flb	Coleoptera	Zorion guttigerum	FLB-2013-07	FLB7	M		1963	66
kiwifruit	Waikato	Morrinsville	McLeod	2013	11/21/2013		flb	Coleoptera	Zorion guttigerum	FLB-2013-08	FLB8	M		166	13	55	62	0	Haemyocytometer	0
kiwifruit	Waikato	Morrinsville	McLeod	2013	11/21/2013		flb	Coleoptera	Zorion guttigerum	FLB-2013-09	FLB9	M		9	30		6	2	Haemyocytometer	2222
kiwifruit	Waikato	Morrinsville	McLeod	2013	11/20/2013		flb	Coleoptera	Zorion guttigerum	FLB-2013-10	FLB1	M		0	12	39	0	0	Haemyocytometer	0
kiwifruit	Waikato	Morrinsville	McLeod	2013	11/20/2013		flb	Coleoptera	Zorion guttigerum	FLB-2013-11	FLB2	M		5	6	47	12	0	Haemyocytometer	0
kiwifruit	Waikato	Morrinsville	McLeod	2013	11/20/2013		flb	Coleoptera	Zorion guttigerum	FLB-2013-12	FLB3	M		1200	0	36	28	1	Haemyocytometer	1111
kiwifruit	Waikato	Morrinsville	McLeod	2013	11/26/2013		flb	Coleoptera	Zorion guttigerum	FLB-2013-13	FLB1	M		213	20	47	108	0	Haemyocytometer	0
kiwifruit	Waikato	Morrinsville	McLeod	2013	11/27/2013		flb	Coleoptera	Zorion guttigerum	FLB-2013-14	FLB3	F		50-100	0	37	33	0	Slide	0
kiwifruit	Waikato	Morrinsville	McLeod	2013	11/27/2013		flb	Coleoptera	Zorion guttigerum	FLB-2013-15	FLB5	F		20-50	0	32	41	0	Haemyocytometer	0
kiwifruit	Waikato	Morrinsville	McLeod	2013	11/27/2013		flb	Coleoptera	Zorion guttigerum	FLB-2013-16	FLB8	F		100-200	0	37	54	0	Slide	0
kiwifruit	Waikato	Morrinsville	McLeod	2013	11/27/2013		flb	Coleoptera	Zorion guttigerum	FLB-2013-17	FLB14	F		200-500	0	42	44	0	Haemyocytometer	0
kiwifruit	Waikato	Morrinsville	McLeod	2013	11/27/2013		flb	Coleoptera	Zorion guttigerum	FLB-2013-18	FLB18	F		100-200	0	33	121	0	Haemyocytometer	0
kiwifruit	Waikato	Morrinsville	McLeod	2013	11/27/2013		flb	Coleoptera	Zorion guttigerum	FLB-2013-19	FLB21	F		100-200	0	34	39	0	Haemyocytometer	0
kiwifruit	Waikato	Morrinsville	McLeod	2013	11/25/2013		flb	Coleoptera	Zorion guttigerum	FLB-2013-20	FB1	F		50-100	0	34	295	0	Haemyocytometer	0
kiwifruit	Waikato	Morrinsville	McLeod	2013	11/25/2013		flb	Coleoptera	Zorion guttigerum	FLB-2013-21	FLB2	F				38	163	0	Haemyocytometer	0		Datasheet for first stigma blank this row
kiwifruit	Waikato	Morrinsville	McLeod	2013	11/29/2013		flb	Coleoptera	Zorion guttigerum	FLB-2013-22	FLB26	F		10-20	0	34	48	0	Haemyocytometer	0
kiwifruit	Waikato	Morrinsville	McLeod	2013	11/29/2013		flb	Coleoptera	Zorion guttigerum	FLB-2013-23	FLB28	F		10-50	0	32	71	0	Haemyocytometer	0
kiwifruit	Waikato	Morrinsville	McLeod	2013	11/29/2013		flb	Coleoptera	Zorion guttigerum	FLB-2013-24	FLB33	F		5-10	0	38	15	0	Haemyocytometer	0
kiwifruit	Waikato	Morrinsville	McLeod	2013	11/30/2013		flb	Coleoptera	Zorion guttigerum	FLB-2013-25	FLB1	F		50-100	0	39	319	6	Haemyocytometer	6666
kiwifruit	Waikato	Morrinsville	McLeod	2013	11/21/2013		hb	Hymenoptera	Apis mellifera	HB-2013-01	HB1	M		51	794	52	52	10	Haemyocytometer	11110
kiwifruit	Waikato	Morrinsville	McLeod	2013	11/21/2013		hb	Hymenoptera	Apis mellifera	HB-2013-01	HB1	M		51	794	52	52	10	Haemyocytometer	11110
kiwifruit	Waikato	Morrinsville	McLeod	2013	11/21/2013		hb	Hymenoptera	Apis mellifera	HB-2013-02	HB2	M		57	15	36	47	4	Haemyocytometer	4444
kiwifruit	Waikato	Morrinsville	McLeod	2013	11/21/2013		hb	Hymenoptera	Apis mellifera	HB-2013-02	HB2	M		57	15	36	47	4	Haemyocytometer	4444
kiwifruit	Waikato	Morrinsville	McLeod	2013	11/21/2013		hb	Hymenoptera	Apis mellifera	HB-2013-03	HB3	F		1150	7	46	47	0	Haemyocytometer	0
kiwifruit	Waikato	Morrinsville	McLeod	2013	11/21/2013		hb	Hymenoptera	Apis mellifera	HB-2013-03	HB3	F		1150	7	46	47	0	Haemyocytometer	0
kiwifruit	Waikato	Morrinsville	McLeod	2013	11/21/2013		hb	Hymenoptera	Apis mellifera	HB-2013-04	HB4	M		196	90	37	54	1	Haemyocytometer	1111
kiwifruit	Waikato	Morrinsville	McLeod	2013	11/21/2013		hb	Hymenoptera	Apis mellifera	HB-2013-04	HB4	M		196	90	37	54	1	Haemyocytometer	1111
kiwifruit	Waikato	Morrinsville	McLeod	2013	11/21/2013		hb	Hymenoptera	Apis mellifera	HB-2013-05	HB5	M		34	191	54	44	6	Haemyocytometer	6666
kiwifruit	Waikato	Morrinsville	McLeod	2013	11/21/2013		hb	Hymenoptera	Apis mellifera	HB-2013-05	HB5	M		34	191	54	44	6	Haemyocytometer	6666
kiwifruit	Waikato	Morrinsville	McLeod	2013	11/21/2013		hb	Hymenoptera	Apis mellifera	HB-2013-06	HB6	M		41	72	45	59	9	Haemyocytometer	9999
kiwifruit	Waikato	Morrinsville	McLeod	2013	11/21/2013		hb	Hymenoptera	Apis mellifera	HB-2013-06	HB6	M		41	72	45	59	9	Haemyocytometer	9999
kiwifruit	Waikato	Morrinsville	McLeod	2013	11/21/2013		hb	Hymenoptera	Apis mellifera	HB-2013-07	HB7	M		1292	679	47	112	27	Haemyocytometer	29997
kiwifruit	Waikato	Morrinsville	McLeod	2013	11/21/2013		hb	Hymenoptera	Apis mellifera	HB-2013-07	HB7	M		1292	679	47	112	27	Haemyocytometer	29997
kiwifruit	Waikato	Morrinsville	McLeod	2013	11/21/2013		hb	Hymenoptera	Apis mellifera	HB-2013-08	HB8	M		505	267	45	83	1	Haemyocytometer	1111
kiwifruit	Waikato	Morrinsville	McLeod	2013	11/21/2013		hb	Hymenoptera	Apis mellifera	HB-2013-08	HB8	M		505	267	45	83	1	Haemyocytometer	1111
kiwifruit	Waikato	Morrinsville	McLeod	2013	11/21/2013		hb	Hymenoptera	Apis mellifera	HB-2013-09	HB9	M		947	9	49	157	0	Haemyocytometer	0
kiwifruit	Waikato	Morrinsville	McLeod	2013	11/21/2013		hb	Hymenoptera	Apis mellifera	HB-2013-09	HB9	M		947	9	49	157	0	Haemyocytometer	0
kiwifruit	Waikato	Morrinsville	McLeod	2013	11/21/2013		hb	Hymenoptera	Apis mellifera	HB-2013-10	HB10	M		111	366	34	1312	137	50ul on slide and counted all, using haemyocytometer got 31 blue	152207
kiwifruit	Waikato	Morrinsville	McLeod	2013	11/21/2013		hb	Hymenoptera	Apis mellifera	HB-2013-10	HB10	M		111	366	34	1312	137	50ul on slide and counted all, using haemyocytometer got 31 blue	152207
kiwifruit	Waikato	Morrinsville	McLeod	2013	11/27/2013		hb	Hymenoptera	Apis mellifera	HB-2013-11	HB5	F		10-20	0	44	35	1	Slide	25
kiwifruit	Waikato	Morrinsville	McLeod	2013	11/27/2013		hb	Hymenoptera	Apis mellifera	HB-2013-11	HB5	F		10-20	0	44	35	1	Slide	25
kiwifruit	Waikato	Morrinsville	McLeod	2013	11/27/2013		hb	Hymenoptera	Apis mellifera	HB-2013-12	HB6	F		50-100	0	53	25	0	Slide	0
kiwifruit	Waikato	Morrinsville	McLeod	2013	11/27/2013		hb	Hymenoptera	Apis mellifera	HB-2013-12	HB6	F		50-100	0	53	25	0	Slide	0
kiwifruit	Waikato	Morrinsville	McLeod	2013	11/27/2013		hb	Hymenoptera	Apis mellifera	HB-2013-13	HB9	F		`10-20	0	47	23	0	Slide	0
kiwifruit	Waikato	Morrinsville	McLeod	2013	11/27/2013		hb	Hymenoptera	Apis mellifera	HB-2013-13	HB9	F		`10-20	0	47	23	0	Slide	0
kiwifruit	Waikato	Morrinsville	McLeod	2013	11/27/2013		hb	Hymenoptera	Apis mellifera	HB-2013-14	HB13	F		50-100	0	47	54	1	Haemyocytometer	1111
kiwifruit	Waikato	Morrinsville	McLeod	2013	11/27/2013		hb	Hymenoptera	Apis mellifera	HB-2013-14	HB13	F		50-100	0	47	54	1	Haemyocytometer	1111
kiwifruit	Waikato	Morrinsville	McLeod	2013	11/27/2013		hb	Hymenoptera	Apis mellifera	HB-2013-15	HB17	F		50-100	0	42	79	0	Haemyocytometer	0
kiwifruit	Waikato	Morrinsville	McLeod	2013	11/27/2013		hb	Hymenoptera	Apis mellifera	HB-2013-15	HB17	F		50-100	0	42	79	0	Haemyocytometer	0
kiwifruit	Waikato	Morrinsville	McLeod	2013	11/27/2013		hb	Hymenoptera	Apis mellifera	HB-2013-16	HB19	F		20-50	0	38	69	0	Haemyocytometer	0
kiwifruit	Waikato	Morrinsville	McLeod	2013	11/27/2013		hb	Hymenoptera	Apis mellifera	HB-2013-16	HB19	F		20-50	0	38	69	0	Haemyocytometer	0
kiwifruit	Waikato	Morrinsville	McLeod	2013	11/27/2013		hb	Hymenoptera	Apis mellifera	HB-2013-17	HB20	F		10-20	0	46	53	0	Haemyocytometer	0
kiwifruit	Waikato	Morrinsville	McLeod	2013	11/27/2013		hb	Hymenoptera	Apis mellifera	HB-2013-17	HB20	F		10-20	0	46	53	0	Haemyocytometer	0
kiwifruit	Waikato	Morrinsville	McLeod	2013	11/27/2013		hb	Hymenoptera	Apis mellifera	HB-2013-18	HB1	M		100	62	42	10	0	Slide	0
kiwifruit	Waikato	Morrinsville	McLeod	2013	11/27/2013		hb	Hymenoptera	Apis mellifera	HB-2013-18	HB1	M		100	62	42	10	0	Slide	0
kiwifruit	Waikato	Morrinsville	McLeod	2013	11/29/2013		hb	Hymenoptera	Apis mellifera	HB-2013-19	HB3	F				37	60	0	Haemyocytometer	0
kiwifruit	Waikato	Morrinsville	McLeod	2013	11/29/2013		hb	Hymenoptera	Apis mellifera	HB-2013-19	HB3	F				37	60	0	Haemyocytometer	0
kiwifruit	Waikato	Morrinsville	McLeod	2013	11/29/2013		hb	Hymenoptera	Apis mellifera	HB-2013-20	HB22	F		`5-10	0	41	37	0	Haemyocytometer	0
kiwifruit	Waikato	Morrinsville	McLeod	2013	11/29/2013		hb	Hymenoptera	Apis mellifera	HB-2013-20	HB22	F		`5-10	0	41	37	0	Haemyocytometer	0
kiwifruit	Waikato	Morrinsville	McLeod	2013	11/29/2013		hb	Hymenoptera	Apis mellifera	HB-2013-21	HB25	F		50-100	0	36	61	0	Slide	0
kiwifruit	Waikato	Morrinsville	McLeod	2013	11/29/2013		hb	Hymenoptera	Apis mellifera	HB-2013-21	HB25	F		50-100	0	36	61	0	Slide	0
kiwifruit	Waikato	Morrinsville	McLeod	2013	11/29/2013		hb	Hymenoptera	Apis mellifera	HB-2013-22	HB32	F		1	0	38	59	0	Haemyocytometer	0
kiwifruit	Waikato	Morrinsville	McLeod	2013	11/29/2013		hb	Hymenoptera	Apis mellifera	HB-2013-22	HB32	F		1	0	38	59	0	Haemyocytometer	0
kiwifruit	Waikato	Morrinsville	McLeod	2013	11/30/2013		hb	Hymenoptera	Apis mellifera	HB-2013-23	HB1	F		100-200	0	36	125	2	Haemyocytometer	2222
kiwifruit	Waikato	Morrinsville	McLeod	2013	11/30/2013		hb	Hymenoptera	Apis mellifera	HB-2013-23	HB1	F		100-200	0	36	125	2	Haemyocytometer	2222
kiwifruit	Waikato	Morrinsville	McLeod	2013	11/20/2013		hb	Hymenoptera	Apis mellifera	HB-2013-24	HB1	M		0	13	45	144	147	Haemyocytometer	163317		HB2
kiwifruit	Waikato	Morrinsville	McLeod	2013	11/20/2013		hb	Hymenoptera	Apis mellifera	HB-2013-24	HB1	M		0	13	45	144	147	Haemyocytometer	163317		HB2
kiwifruit	Waikato	Morrinsville	McLeod	2013	11/20/2013		hb	Hymenoptera	Apis mellifera	HB-2013-25	HB2	M		0	11	37	30	5	Haemyocytometer	5555		HB1a
kiwifruit	Waikato	Morrinsville	McLeod	2013	11/20/2013		hb	Hymenoptera	Apis mellifera	HB-2013-25	HB2	M		0	11	37	30	5	Haemyocytometer	5555		HB1a
kiwifruit	Waikato	Morrinsville	McLeod	2013	11/20/2013		hb	Hymenoptera	Apis mellifera	HB-2013-26	HB3	M		0	97	34	8	2	Haemyocytometer	2222		HB1b
kiwifruit	Waikato	Morrinsville	McLeod	2013	11/20/2013		hb	Hymenoptera	Apis mellifera	HB-2013-26	HB3	M		0	97	34	8	2	Haemyocytometer	2222		HB1b
kiwifruit	Waikato	Morrinsville	McLeod	2013	11/26/2013		hb	Hymenoptera	Apis mellifera	HB-2013-27	HB1	F		0	1	64	166	0	Haemyocytometer	0
kiwifruit	Waikato	Morrinsville	McLeod	2013	11/26/2013		hb	Hymenoptera	Apis mellifera	HB-2013-27	HB1	F		0	1	64	166	0	Haemyocytometer	0
kiwifruit	Waikato	Morrinsville	McLeod	2013	11/26/2013		hb	Hymenoptera	Apis mellifera	HB-2013-28	HB2	F		100-200	0	47	131	0	Haemyocytometer	0
kiwifruit	Waikato	Morrinsville	McLeod	2013	11/26/2013		hb	Hymenoptera	Apis mellifera	HB-2013-28	HB2	F		100-200	0	47	131	0	Haemyocytometer	0
kiwifruit	Waikato	Morrinsville	McLeod	2013	11/26/2013		hb	Hymenoptera	Apis mellifera	HB-2013-29	HB3	F		100-200	0	45	226	0	Haemyocytometer	0
kiwifruit	Waikato	Morrinsville	McLeod	2013	11/26/2013		hb	Hymenoptera	Apis mellifera	HB-2013-29	HB3	F		100-200	0	45	226	0	Haemyocytometer	0
kiwifruit	Waikato	Morrinsville	McLeod	2013	11/26/2013		hb	Hymenoptera	Apis mellifera	HB-2013-30	HB4	F		100-200		41	278	0	Haemyocytometer	0
kiwifruit	Waikato	Morrinsville	McLeod	2013	11/26/2013		hb	Hymenoptera	Apis mellifera	HB-2013-30	HB4	F		100-200		41	278	0	Haemyocytometer	0
kiwifruit	Waikato	Morrinsville	McLeod	2013	11/26/2013		hb	Hymenoptera	Apis mellifera	HB-2013-31	HB5	F		50-100	0	57	188	0	Haemyocytometer	0
kiwifruit	Waikato	Morrinsville	McLeod	2013	11/26/2013		hb	Hymenoptera	Apis mellifera	HB-2013-31	HB5	F		50-100	0	57	188	0	Haemyocytometer	0
kiwifruit	Waikato	Morrinsville	McLeod	2013	11/26/2013		hb	Hymenoptera	Apis mellifera	HB-2013-32	HB6	F		20-50	0	46	372	0	Haemyocytometer	0
kiwifruit	Waikato	Morrinsville	McLeod	2013	11/26/2013		hb	Hymenoptera	Apis mellifera	HB-2013-32	HB6	F		20-50	0	46	372	0	Haemyocytometer	0
kiwifruit	Waikato	Morrinsville	McLeod	2013	11/26/2013		hb	Hymenoptera	Apis mellifera	HB-2013-33	HB7	F		50-100	0	48	93	0	Haemyocytometer	0
kiwifruit	Waikato	Morrinsville	McLeod	2013	11/26/2013		hb	Hymenoptera	Apis mellifera	HB-2013-33	HB7	F		50-100	0	48	93	0	Haemyocytometer	0
kiwifruit	Waikato	Morrinsville	McLeod	2013	11/26/2013		hb	Hymenoptera	Apis mellifera	HB-2013-34	HB8	F		100-200	0	49	270	0	Haemyocytometer	0
kiwifruit	Waikato	Morrinsville	McLeod	2013	11/26/2013		hb	Hymenoptera	Apis mellifera	HB-2013-34	HB8	F		100-200	0	49	270	0	Haemyocytometer	0
kiwifruit	Waikato	Morrinsville	McLeod	2013	11/26/2013		hb	Hymenoptera	Apis mellifera	HB-2013-35	HB9	F		50-100	0	43	188	0	Haemyocytometer	0
kiwifruit	Waikato	Morrinsville	McLeod	2013	11/26/2013		hb	Hymenoptera	Apis mellifera	HB-2013-35	HB9	F		50-100	0	43	188	0	Haemyocytometer	0
kiwifruit	Waikato	Morrinsville	McLeod	2013	11/26/2013		hb	Hymenoptera	Apis mellifera	HB-2013-36	HB10	F		200-500	0	39	404	0	Haemyocytometer	0
kiwifruit	Waikato	Morrinsville	McLeod	2013	11/26/2013		hb	Hymenoptera	Apis mellifera	HB-2013-36	HB10	F		200-500	0	39	404	0	Haemyocytometer	0
kiwifruit	Waikato	Morrinsville	McLeod	2013	11/26/2013		hb	Hymenoptera	Apis mellifera	HB-2013-37	HB11	F		500-1000	0	56	332	0	Haemyocytometer	0
kiwifruit	Waikato	Morrinsville	McLeod	2013	11/26/2013		hb	Hymenoptera	Apis mellifera	HB-2013-37	HB11	F		500-1000	0	56	332	0	Haemyocytometer	0
kiwifruit	Waikato	Morrinsville	McLeod	2013	11/25/2013		hb	Hymenoptera	Apis mellifera	HB-2013-38	HB1	F			14	43	83	3	Haemyocytometer	3333
kiwifruit	Waikato	Morrinsville	McLeod	2013	11/25/2013		hb	Hymenoptera	Apis mellifera	HB-2013-38	HB1	F			14	43	83	3	Haemyocytometer	3333
kiwifruit	Waikato	Morrinsville	McLeod	2013	11/25/2013		hb	Hymenoptera	Apis mellifera	HB-2013-39	HB2	M			8	59	206	0	Haemyocytometer	0
kiwifruit	Waikato	Morrinsville	McLeod	2013	11/25/2013		hb	Hymenoptera	Apis mellifera	HB-2013-39	HB2	M			8	59	206	0	Haemyocytometer	0
kiwifruit	Waikato	Morrinsville	McLeod	2013	11/25/2013		hb	Hymenoptera	Apis mellifera	HB-2013-40	HB3	F		10-20	0	41	210	0	Haemyocytometer	0
kiwifruit	Waikato	Morrinsville	McLeod	2013	11/25/2013		hb	Hymenoptera	Apis mellifera	HB-2013-40	HB3	F		10-20	0	41	210	0	Haemyocytometer	0
kiwifruit	Waikato	Morrinsville	McLeod	2013	11/25/2013		hb	Hymenoptera	Apis mellifera	HB-2013-41	HB4	F			5	45	127	0	Haemyocytometer	0
kiwifruit	Waikato	Morrinsville	McLeod	2013	11/25/2013		hb	Hymenoptera	Apis mellifera	HB-2013-41	HB4	F			5	45	127	0	Haemyocytometer	0
kiwifruit	Waikato	Morrinsville	McLeod	2013	11/25/2013		hb	Hymenoptera	Apis mellifera	HB-2013-42	HB5	M			11	35	127	0	Haemyocytometer	0
kiwifruit	Waikato	Morrinsville	McLeod	2013	11/25/2013		hb	Hymenoptera	Apis mellifera	HB-2013-42	HB5	M			11	35	127	0	Haemyocytometer	0
kiwifruit	Waikato	Morrinsville	McLeod	2013	11/25/2013		hb	Hymenoptera	Apis mellifera	HB-2013-43	HB6	F										missing haemocytometer mesurement
kiwifruit	Waikato	Morrinsville	McLeod	2013	11/25/2013		hb	Hymenoptera	Apis mellifera	HB-2013-43	HB6	F										missing haemocytometer mesurement
kiwifruit	Waikato	Morrinsville	McLeod	2013	11/25/2013		hb	Hymenoptera	Apis mellifera	HB-2013-44	HB7	F			0	43	81	0	Haemyocytometer	0
kiwifruit	Waikato	Morrinsville	McLeod	2013	11/25/2013		hb	Hymenoptera	Apis mellifera	HB-2013-44	HB7	F			0	43	81	0	Haemyocytometer	0
kiwifruit	Waikato	Morrinsville	McLeod	2013	11/25/2013		hb	Hymenoptera	Apis mellifera	HB-2013-45	HB8	F			0	41	156	0	Haemyocytometer	0
kiwifruit	Waikato	Morrinsville	McLeod	2013	11/25/2013		hb	Hymenoptera	Apis mellifera	HB-2013-45	HB8	F			0	41	156	0	Haemyocytometer	0
kiwifruit	Waikato	Morrinsville	McLeod	2013	11/25/2013		hb	Hymenoptera	Apis mellifera	HB-2013-46	HB9	F			51	38	231	1	Haemyocytometer	1111
kiwifruit	Waikato	Morrinsville	McLeod	2013	11/25/2013		hb	Hymenoptera	Apis mellifera	HB-2013-46	HB9	F			51	38	231	1	Haemyocytometer	1111
kiwifruit	Waikato	Morrinsville	McLeod	2013	11/25/2013		hb	Hymenoptera	Apis mellifera	HB-2013-47	HB10	M			81	58	210	7	Haemyocytometer	7777
kiwifruit	Waikato	Morrinsville	McLeod	2013	11/25/2013		hb	Hymenoptera	Apis mellifera	HB-2013-47	HB10	M			81	58	210	7	Haemyocytometer	7777
kiwifruit	Waikato	Morrinsville	McLeod	2013	11/25/2013		hb	Hymenoptera	Apis mellifera	HB-2013-48	HB11	M			3	38	86	0	Haemyocytometer	0
kiwifruit	Waikato	Morrinsville	McLeod	2013	11/25/2013		hb	Hymenoptera	Apis mellifera	HB-2013-48	HB11	M			3	38	86	0	Haemyocytometer	0
kiwifruit	Waikato	Morrinsville	McLeod	2013	11/25/2013		hb	Hymenoptera	Apis mellifera	HB-2013-49	HB12	F			0	44	93	0	Haemyocytometer	0
kiwifruit	Waikato	Morrinsville	McLeod	2013	11/25/2013		hb	Hymenoptera	Apis mellifera	HB-2013-49	HB12	F			0	44	93	0	Haemyocytometer	0
kiwifruit	Waikato	Morrinsville	McLeod	2013	11/21/2013		las	Hymenoptera	Lasioglossum spp.	Las-2013-01	Las	M		303	735	44	52	0	Haemyocytometer	0
kiwifruit	Waikato	Morrinsville	McLeod	2013	11/21/2013		las	Hymenoptera	Lasioglossum spp.	Las-2013-02	Las2	M		17	48	47	43	9	Haemyocytometer	9999
kiwifruit	Waikato	Morrinsville	McLeod	2013	11/21/2013		las	Hymenoptera	Lasioglossum spp.	Las-2013-03	Las3	M		5	1	46	38	0	Haemyocytometer	0		mislabeled Las2
kiwifruit	Waikato	Morrinsville	McLeod	2013	11/21/2013		las	Hymenoptera	Lasioglossum spp.	Las-2013-04	Las4	M		391	21	39	26	0	Haemyocytometer	0		mislabeled Las2
kiwifruit	Waikato	Morrinsville	McLeod	2013	11/21/2013		las	Hymenoptera	Lasioglossum spp.	Las-2013-05	Las5	M		18	54	43	28	1	Haemyocytometer	1111
kiwifruit	Waikato	Morrinsville	McLeod	2013	11/21/2013		las	Hymenoptera	Lasioglossum spp.	Las-2013-06	Las6	M		36	53	58	99	2	Haemyocytometer	2222
kiwifruit	Waikato	Morrinsville	McLeod	2013	11/21/2013		las	Hymenoptera	Lasioglossum spp.	Las-2013-07	Las7	M		0	11	38	128	0	Haemyocytometer	0
kiwifruit	Waikato	Morrinsville	McLeod	2013	11/21/2013		las	Hymenoptera	Lasioglossum spp.	Las-2013-08	Las8	M		580	0	34	19	0		0		mislabeled Las5
kiwifruit	Waikato	Morrinsville	McLeod	2013	11/20/2013		las	Hymenoptera	Lasioglossum spp.	Las-2013-09	Las1	M		0	7	34	0	0	Slide	0
kiwifruit	Waikato	Morrinsville	McLeod	2013	11/20/2013		las	Hymenoptera	Lasioglossum spp.	Las-2013-09	Las1	M		0	7	49	9	3	Haemyocytometer	3333
kiwifruit	Waikato	Morrinsville	McLeod	2013	11/20/2013		las	Hymenoptera	Lasioglossum spp.	Las-2013-09	Las1	M			21							missing haemocytometer data
kiwifruit	Waikato	Morrinsville	McLeod	2013	11/25/2013		las	Hymenoptera	Lasioglossum spp.	Las-2013-10	Las1	M		160	9	49	224	1	Haemyocytometer	1111
kiwifruit	Waikato	Morrinsville	McLeod	2013	11/25/2013		las	Hymenoptera	Lasioglossum spp.	Las-2013-11	Las2	F		389	14	47	155	0	Haemyocytometer	0
kiwifruit	Waikato	Morrinsville	McLeod	2013	11/29/2013		las	Hymenoptera	Lasioglossum spp.	Las-2013-12	Las27	F		10-20	0	37	56	0	Haemyocytometer	0
kiwifruit	Waikato	Morrinsville	McLeod	2013	11/21/2013		lei	Hymenoptera	Leioproctus spp.	Lei-2013-01	Lei1	M		107	231	48	63	9	Haemyocytometer	9999
kiwifruit	Waikato	Morrinsville	McLeod	2013	11/21/2013		lei	Hymenoptera	Leioproctus spp.	Lei-2013-02	Lei2	M		639	35	43	115	1	Haemyocytometer	1111
kiwifruit	Waikato	Morrinsville	McLeod	2013	11/21/2013		lei	Hymenoptera	Leioproctus spp.	Lei-2013-03	Lei3	M		54	511	38	68	4	Haemyocytometer	4444
kiwifruit	Waikato	Morrinsville	McLeod	2013	11/27/2013		lei	Hymenoptera	Leioproctus spp.	Lei-2013-04	Lei1	F		10-20	0	35	72	0	Haemyocytometer	0
kiwifruit	Waikato	Morrinsville	McLeod	2013	11/25/2013		lei	Hymenoptera	Leioproctus spp.	Lei-2013-05	Lei1	M		342	688	43	96	7	Haemyocytometer	7777
kiwifruit	Waikato	Morrinsville	McLeod	2013	11/25/2013		lei	Hymenoptera	Leioproctus spp.	Lei-2013-06	Lei2	M		40	543	41	127	13	Haemyocytometer	14443
kiwifruit	Waikato	Morrinsville	McLeod	2013	11/25/2013		lei	Hymenoptera	Leioproctus spp.	Lei-2013-07	Lei3	M		203	264	54	261	6	Haemyocytometer	6666
kiwifruit	Waikato	Morrinsville	McLeod	2013	11/25/2013		lei	Hymenoptera	Leioproctus spp.	Lei-2013-08	Lei4	M		75	16	43	141	3	Haemyocytometer	3333
kiwifruit	Waikato	Morrinsville	McLeod	2013	11/25/2013		lei	Hymenoptera	Leioproctus spp.	Lei-2013-09	Lei5	M		268	11	40	163	0	Haemyocytometer	0
kiwifruit	Waikato	Morrinsville	McLeod	2013	11/25/2013		lei	Hymenoptera	Leioproctus spp.	Lei-2013-10	Lei6	M		183	9	35	115	1	Haemyocytometer	1111
kiwifruit	Waikato	Morrinsville	McLeod	2013	11/25/2013		lei	Hymenoptera	Leioproctus spp.	Lei-2013-11	Lei7	M		215	272	48	208	3	Haemyocytometer	3333
kiwifruit	Waikato	Morrinsville	McLeod	2013	11/25/2013		lei	Hymenoptera	Leioproctus spp.	Lei-2013-12	Lei8	M		366	5	40	242	6	Haemyocytometer	6666
kiwifruit	Waikato	Morrinsville	McLeod	2013	11/29/2013		lei	Hymenoptera	Leioproctus spp.	Lei-2013-13	Lei2	M		7	11	34	41	1	Haemyocytometer	1111
kiwifruit	Waikato	Morrinsville	McLeod	2013	11/29/2013		lei	Hymenoptera	Leioproctus spp.	Lei-2013-14	Lei23	F		1	0	36	45	0	Haemyocytometer	0
kiwifruit	Waikato	Morrinsville	McLeod	2013	11/29/2013		lei	Hymenoptera	Leioproctus spp.	Lei-2013-15	Lei3	F		50-100	0	40	60	0	Haemyocytometer	0
kiwifruit	Waikato	Morrinsville	McLeod	2013	11/21/2013		mf	Diptera	Bibionidae	MF-2013-01	MF1	M		43	32	41	12	10	Haemyocytometer	11110
kiwifruit	Waikato	Morrinsville	McLeod	2013	11/20/2013		mf	Diptera	Bibionidae	MF-2013-02	MF1	M		2	6	45	41	26	Slide	650
kiwifruit	Waikato	Morrinsville	McLeod	2013	11/20/2013		mf	Diptera	Bibionidae	MF-2013-03	MF10	F		50-100	0	43	11	6	Haemyocytometer	6666		Date possibly incorrect
kiwifruit	Waikato	Morrinsville	McLeod	2013	11/25/2013		mf	Diptera	Bibionidae	MF-2013-04	MF1	M		136	13	48	146	1	Haemyocytometer	1111
kiwifruit	Waikato	Morrinsville	McLeod	2013	11/27/2013		mf	Diptera	Bibionidae	MF-2013-05	MF2	F		555	29	39	39	0	Haemyocytometer	0
kiwifruit	Waikato	Morrinsville	McLeod	2013	11/27/2013		mf	Diptera	Bibionidae	MF-2013-06	MF4?	F		0	0	36	203	0	Haemyocytometer	0
kiwifruit	Waikato	Morrinsville	McLeod	2013	11/27/2013		mf	Diptera	Bibionidae	MF-2013-06	MF4?	F		0	0	40	56	1	Slide	25
kiwifruit	Waikato	Morrinsville	McLeod	2013	11/27/2013		mf	Diptera	Bibionidae	MF-2013-06	MF4?	F		0	0	36	7	0	Slide	0
kiwifruit	Waikato	Morrinsville	McLeod	2013	11/21/2013		ohf	Diptera	Melanostoma fasciatum	OHF-2013-01	OHF1	M		3	6	38	68	0	Haemyocytometer	0
kiwifruit	Waikato	Morrinsville	McLeod	2013	11/21/2013		ohf	Diptera	Melanostoma fasciatum	OHF-2013-02	OHF2	M		118	91	46	25	1	Haemyocytometer	1111
kiwifruit	Waikato	Morrinsville	McLeod	2013	11/21/2013		ohf	Diptera	Melanostoma fasciatum	OHF-2013-03	OHF3	M		14	45	41	23	0	Haemyocytometer	0
kiwifruit	Waikato	Morrinsville	McLeod	2013	11/21/2013		ohf	Diptera	Melanostoma fasciatum	OHF-2013-04	OHF4	M		7	4	56	405	28	50ul on slide and counted all, using haemyocytometer got 8 blue	31108
kiwifruit	Waikato	Morrinsville	McLeod	2013	11/30/2013		ohf	Diptera	Melanostoma fasciatum	OHF-2013-05	OHF1	F		10-20	0	39	57	0	Haemyocytometer	0
kiwifruit	Waikato	Morrinsville	McLeod	2013	11/29/2013		ohf	Diptera	Melanostoma fasciatum	OHF-2013-06	OHF1	M		50-100	0	41	44	0	Haemyocytometer	0
kiwifruit	Waikato	Morrinsville	McLeod	2013	11/29/2013		ohf	Diptera	Melanostoma fasciatum	OHF-2013-07	OHF2	M		10	0	39	71	0	Haemyocytometer	0
kiwifruit	Waikato	Morrinsville	McLeod	2013	11/20/2013		ohf	Diptera	Melanostoma fasciatum	OHF-2013-08	OHF9	M		0	9	35	30	0	Slide	0
kiwifruit	Waikato	Morrinsville	McLeod	2013	11/20/2013		plb	Coleoptera	Calliprason pallidus	PLB-2013-01	PLB1	M		0	0	46	13	2	Haemyocytometer	2222
kiwifruit	Waikato	Morrinsville	McLeod	2013	11/26/2013		plb	Coleoptera	Calliprason pallidus	PLB-2013-02	PLB1	M		63	8	33	85	0	Haemyocytometer	0
kiwifruit	Waikato	Morrinsville	McLeod	2013	11/25/2013		plb	Coleoptera	Calliprason pallidus	PLB-2013-03	PLB1	F		200	0	41	193	0	Haemyocytometer	0
kiwifruit	Waikato	Morrinsville	McLeod	2013	11/25/2013		plb	Coleoptera	Calliprason pallidus	PLB-2013-04	PLB2	F		256	8	49	240	0	Haemyocytometer	0
kiwifruit	Waikato	Morrinsville	McLeod	2013	11/21/2013		ptb			PTB-2013-01	PTB1	M		41	0	37	52	137	Haemyocytometer	152207
Kiwifruit	Bay of Plenty	Katikati	300 Taupiro road	2014	11/15/2014	1.14pm	blue hover fly	Diptera	Helophilus hochstetteri	2014-blue hover fly-1	BHF 1	Male			20	45		8	Haemocytometer	8888			23	51	170	190	307	0	14.4
Kiwifruit	Bay of Plenty	Katikati	300 Taupiro road	2014	11/15/2014	11.55am	control		control	2014-Control-1	Cont 1	Male			1	46		0	Haemocytometer	0			23.5	63	69	67	232	0	3.2
Kiwifruit	Bay of Plenty	Katikati	300 Taupiro road	2014	11/19/2014	11.30am	control		control	2014-Control-10	Cont 10	Male			0	43		0	Haemocytometer	0			23.6	28	609	105	1125	4	6.2
Kiwifruit	Bay of Plenty	Katikati	300 Taupiro road	2014	11/19/2014	11.50am	control		control	2014-Control-11	Cont 11	Male			0	54		0	Haemocytometer	0			21.9	41	463	140	1103	0	0	304	1145	329
Kiwifruit	Bay of Plenty	Katikati	300 Taupiro road	2014	11/19/2014	12.25pm	control		control	2014-Control-12	Cont 12	Male			0	48		0	Haemocytometer	0			22.7	38	307	319	842	5.2	8
Kiwifruit	Bay of Plenty	Katikati	300 Taupiro road	2014	11/19/2014	1.55pm	control		control	2014-Control-13	Cont 13	Female			0	46		0	Haemocytometer	0			24.7	32	73	65	214	0	4.5
Kiwifruit	Bay of Plenty	Katikati	300 Taupiro road	2014	11/19/2014	1.55pm	control		control	2014-Control-14	Cont 14	Female			0	52		0	Haemocytometer	0			24.7	32	73	65	214	0	4.5
Kiwifruit	Bay of Plenty	Katikati	300 Taupiro road	2014	11/19/2014	1.55pm	control		control	2014-Control-15	Cont 15	Female			0	42		0	Haemocytometer	0			24.7	32	73	65	214	0	4.5
Kiwifruit	Bay of Plenty	Katikati	300 Taupiro road	2014	11/19/2014	2.20pm	control		control	2014-Control-16	Cont 16	Female			0	46		0	Haemocytometer	0			25.2	42	72	115	154	0	2
Kiwifruit	Bay of Plenty	Katikati	300 Taupiro road	2014	11/19/2014	2.20pm	control		control	2014-Control-17	Cont 17	Female			0	44		0	Haemocytometer	0			25.2	42	72	115	154	0	2
Kiwifruit	Bay of Plenty	Katikati	300 Taupiro road	2014	11/19/2014	2.25pm	control		control	2014-Control-18	Cont 18	Female			0	40		0	Haemocytometer	0			25.2	42	72	115	154	0	2
Kiwifruit	Bay of Plenty	Katikati	300 Taupiro road	2014	11/19/2014	2.25pm	control		control	2014-Control-19	Cont 19	Female			0	48		0	Haemocytometer	0			25.2	42	72	115	154	0	2
Kiwifruit	Bay of Plenty	Katikati	300 Taupiro road	2014	11/15/2014	1.55pm	control		control	2014-Control-2	Cont 2	Male			10	44		0	Haemocytometer	0			19.2	69	97	116	197	1.4	8.6
Kiwifruit	Bay of Plenty	Katikati	300 Taupiro road	2014	11/19/2014	2.35pm	control		control	2014-Control-20	Cont 20	Male			0	37		0	Haemocytometer	0			21.4	48	50	95	102	0	0
Kiwifruit	Bay of Plenty	Katikati	300 Taupiro road	2014	11/19/2014	2.35pm	control		control	2014-Control-21	Cont 21	Male			0	49		0	Haemocytometer	0			21.4	48	50	95	102	0	0
Kiwifruit	Bay of Plenty	Katikati	300 Taupiro road	2014	11/16/2014	11.32am	control		control	2014-Control-3	Cont 3	Female			0	50		0	Haemocytometer	0			20.8	70	176	155	191	0	0
Kiwifruit	Bay of Plenty	Katikati	300 Taupiro road	2014	11/16/2014	1pm	control		control	2014-Control-4	Cont 4	Male			0	38		0	Haemocytometer	0			21.4	57	100	114	194	0	2.2
Kiwifruit	Bay of Plenty	Katikati	300 Taupiro road	2014	11/16/2014	1.45pm	control		control	2014-Control-5	Cont 5	Female			0	35		0	Haemocytometer	0			20.8	66	49	106	145	0	10
Kiwifruit	Bay of Plenty	Katikati	300 Taupiro road	2014	11/16/2014	3.02pm	control		control	2014-Control-6	Cont 6	Male			0	50		0	Haemocytometer	0			19.8	66	48	81	155	0	6
Kiwifruit	Bay of Plenty	Katikati	300 Taupiro road	2014	11/16/2014	4.11pm	control		control	2014-Control-7	Cont 7	Female			0	50		0	Haemocytometer	0			19.8	60	57	70	110	0	3
Kiwifruit	Bay of Plenty	Katikati	300 Taupiro road	2014	11/16/2014	4.45pm	control		control	2014-Control-8	Cont 8	Male			0	45		0	Haemocytometer	0			19	67	50	60	80	0	2
Kiwifruit	Bay of Plenty	Katikati	300 Taupiro road	2014	11/19/2014	10.25am	control		control	2014-Control-9	Cont 9	Male			0	45		1	Haemocytometer	1111			21.2	45	188	98	251	0	2.7
Kiwifruit	Bay of Plenty	Katikati	300 Taupiro road	2014	11/16/2014	1.45pm	flb	Coleoptera	Zorion guttigerum	2014-FLB-1	FLB 1	Male			0	50		0	Haemocytometer	0			20.8	66	49	106	145	0	10
Kiwifruit	Bay of Plenty	Katikati	300 Taupiro road	2014	11/19/2014	3.25pm	flb	Coleoptera	Zorion guttigerum	2014-FLB-10	FLB 10	Male			5	45		1	Haemocytometer	1111			22.4	56	79	102	225	0	4
Kiwifruit	Bay of Plenty	Katikati	300 Taupiro road	2014	11/19/2014	3.25pm	flb	Coleoptera	Zorion guttigerum	2014-FLB-11	FLB 11	Female	130		0	41		0	Haemocytometer	0			22.4	56	79	102	225	0	4
Kiwifruit	Bay of Plenty	Katikati	300 Taupiro road	2014	11/19/2014	3.25pm	flb	Coleoptera	Zorion guttigerum	2014-FLB-12	FLB 12	Female	255		0	49		0	Haemocytometer	0			22.4	56	79	102	225	0	4
Kiwifruit	Bay of Plenty	Katikati	300 Taupiro road	2014	11/19/2014	4pm	flb	Coleoptera	Zorion guttigerum	2014-FLB-13	FLB 13	Female	263		10	45		1	Haemocytometer	1111			21.6	58	44	42	135	0	0
Kiwifruit	Bay of Plenty	Katikati	300 Taupiro road	2014	11/19/2014	4pm	flb	Coleoptera	Zorion guttigerum	2014-FLB-14	FLB 14	Female	15		4	50		2	Haemocytometer	2222			21.6	58	44	42	135	0	0
Kiwifruit	Bay of Plenty	Katikati	300 Taupiro road	2014	11/19/2014	4pm	flb	Coleoptera	Zorion guttigerum	2014-FLB-15	FLB 15	Female	590		0	43		0	Haemocytometer	0			21.6	58	44	42	135	0	0
Kiwifruit	Bay of Plenty	Katikati	300 Taupiro road	2014	11/19/2014	4pm	flb	Coleoptera	Zorion guttigerum	2014-FLB-16	FLB 16	Female	185		0	46		0	Haemocytometer	0			21.6	58	44	42	135	0	0
Kiwifruit	Bay of Plenty	Katikati	300 Taupiro road	2014	11/19/2014	4pm	flb	Coleoptera	Zorion guttigerum	2014-FLB-17	FLB 17	Female	479		0	50		0	Haemocytometer	0			21.6	58	44	42	135	0	0
Kiwifruit	Bay of Plenty	Katikati	300 Taupiro road	2014	11/16/2014	1.45pm	flb	Coleoptera	Zorion guttigerum	2014-FLB-2	FLB 2	Female	20		0	38		0	Haemocytometer	0			20.8	66	49	106	145	0	10
Kiwifruit	Bay of Plenty	Katikati	300 Taupiro road	2014	11/16/2014	4.11pm	flb	Coleoptera	Zorion guttigerum	2014-FLB-3	FLB 3	Female			0	35		0	Haemocytometer	0			19.8	60	57	70	110	0	3
Kiwifruit	Bay of Plenty	Katikati	300 Taupiro road	2014	11/16/2014	4.11pm	flb	Coleoptera	Zorion guttigerum	2014-FLB-4	FLB 4	Female			0	49		0	Haemocytometer	0			19.8	60	57	70	110	0	3
Kiwifruit	Bay of Plenty	Katikati	300 Taupiro road	2014	11/19/2014	12.25pm	flb	Coleoptera	Zorion guttigerum	2014-FLB-5	FLB 5	Female	762		0	40		0	Haemocytometer	0			22.7	38	307	319	842	5.2	8
Kiwifruit	Bay of Plenty	Katikati	300 Taupiro road	2014	11/19/2014	1.55pm	flb	Coleoptera	Zorion guttigerum	2014-FLB-6	FLB 6	Male			3	47		0	Haemocytometer	0			24.7	32	73	65	214	0	4.5
Kiwifruit	Bay of Plenty	Katikati	300 Taupiro road	2014	11/19/2014	2.40pm	flb	Coleoptera	Zorion guttigerum	2014-FLB-7	FLB 7	Male			1	43		0	Haemocytometer	0			20.5	58	50	95	102	0	0
Kiwifruit	Bay of Plenty	Katikati	300 Taupiro road	2014	11/19/2014	2.40pm	flb	Coleoptera	Zorion guttigerum	2014-FLB-8	FLB 8	Male			9	48		2	Haemocytometer	2222			20.5	58	50	95	102	0	0
Kiwifruit	Bay of Plenty	Katikati	300 Taupiro road	2014	11/19/2014	2.40pm	flb	Coleoptera	Zorion guttigerum	2014-FLB-9	FLB 9	Female	682		0	40		0	Haemocytometer	0			20.5	58	50	95	102	0	0
Kiwifruit	Bay of Plenty	Katikati	300 Taupiro road	2014	11/15/2014	11.25am	hb	Hymenoptera	Apis mellifera	2014-HB-1	HB 1	Female			0	55		0	Haemocytometer	0			19.2	73	101	105	192	2.7	9
Kiwifruit	Bay of Plenty	Katikati	300 Taupiro road	2014	11/15/2014	11.25am	hb	Hymenoptera	Apis mellifera	2014-HB-1	HB 1	Female			0	55		0	Haemocytometer	0			19.2	73	101	105	192	2.7	9
Kiwifruit	Bay of Plenty	Katikati	300 Taupiro road	2014	11/16/2014	4.11pm	hb	Hymenoptera	Apis mellifera	2014-HB-10	HB 10	Female	5		1	42		0	Haemocytometer	0			19.8	60	57	70	110	0	3
Kiwifruit	Bay of Plenty	Katikati	300 Taupiro road	2014	11/16/2014	4.11pm	hb	Hymenoptera	Apis mellifera	2014-HB-10	HB 10	Female	5		1	42		0	Haemocytometer	0			19.8	60	57	70	110	0	3
Kiwifruit	Bay of Plenty	Katikati	300 Taupiro road	2014	11/16/2014	4.45pm	hb	Hymenoptera	Apis mellifera	2014-HB-11	HB 11	Female	20		0	41		1	Haemocytometer	1111			19	67	50	60	80	0	2
Kiwifruit	Bay of Plenty	Katikati	300 Taupiro road	2014	11/16/2014	4.45pm	hb	Hymenoptera	Apis mellifera	2014-HB-11	HB 11	Female	20		0	41		1	Haemocytometer	1111			19	67	50	60	80	0	2
Kiwifruit	Bay of Plenty	Katikati	300 Taupiro road	2014	11/19/2014	10.25am	hb	Hymenoptera	Apis mellifera	2014-HB-12	HB 12	Female	300		7	48		2	Haemocytometer	2222			21.2	45	188	98	251	0	2.7	49	59	251
Kiwifruit	Bay of Plenty	Katikati	300 Taupiro road	2014	11/19/2014	10.25am	hb	Hymenoptera	Apis mellifera	2014-HB-12	HB 12	Female	300		7	48		2	Haemocytometer	2222			21.2	45	188	98	251	0	2.7	49	59	251
Kiwifruit	Bay of Plenty	Katikati	300 Taupiro road	2014	11/19/2014	11.30am	hb	Hymenoptera	Apis mellifera	2014-HB-13	HB 13	Female	200		12	46		3	Haemocytometer	3333			23.6	28	609	105	1125	4	6.2	109	1125	186
Kiwifruit	Bay of Plenty	Katikati	300 Taupiro road	2014	11/19/2014	11.30am	hb	Hymenoptera	Apis mellifera	2014-HB-13	HB 13	Female	200		12	46		3	Haemocytometer	3333			23.6	28	609	105	1125	4	6.2	109	1125	186
Kiwifruit	Bay of Plenty	Katikati	300 Taupiro road	2014	11/19/2014	11.50am	hb	Hymenoptera	Apis mellifera	2014-HB-14	HB 14	Female	7		0	53		0	Haemocytometer	0			21.9	41	463	140	1103	0	0	304	1145	329
Kiwifruit	Bay of Plenty	Katikati	300 Taupiro road	2014	11/19/2014	11.50am	hb	Hymenoptera	Apis mellifera	2014-HB-14	HB 14	Female	7		0	53		0	Haemocytometer	0			21.9	41	463	140	1103	0	0	304	1145	329
Kiwifruit	Bay of Plenty	Katikati	300 Taupiro road	2014	11/19/2014	12.25pm	hb	Hymenoptera	Apis mellifera	2014-HB-15	HB 15	Male			22	42		7	Haemocytometer	7777			22.7	38	307	319	842	5.2	8	112	1335	144
Kiwifruit	Bay of Plenty	Katikati	300 Taupiro road	2014	11/19/2014	12.25pm	hb	Hymenoptera	Apis mellifera	2014-HB-15	HB 15	Male			22	42		7	Haemocytometer	7777			22.7	38	307	319	842	5.2	8	112	1335	144
Kiwifruit	Bay of Plenty	Katikati	300 Taupiro road	2014	11/19/2014	12.25pm	hb	Hymenoptera	Apis mellifera	2014-HB-16	HB 16	Female	236		0	41		0	Haemocytometer	0			22.7	38	307	319	842	5.2	8
Kiwifruit	Bay of Plenty	Katikati	300 Taupiro road	2014	11/19/2014	12.25pm	hb	Hymenoptera	Apis mellifera	2014-HB-16	HB 16	Female	236		0	41		0	Haemocytometer	0			22.7	38	307	319	842	5.2	8
Kiwifruit	Bay of Plenty	Katikati	300 Taupiro road	2014	11/19/2014	12.25pm	hb	Hymenoptera	Apis mellifera	2014-HB-17	HB 17	Male			8	38		2	Haemocytometer	2222			22.7	38	307	319	842	5.2	8
Kiwifruit	Bay of Plenty	Katikati	300 Taupiro road	2014	11/19/2014	12.25pm	hb	Hymenoptera	Apis mellifera	2014-HB-17	HB 17	Male			8	38		2	Haemocytometer	2222			22.7	38	307	319	842	5.2	8
Kiwifruit	Bay of Plenty	Katikati	300 Taupiro road	2014	11/19/2014	1.35pm	hb	Hymenoptera	Apis mellifera	2014-HB-18	HB 18	Male			25	41		6	Haemocytometer	6666			22.7	47	182	261	380	0	6.5	176	289	258
Kiwifruit	Bay of Plenty	Katikati	300 Taupiro road	2014	11/19/2014	1.35pm	hb	Hymenoptera	Apis mellifera	2014-HB-18	HB 18	Male			25	41		6	Haemocytometer	6666			22.7	47	182	261	380	0	6.5	176	289	258
Kiwifruit	Bay of Plenty	Katikati	300 Taupiro road	2014	11/19/2014	1.50pm	hb	Hymenoptera	Apis mellifera	2014-HB-19	HB 19	Male			57	52		16	Haemocytometer	17776			24.7	32	73	65	214	0	4.5	176	289	258
Kiwifruit	Bay of Plenty	Katikati	300 Taupiro road	2014	11/19/2014	1.50pm	hb	Hymenoptera	Apis mellifera	2014-HB-19	HB 19	Male			57	52		16	Haemocytometer	17776			24.7	32	73	65	214	0	4.5	176	289	258
Kiwifruit	Bay of Plenty	Katikati	300 Taupiro road	2014	11/15/2014	11.35am	hb	Hymenoptera	Apis mellifera	2014-HB-2	HB 2	Female			13	53		4	Haemocytometer	4444			20.5	73	101	105	192	2.7	9
Kiwifruit	Bay of Plenty	Katikati	300 Taupiro road	2014	11/15/2014	11.35am	hb	Hymenoptera	Apis mellifera	2014-HB-2	HB 2	Female			13	53		4	Haemocytometer	4444			20.5	73	101	105	192	2.7	9
Kiwifruit	Bay of Plenty	Katikati	300 Taupiro road	2014	11/19/2014	1.55pm	hb	Hymenoptera	Apis mellifera	2014-HB-20	HB 20	Female	17		0	48		0	Haemocytometer	0			24.7	32	73	65	214	0	4.5
Kiwifruit	Bay of Plenty	Katikati	300 Taupiro road	2014	11/19/2014	1.55pm	hb	Hymenoptera	Apis mellifera	2014-HB-20	HB 20	Female	17		0	48		0	Haemocytometer	0			24.7	32	73	65	214	0	4.5
Kiwifruit	Bay of Plenty	Katikati	300 Taupiro road	2014	11/15/2014	11.55am	hb	Hymenoptera	Apis mellifera	2014-HB-3	HB 3	Female			0	47		0	Haemocytometer	0			23.5	63	69	67	232	0	3.2
Kiwifruit	Bay of Plenty	Katikati	300 Taupiro road	2014	11/15/2014	11.55am	hb	Hymenoptera	Apis mellifera	2014-HB-3	HB 3	Female			0	47		0	Haemocytometer	0			23.5	63	69	67	232	0	3.2
Kiwifruit	Bay of Plenty	Katikati	300 Taupiro road	2014	11/15/2014	11.55am	hb	Hymenoptera	Apis mellifera	2014-HB-4	HB 4	Female			6	47		2	Haemocytometer	2222			23.5	63	69	67	232	0	3.2
Kiwifruit	Bay of Plenty	Katikati	300 Taupiro road	2014	11/15/2014	11.55am	hb	Hymenoptera	Apis mellifera	2014-HB-4	HB 4	Female			6	47		2	Haemocytometer	2222			23.5	63	69	67	232	0	3.2
Kiwifruit	Bay of Plenty	Katikati	300 Taupiro road	2014	11/15/2014	1.47pm	hb	Hymenoptera	Apis mellifera	2014-HB-5	HB 5	Male			55	46		13	Haemocytometer	14443			20.5	61	147	101	229	3.7	7.3
Kiwifruit	Bay of Plenty	Katikati	300 Taupiro road	2014	11/15/2014	1.47pm	hb	Hymenoptera	Apis mellifera	2014-HB-5	HB 5	Male			55	46		13	Haemocytometer	14443			20.5	61	147	101	229	3.7	7.3
Kiwifruit	Bay of Plenty	Katikati	300 Taupiro road	2014	11/16/2014	1.01pm	hb	Hymenoptera	Apis mellifera	2014-HB-7	HB 7	Female			1	41		0	Haemocytometer	0			21.4	57	100	114	194	0	2.2
Kiwifruit	Bay of Plenty	Katikati	300 Taupiro road	2014	11/16/2014	1.01pm	hb	Hymenoptera	Apis mellifera	2014-HB-7	HB 7	Female			1	41		0	Haemocytometer	0			21.4	57	100	114	194	0	2.2
Kiwifruit	Bay of Plenty	Katikati	300 Taupiro road	2014	11/16/2014	3.36pm	hb	Hymenoptera	Apis mellifera	2014-HB-8	HB 8	Male			37	53		6	Haemocytometer	6666			20.3	66	57	67	123	0	0
Kiwifruit	Bay of Plenty	Katikati	300 Taupiro road	2014	11/16/2014	3.36pm	hb	Hymenoptera	Apis mellifera	2014-HB-8	HB 8	Male			37	53		6	Haemocytometer	6666			20.3	66	57	67	123	0	0
Kiwifruit	Bay of Plenty	Katikati	300 Taupiro road	2014	11/16/2014	4.11pm	hb	Hymenoptera	Apis mellifera	2014-HB-9	HB 9	Female			24	47		10	Haemocytometer	11110			19.8	60	57	70	110	0	3
Kiwifruit	Bay of Plenty	Katikati	300 Taupiro road	2014	11/16/2014	4.11pm	hb	Hymenoptera	Apis mellifera	2014-HB-9	HB 9	Female			24	47		10	Haemocytometer	11110			19.8	60	57	70	110	0	3
Kiwifruit	Bay of Plenty	Katikati	300 Taupiro road	2014	11/15/2014	11.55am	mf	Diptera	Bibionidae	2014-MF-1	MF 1	Female			0	39		0	Haemocytometer	0			23.5	63	69	67	232	0	3.2
Kiwifruit	Bay of Plenty	Katikati	300 Taupiro road	2014	11/16/2014	2.39pm	mf	Diptera	Bibionidae	2014-MF-10	MF 10	Male			6	53		1	Haemocytometer	1111			21.4	62	103	83	185	0	3.5
Kiwifruit	Bay of Plenty	Katikati	300 Taupiro road	2014	11/16/2014	3.02pm	mf	Diptera	Bibionidae	2014-MF-11	MF 11	Male			455	43		130	Haemocytometer	144430			19.8	66	48	81	155	0	6
Kiwifruit	Bay of Plenty	Katikati	300 Taupiro road	2014	11/16/2014	3.02pm	mf	Diptera	Bibionidae	2014-MF-12	MF 12	Male			21	35		10	Haemocytometer	11110			19.8	66	48	81	155	0	6
Kiwifruit	Bay of Plenty	Katikati	300 Taupiro road	2014	11/16/2014	3.02pm	mf	Diptera	Bibionidae	2014-MF-13	MF 13	Male			10	39		2	Haemocytometer	2222			19.8	66	48	81	155	0	6
Kiwifruit	Bay of Plenty	Katikati	300 Taupiro road	2014	11/16/2014	3.02pm	mf	Diptera	Bibionidae	2014-MF-14	MF 14	Male			2	39		1	Haemocytometer	1111			19.8	66	48	81	155	0	6
Kiwifruit	Bay of Plenty	Katikati	300 Taupiro road	2014	11/16/2014	4.11pm	mf	Diptera	Bibionidae	2014-MF-15	MF 15	Female	412		0	45		1	Haemocytometer	1111			19.8	60	57	70	110	0	3
Kiwifruit	Bay of Plenty	Katikati	300 Taupiro road	2014	11/16/2014	4.45pm	mf	Diptera	Bibionidae	2014-MF-16	MF 16	Female	20		1	52		0	Haemocytometer	0			19	67	50	60	80	0	2
Kiwifruit	Bay of Plenty	Katikati	300 Taupiro road	2014	11/16/2014	4.45pm	mf	Diptera	Bibionidae	2014-MF-17	MF 17	Male			3	53		2	Haemocytometer	2222			19	67	50	60	80	0	2
Kiwifruit	Bay of Plenty	Katikati	300 Taupiro road	2014	11/16/2014	4.50pm	mf	Diptera	Bibionidae	2014-MF-18	MF 18	Female			11	38		3	Haemocytometer	3333			19	67	50	60	80	0	2
Kiwifruit	Bay of Plenty	Katikati	300 Taupiro road	2014	11/19/2014	11.50am	mf	Diptera	Bibionidae	2014-MF-19	MF 19	Female	212		1	36		2	Haemocytometer	2222			21.9	41	463	140	1103	0	0	304	1145	329
Kiwifruit	Bay of Plenty	Katikati	300 Taupiro road	2014	11/15/2014	11.55am	mf	Diptera	Bibionidae	2014-MF-2	MF 2	Male			1	52		0	Haemocytometer	0			23.5	63	69	67	232	0	3.2
Kiwifruit	Bay of Plenty	Katikati	300 Taupiro road	2014	11/19/2014	12.25pm	mf	Diptera	Bibionidae	2014-MF-20	MF 20	Female	535		0	47		0	Haemocytometer	0			22.7	38	307	319	842	5.2	8	112	1335	144
Kiwifruit	Bay of Plenty	Katikati	300 Taupiro road	2014	11/19/2014	2.40pm	mf	Diptera	Bibionidae	2014-MF-21	MF 21	Female	623		3	45		2	Haemocytometer	2222			20.5	58	50	95	102	0	0
Kiwifruit	Bay of Plenty	Katikati	300 Taupiro road	2014	11/19/2014	2.40pm	mf	Diptera	Bibionidae	2014-MF-22	MF 22	Male			33	47		8	Haemocytometer	8888			20.5	58	50	95	102	0	0
Kiwifruit	Bay of Plenty	Katikati	300 Taupiro road	2014	11/19/2014	3.25pm	mf	Diptera	Bibionidae	2014-MF-23	MF 23	Male			8	39		5	Haemocytometer	5555			22.4	56	79	102	225	0	4
Kiwifruit	Bay of Plenty	Katikati	300 Taupiro road	2014	11/19/2014	3.25pm	mf	Diptera	Bibionidae	2014-MF-24	MF 24	Male			45	37		20	Haemocytometer	22220			22.4	56	79	102	225	0	4
Kiwifruit	Bay of Plenty	Katikati	300 Taupiro road	2014	11/19/2014	3.25pm	mf	Diptera	Bibionidae	2014-MF-25	MF 25	Female	729		6	49		1	Haemocytometer	1111			22.4	56	79	102	225	0	4
Kiwifruit	Bay of Plenty	Katikati	300 Taupiro road	2014	11/19/2014	4.25pm	mf	Diptera	Bibionidae	2014-MF-26	MF 26	Female	490		0	55		0	Haemocytometer	0			20.9	60	50	49	144	0	0
Kiwifruit	Bay of Plenty	Katikati	300 Taupiro road	2014	11/19/2014	4.25pm	mf	Diptera	Bibionidae	2014-MF-27	MF 27	Female	638		0	39		0	Haemocytometer	0			20.9	60	50	49	144	0	0
Kiwifruit	Bay of Plenty	Katikati	300 Taupiro road	2014	11/19/2014	4.25pm	mf	Diptera	Bibionidae	2014-MF-28	MF 28	Female	515		1	51		1	Haemocytometer	1111			20.9	60	50	49	144	0	0
Kiwifruit	Bay of Plenty	Katikati	300 Taupiro road	2014	11/19/2014	4.25pm	mf	Diptera	Bibionidae	2014-MF-29	MF 29	Male			56	38		16	Haemocytometer	17776			20.9	60	50	49	144	0	0
Kiwifruit	Bay of Plenty	Katikati	300 Taupiro road	2014	11/15/2014	1.04pm	mf	Diptera	Bibionidae	2014-MF-3	MF 3	Female			2	43		1	Haemocytometer	1111			21.9	55	239	183	840	9.7	19.7
Kiwifruit	Bay of Plenty	Katikati	300 Taupiro road	2014	11/19/2014	4.25pm	mf	Diptera	Bibionidae	2014-MF-30	MF 30	Male			5	45		3	Haemocytometer	3333			20.9	60	50	49	144	0	0
Kiwifruit	Bay of Plenty	Katikati	300 Taupiro road	2014	11/15/2014	1.04pm	mf	Diptera	Bibionidae	2014-MF-4	MF 4	Male			7	48		7	Haemocytometer	7777			21.9	55	239	183	840	9.7	19.7
Kiwifruit	Bay of Plenty	Katikati	300 Taupiro road	2014	11/15/2014	1.16pm	mf	Diptera	Bibionidae	2014-MF-5	MF 5	Male			5	53		2	Haemocytometer	2222			23	51	170	190	307	0	14.4
Kiwifruit	Bay of Plenty	Katikati	300 Taupiro road	2014	11/16/2014	11.15am	mf	Diptera	Bibionidae	2014-MF-6	MF 6	Male			72	49		16	Haemocytometer	17776			20.8	70	176	155	191	0	0
Kiwifruit	Bay of Plenty	Katikati	300 Taupiro road	2014	11/16/2014	1.01pm	mf	Diptera	Bibionidae	2014-MF-7	MF 7	Female			32	47		5	Haemocytometer	5555			21.4	57	100	114	194	0	2.2
Kiwifruit	Bay of Plenty	Katikati	300 Taupiro road	2014	11/16/2014	1.45pm	mf	Diptera	Bibionidae	2014-MF-8	MF 8	Female			0	43		0	Haemocytometer	0			20.8	66	49	106	145	0	10
Kiwifruit	Bay of Plenty	Katikati	300 Taupiro road	2014	11/16/2014	1.45pm	mf	Diptera	Bibionidae	2014-MF-9	MF 9	Female			0	38		0	Haemocytometer	0			20.8	66	49	106	145	0	10
Kiwifruit	Bay of Plenty		37 Canon road	2014	11/27/2014	12:48:00 PM	2 lined fly		Helophilus seelandicus	2014-2 lined fly-21	2 lined F 1	Female	350		0				Haemocytometer				22.9	25	287	125	829	0	12	110	112	147	No Alex Stain left
Kiwifruit	Bay of Plenty		37 Canon road	2014	11/27/2014	12:45:00 PM	blue hover fly	Diptera	Helophilus hochstetteri	2014-blue hover fly-10	BHF 10	Female	450		3				Haemocytometer				22.9	25	287	125	829	0	12	110	112	147	No Alex Stain left
Kiwifruit	Bay of Plenty		37 Canon road	2014	11/27/2014	1:31:00 PM	blue hover fly	Diptera	Helophilus hochstetteri	2014-blue hover fly-11	BHF 11	Female	461		1				Haemocytometer				24.9	22	306	145	1125	0	5	170	117	170	No Alex Stain left
Kiwifruit	Bay of Plenty		37 Canon road	2014	11/27/2014	11:18:00 AM	blue hover fly	Diptera	Helophilus hochstetteri	2014-blue hover fly-12	BHF 12	Male			212				Haemocytometer				20.6	33	135	128	396	0	0	86	64	79	No Alex Stain left
Kiwifruit	Bay of Plenty		37 Canon road	2014	11/27/2014	1:35:00 PM	blue hover fly	Diptera	Helophilus hochstetteri	2014-blue hover fly-13	BHF 13	Male			151				Haemocytometer				24.9	22	306	145	1125	0	5	170	117	170	No Alex Stain left
Kiwifruit	Bay of Plenty		37 Canon road	2014	11/27/2014	9:30:00 AM	blue hover fly	Diptera	Helophilus hochstetteri	2014-blue hover fly-6	BHF 6	Female	330		0				Haemocytometer				22.7	33	154	156	1171	0	0	110	129	415	No Alex Stain left
Kiwifruit	Bay of Plenty		37 Canon road	2014	11/27/2014	9:50:00 AM	blue hover fly	Diptera	Helophilus hochstetteri	2014-blue hover fly-7	BHF 7	Female	360		0				Haemocytometer				21.3	32	265	157	1248	0	0	121	135	380	No Alex Stain left
Kiwifruit	Bay of Plenty		37 Canon road	2014	11/27/2014	11:18:00 AM	blue hover fly	Diptera	Helophilus hochstetteri	2014-blue hover fly-8	BHF 8	Female	277		3				Haemocytometer				20.6	33	135	128	396	0	0	86	64	79	No Alex Stain left
Kiwifruit	Bay of Plenty		37 Canon road	2014	11/27/2014	12:45:00 PM	blue hover fly	Diptera	Helophilus hochstetteri	2014-blue hover fly-9	BHF 9	Female			1				Haemocytometer				23.9	24	325	120	1155	0	3	143	127	158	No Alex Stain left
Kiwifruit	Bay of Plenty		37 Canon road	2014	11/24/2014	1.50pm	control		control	2014-Control-104	Cont 104	Male			2	54		0	Haemocytometer	0			24.5	23	140	150	1013	0	4	125	130	147
Kiwifruit	Bay of Plenty		37 Canon road	2014	11/27/2014	10:30:00 AM	control		control	2014-Control-31	Cont 31	Female			0				Haemocytometer				19.9	37	140	108	321	0	5	62	64	84	No Alex Stain left
Kiwifruit	Bay of Plenty		37 Canon road	2014	11/27/2014	10:50:00 AM	control		control	2014-Control-32	Cont 32	Male	0		2				Haemocytometer				21.2	32	192	137	438	0	0	80	85	152	No Alex Stain left
Kiwifruit	Bay of Plenty		37 Canon road	2014	11/27/2014	10:50:00 AM	control		control	2014-Control-33	Cont 33	Female			0				Haemocytometer				21.2	32	192	137	438	0	0	80	85	152	No Alex Stain left
Kiwifruit	Bay of Plenty		37 Canon road	2014	11/27/2014	1:50:00 PM	control		control	2014-Control-34	Cont 34	Female			0				Haemocytometer				24.5	23	140	150	1013	0	4	125	130	147	No Alex Stain left
Kiwifruit	Bay of Plenty		37 Canon road	2014	11/27/2014	10:50:00 AM	df	Diptera	Eristalis tenax	2014-DF-35	DF 35	Female			3				Haemocytometer				21.2	32	192	137	438	0	0	80	85	152	No Alex Stain left
Kiwifruit	Bay of Plenty		37 Canon road	2014	11/27/2014	11:18:00 AM	df	Diptera	Eristalis tenax	2014-DF-36	DF 36	Female	445		1				Haemocytometer				20.6	33	135	128	396	0	0	86	64	79	No Alex Stain left
Kiwifruit	Bay of Plenty		37 Canon road	2014	11/27/2014	1:31:00 PM	df	Diptera	Eristalis tenax	2014-DF-37	DF 37	Female	574		3				Haemocytometer				24.9	22	306	145	1125	0	5	170	117	170	No Alex Stain left
Kiwifruit	Bay of Plenty		37 Canon road	2014	11/27/2014	10:50:00 AM	df	Diptera	Eristalis tenax	2014-DF-38	DF 38	Male			426				Haemocytometer				21.2	32	192	137	438	0	0	80	85	152	No Alex Stain left
Kiwifruit	Bay of Plenty		37 Canon road	2014	11/27/2014	1:35:00 PM	df	Diptera	Eristalis tenax	2014-DF-39	DF 39	Male			147				Haemocytometer				24.9	22	306	145	1125	0	5	170	117	170	No Alex Stain left
Kiwifruit	Bay of Plenty		37 Canon road	2014	11/27/2014	10:30:00 AM	hb	Hymenoptera	Apis mellifera	2014-HB-30	HB 30	Female	50		0				Haemocytometer				19.9	37	140	108	321	0	5	62	64	84	No Alex Stain left
Kiwifruit	Bay of Plenty		37 Canon road	2014	11/27/2014	10:30:00 AM	hb	Hymenoptera	Apis mellifera	2014-HB-30	HB 30	Female	50		0				Haemocytometer				19.9	37	140	108	321	0	5	62	64	84	No Alex Stain left
Kiwifruit	Bay of Plenty		37 Canon road	2014	11/27/2014	11:20:00 AM	hb	Hymenoptera	Apis mellifera	2014-HB-31	HB 31	Female	420		9				Haemocytometer				20.6	33	135	128	396	0	0	86	64	79	No Alex Stain left
Kiwifruit	Bay of Plenty		37 Canon road	2014	11/27/2014	11:20:00 AM	hb	Hymenoptera	Apis mellifera	2014-HB-31	HB 31	Female	420		9				Haemocytometer				20.6	33	135	128	396	0	0	86	64	79	No Alex Stain left
Kiwifruit	Bay of Plenty		37 Canon road	2014	11/27/2014	10:40:00 AM	lei	Hymenoptera	Leioproctus spp.	2014-Lei-10	LeiB 10	Female	305		0				Haemocytometer				20.5	34	202	113	572	0	6	79	84	113	No Alex Stain left
Kiwifruit	Bay of Plenty		37 Canon road	2014	11/27/2014	11:37:00 AM	lei	Hymenoptera	Leioproctus spp.	2014-Lei-11	LeiB 11	Female	324		4				Haemocytometer				19.5	36	132	127	329	0	4	68	72	76	No Alex Stain left
Kiwifruit	Bay of Plenty		37 Canon road	2014	11/27/2014	11:40:00 AM	lei	Hymenoptera	Leioproctus spp.	2014-Lei-12	LeiB 12	Female	470		1				Haemocytometer				19.5	36	132	127	329	0	4	68	72	76	No Alex Stain left
Kiwifruit	Bay of Plenty		37 Canon road	2014	11/27/2014	12:10:00 PM	lei	Hymenoptera	Leioproctus spp.	2014-Lei-13	LeiB 13	Female	420		0				Haemocytometer				23.9	24	325	120	1155	0	3	143	127	158	No Alex Stain left
Kiwifruit	Bay of Plenty		37 Canon road	2014	11/27/2014	1:05:00 PM	lei	Hymenoptera	Leioproctus spp.	2014-Lei-14	LeiB 14	Female	512		5				Haemocytometer				22.2	23	350	148	1072	2	7	138	130	163	No Alex Stain left
Kiwifruit	Bay of Plenty		37 Canon road	2014	11/27/2014	1:10:00 PM	lei	Hymenoptera	Leioproctus spp.	2014-Lei-15	LeiB 15	Female	450		0				Haemocytometer				22.2	23	350	148	1072	2	7	138	130	163	No Alex Stain left
Kiwifruit	Bay of Plenty		37 Canon road	2014	11/27/2014	1:17:00 PM	lei	Hymenoptera	Leioproctus spp.	2014-Lei-16	LeiB 16	Female	450		7				Haemocytometer				23	22	186	140	1118	2	7	156	125	171	No Alex Stain left
Kiwifruit	Bay of Plenty		37 Canon road	2014	11/27/2014	1:40:00 PM	lei	Hymenoptera	Leioproctus spp.	2014-Lei-17	LeiB 17	Male			127				Haemocytometer				24.9	22	306	145	1125	0	5	170	117	170	No Alex Stain left
Kiwifruit	Bay of Plenty		37 Canon road	2014	11/27/2014	11:20:00 AM	lei	Hymenoptera	Leioproctus spp.	2014-Lei-18	LeiB 18	Male			282				Haemocytometer				20.6	33	135	128	396	0	0	86	64	79	No Alex Stain left
Kiwifruit	Bay of Plenty		37 Canon road	2014	11/27/2014	12:10:00 PM	lei	Hymenoptera	Leioproctus spp.	2014-Lei-19	LeiB 19	Male			150				Haemocytometer				23.9	24	325	120	1155	0	3	143	127	158	No Alex Stain left
Kiwifruit	Bay of Plenty		37 Canon road	2014	11/24/2014	10.30am	lei	Hymenoptera	Leioproctus spp.	2014-Lei-2	LeiB 2	Female	372		1	37		0	Haemocytometer	0			19.9	37	140	108	321	0	5	62	64	84
Kiwifruit	Bay of Plenty		37 Canon road	2014	11/27/2014	9:15:00 AM	lei	Hymenoptera	Leioproctus spp.	2014-Lei-5	LeiB 5	Female	1		0				Haemocytometer				21.2	35	120	129	1191	0	2	91	108	164	No Alex Stain left
Kiwifruit	Bay of Plenty		37 Canon road	2014	11/27/2014	9:35:00 AM	lei	Hymenoptera	Leioproctus spp.	2014-Lei-6	LeiB 6	Female	126		0				Haemocytometer				20.9	37	135	125	336	0	0	162	139	156	No Alex Stain left
Kiwifruit	Bay of Plenty		37 Canon road	2014	11/27/2014	10:00:00 AM	lei	Hymenoptera	Leioproctus spp.	2014-Lei-7	LeiB 7	Male			77				Haemocytometer				21.8	32	1230	167	1067	0	0	76	73	83	No Alex Stain left
Kiwifruit	Bay of Plenty		37 Canon road	2014	11/27/2014	10:05:00 AM	lei	Hymenoptera	Leioproctus spp.	2014-Lei-8	LeiB 8	Female	440		0				Haemocytometer				21.8	32	1230	167	1067	0	0	76	73	83	No Alex Stain left
Kiwifruit	Bay of Plenty		37 Canon road	2014	11/27/2014	10:20:00 AM	lei	Hymenoptera	Leioproctus spp.	2014-Lei-9	LeiB 9	Female	261		42				Haemocytometer				22.1	32	184	110	822	0	0	126	107	132	No Alex Stain left
Kiwifruit	Bay of Plenty		37 Canon road	2014	11/24/2014	12.30pm	ohf	Diptera	Melanostoma fasciatum	2014-OHF-4	OHF 4	Female	405		0	43		0	Haemocytometer	0			23.9	24	325	120	1155	0	3	143	127	158
Kiwifruit	Bay of Plenty		37 Canon road	2014	11/27/2014	9:50:00 AM	ohf	Diptera	Melanostoma fasciatum	2014-OHF-5	OHF 5	Female	483		0				Haemocytometer				21.3	32	265	157	1248	0	0	121	135	380	No Alex Stain left
Kiwifruit	Gisbourne		453 Papatu road	2014	11/23/2014	10.40pm	bt	Hymenoptera	Bombus terrestris	2014-Bt-1	Bt 1	Female	65		0	41		1	Haemocytometer	1111			22.2	40	180	148	273	0	5	135	85	275
Kiwifruit	Gisbourne		453 Papatu road	2014	11/23/2014	11.05am	bt	Hymenoptera	Bombus terrestris	2014-Bt-2	Bt 2	Male			28	37		9	Haemocytometer	9999			22.5	55	90	93	213	0	0	70	53	72
Kiwifruit	Gisbourne		453 Papatu road	2014	11/23/2014	11.05am	bt	Hymenoptera	Bombus terrestris	2014-Bt-3	Bt 3	Male			18	45		8	Haemocytometer	8888			22.5	55	90	93	213	0	0
Kiwifruit	Gisbourne		453 Papatu road	2014	11/23/2014	11.55am	bt	Hymenoptera	Bombus terrestris	2014-Bt-4	Bt 4	Female	93		1	37		6	Haemocytometer	6666			21.7	56	129	127	250	0	5
Kiwifruit	Gisbourne		453 Papatu road	2014	11/23/2014	12.15pm	bt	Hymenoptera	Bombus terrestris	2014-Bt-5	Bt 5	Female	55		0	51		0	Haemocytometer	0			20.9	66	117	131	286	0	0
Kiwifruit	Gisbourne		453 Papatu road	2014	11/23/2014	12.15pm	bt	Hymenoptera	Bombus terrestris	2014-Bt-6	Bt 6	Female	23		11	40		6	Haemocytometer	6666			20.9	66	117	131	286	0	0
Kiwifruit	Gisbourne		453 Papatu road	2014	11/23/2014	10.40pm	control		control	2014-Control-22	Cont 22	Female	65		0	37		0	Haemocytometer	0			22.2	40	180	148	273	0	5	135	85	275
Kiwifruit	Gisbourne		453 Papatu road	2014	11/23/2014	11.22am	control		control	2014-Control-23	Cont 23	Male			0	38		0	Haemocytometer	0			20.8	60	89	100	211	0	5
Kiwifruit	Gisbourne		453 Papatu road	2014	11/23/2014	2.05pm	control		control	2014-Control-24	Cont 24	Male			0	48		0	Haemocytometer	0			25.7	40	234	260	1250	0	0
Kiwifruit	Gisbourne		453 Papatu road	2014	11/23/2014	2.05pm	control		control	2014-Control-25	Cont 25	Female			0	42		0	Haemocytometer	0			25.7	40	234	260	1250	0	0
Kiwifruit	Gisbourne		453 Papatu road	2014	11/23/2014	2.05pm	control		control	2014-Control-26	Cont 26	Female			0	52		0	Haemocytometer	0			25.7	40	234	260	1250	0	0
Kiwifruit	Gisbourne		453 Papatu road	2014	11/23/2014	11am	hb	Hymenoptera	Apis mellifera	2014-HB-21	HB 21	Male			61	54		16	Haemocytometer	17776			22.2	56	164	85	189	0	0
Kiwifruit	Gisbourne		453 Papatu road	2014	11/23/2014	11am	hb	Hymenoptera	Apis mellifera	2014-HB-21	HB 21	Male			61	54		16	Haemocytometer	17776			22.2	56	164	85	189	0	0
Kiwifruit	Gisbourne		453 Papatu road	2014	11/23/2014	11.55am	hb	Hymenoptera	Apis mellifera	2014-HB-22	HB 22	Female			1	48		0	Haemocytometer	0			21.7	56	129	127	250	0	5	118	1055	252
Kiwifruit	Gisbourne		453 Papatu road	2014	11/23/2014	11.55am	hb	Hymenoptera	Apis mellifera	2014-HB-22	HB 22	Female			1	48		0	Haemocytometer	0			21.7	56	129	127	250	0	5	118	1055	252
Kiwifruit	Gisbourne		453 Papatu road	2014	11/23/2014	12.14pm	hb	Hymenoptera	Apis mellifera	2014-HB-23	HB 23	Male			16	39		4	Haemocytometer	4444			20.9	66	117	131	286	0	0
Kiwifruit	Gisbourne		453 Papatu road	2014	11/23/2014	12.14pm	hb	Hymenoptera	Apis mellifera	2014-HB-23	HB 23	Male			16	39		4	Haemocytometer	4444			20.9	66	117	131	286	0	0
Kiwifruit	Gisbourne		453 Papatu road	2014	11/23/2014	1.10pm	hb	Hymenoptera	Apis mellifera	2014-HB-24	HB 24	Female	310		0	42		1	Haemocytometer	1111			22.9	71	197	135	388	0	5
Kiwifruit	Gisbourne		453 Papatu road	2014	11/23/2014	1.10pm	hb	Hymenoptera	Apis mellifera	2014-HB-24	HB 24	Female	310		0	42		1	Haemocytometer	1111			22.9	71	197	135	388	0	5
Kiwifruit	Gisbourne		453 Papatu road	2014	11/23/2014	1pm	las	Hymenoptera	Lasioglossum spp.	2014-Las-1	LasB 1	Female	622		0	45		0	Haemocytometer	0			21.8	79	253	180	395	0	5
Kiwifruit	Gisbourne		453 Papatu road	2014	11/23/2014	1.10pm	las	Hymenoptera	Lasioglossum spp.	2014-Las-2	LasB 2	Female	678		0	53		0	Haemocytometer	0			22.9	71	258	233	768	0	0
Kiwifruit	Gisbourne		453 Papatu road	2014	11/23/2014	2pm	las	Hymenoptera	Lasioglossum spp.	2014-Las-3	LasB 3	Female			1	49		0	Haemocytometer	0			25.7	40	197	135	388	0	5
Kiwifruit	Gisbourne		453 Papatu road	2014	11/23/2014	2pm	las	Hymenoptera	Lasioglossum spp.	2014-Las-4	LasB 4	Female	229		0	46		0	Haemocytometer	0			25.7	40	234	260	1250	0	0
Kiwifruit	Gisbourne		453 Papatu road	2014	11/23/2014	2pm	las	Hymenoptera	Lasioglossum spp.	2014-Las-5	LasB 5	Female	239		0	43		0	Haemocytometer	0			25.7	40	234	260	1250	0	0
Kiwifruit	Gisbourne		453 Papatu road	2014	11/23/2014	12pm	ohf	Diptera	Melanostoma fasciatum	2014-OHF-1	OHF 1	Female	326		10	48		2	Haemocytometer	2222			21.7	56	129	127	250	0	5
Kiwifruit	Bay of Plenty		Snodgrass road	2014	11/24/2014	10.50am	blue hover fly	Diptera	Helophilus hochstetteri	2014-blue hover fly-2	BHF 2	Male			13	43		5	Haemocytometer	5555			21.3	48	342	123	928	0	0
Kiwifruit	Bay of Plenty		Snodgrass road	2014	11/24/2014	11am	blue hover fly	Diptera	Helophilus hochstetteri	2014-blue hover fly-2	BHF 2	Female	730		0	36		0	Haemocytometer	0			21.2	48	347	118	1013	0	0
Kiwifruit	Bay of Plenty		Snodgrass road	2014	11/24/2014	12.43pm	blue hover fly	Diptera	Helophilus hochstetteri	2014-blue hover fly-3	BHF 3	Male			3	48		1	Haemocytometer	1111			23.6	44	318	116	1052	0	0
Kiwifruit	Bay of Plenty		Snodgrass road	2014	11/24/2014	12.55pm	blue hover fly	Diptera	Helophilus hochstetteri	2014-blue hover fly-4	BHF 4	Male			259	50		69	Haemocytometer	76659			23.6	44	318	116	1052	0	0
Kiwifruit	Bay of Plenty		Snodgrass road	2014	11/24/2014	11.15am	blue hover fly	Diptera	Helophilus hochstetteri	2014-blue hover fly-5	BHF 5	Male			274	41		85	Haemocytometer	94435			21.9	47	355	148	1020	0	0
Kiwifruit	Bay of Plenty		Snodgrass road	2014	11/24/2014	1pm	control		control	2014-Control-27	Cont 27	Male			0	41		0	Haemocytometer	0			23.5	44	342	120	1038	0	0
Kiwifruit	Bay of Plenty		Snodgrass road	2014	11/24/2014	1.02pm	control		control	2014-Control-28	Cont 28	Male			0	40		1	Haemocytometer	1111			23.5	44	342	120	1038	0	0
Kiwifruit	Bay of Plenty		Snodgrass road	2014	11/24/2014	3pm	control		control	2014-Control-29	Cont 29	Male			0	41		0	Haemocytometer	0			21.4	40	310	126	985	0	0
Kiwifruit	Bay of Plenty		Snodgrass road	2014	11/24/2014	3.02pm	control		control	2014-Control-30	Cont 30	Male			0	36		0	Haemocytometer	0			21.4	40	310	126	985	0	0
Kiwifruit	Bay of Plenty		Snodgrass road	2014	11/24/2014	10.55am	df	Diptera	Eristalis tenax	2014-DF-1	DF 1	Female	793		2	53		1	Haemocytometer	1111			21.2	48	347	118	1013	0	0
Kiwifruit	Bay of Plenty		Snodgrass road	2014	11/24/2014	11.07am	df	Diptera	Eristalis tenax	2014-DF-2	DF 2	Male			70	37		38	Haemocytometer	42218			21.2	48	347	118	1013	0	0
Kiwifruit	Bay of Plenty		Snodgrass road	2014	11/24/2014	12.50pm	df	Diptera	Eristalis tenax	2014-DF-3	DF 3	Female	237		0	40		1	Haemocytometer	1111			23.6	44	318	116	1052	0	0
Kiwifruit	Bay of Plenty		Snodgrass road	2014	11/24/2014	3.10pm	df	Diptera	Eristalis tenax	2014-DF-4	DF 4	Female	75		29	51		11	Haemocytometer	12221			21.3	42	285	120	896	0	0
Kiwifruit	Bay of Plenty		Snodgrass road	2014	11/24/2014	12.35pm	df	Diptera	Eristalis tenax	2014-DF-5	DF 5	Male			0	52		2	Haemocytometer	2222			23.6	44	318	116	1052	0	0
Kiwifruit	Bay of Plenty		Snodgrass road	2014	11/24/2014	1.25pm	hb	Hymenoptera	Apis mellifera	2014-HB-25	HB 25	Male			0	46		0	Haemocytometer	0			23	43	316	125	1022	0	0
Kiwifruit	Bay of Plenty		Snodgrass road	2014	11/24/2014	1.25pm	hb	Hymenoptera	Apis mellifera	2014-HB-25	HB 25	Male			0	46		0	Haemocytometer	0			23	43	316	125	1022	0	0
Kiwifruit	Bay of Plenty		Snodgrass road	2014	11/24/2014	10.45am	las	Hymenoptera	Lasioglossum spp.	2014-Las-6	LasB 6	Female			0	48		0	Haemocytometer	0			21.3	48	342	123	928	0	0
Kiwifruit	Bay of Plenty		Snodgrass road	2014	11/24/2014	12.40pm	las	Hymenoptera	Lasioglossum spp.	2014-Las-7	LasB 7	Male			36	38		5	Haemocytometer	5555			23.6	44	318	116	1052	0	0
Kiwifruit	Bay of Plenty		Snodgrass road	2014	11/24/2014	1.15pm	las	Hymenoptera	Lasioglossum spp.	2014-Las-7.5	LasB 7.5	Female			0	51		0	Haemocytometer	0			23	43	316	125	1022	0	0
Kiwifruit	Bay of Plenty		Snodgrass road	2014	11/24/2014	1.07pm	ohf	Diptera	Melanostoma fasciatum	2014-OHF-1	OHF 1	Female	371		0	38		0	Haemocytometer	0			23.5	44	342	120	1038	0	0
Kiwifruit	Bay of Plenty		Snodgrass road	2014	11/24/2014	1.22pm	ohf	Diptera	Melanostoma fasciatum	2014-OHF-2	OHF 2	Male			0	48		2	Haemocytometer	2222			23	43	316	125	1022	0	0
Kiwifruit	Bay of Plenty		Snodgrass road	2014	11/24/2014	3.15pm	ohf	Diptera	Melanostoma fasciatum	2014-OHF-3	OHF 3	Female	228		0	44		0	Haemocytometer	0			21.3	42	285	120	896	0	0
Kiwifruit	Waikato	Morrinsville	Walton Road	2014	11/25/2014		bhf	Diptera	Melangyna novaezelandiae	2014-BHF-1	HF 1	Male			74				Haemocytometer														No Alex Stain left
Kiwifruit	Waikato	Morrinsville	Walton Road	2014	11/25/2014		bhf	Diptera	Melangyna novaezelandiae	2014-BHF-10	HF 10	Female			0				Haemocytometer														No Alex Stain left
Kiwifruit	Waikato	Morrinsville	Walton Road	2014	11/25/2014		bhf	Diptera	Melangyna novaezelandiae	2014-BHF-2	HF 2	Male			35				Haemocytometer														No Alex Stain left
Kiwifruit	Waikato	Morrinsville	Walton Road	2014	11/25/2014		bhf	Diptera	Melangyna novaezelandiae	2014-BHF-3	HF 3	Male			31				Haemocytometer														No Alex Stain left
Kiwifruit	Waikato	Morrinsville	Walton Road	2014	11/25/2014		bhf	Diptera	Melangyna novaezelandiae	2014-BHF-4	HF 4	Male			105				Haemocytometer														No Alex Stain left
Kiwifruit	Waikato	Morrinsville	Walton Road	2014	11/25/2014		bhf	Diptera	Melangyna novaezelandiae	2014-BHF-5	HF 5	Female			28				Haemocytometer														No Alex Stain left
Kiwifruit	Waikato	Morrinsville	Walton Road	2014	11/25/2014		bhf	Diptera	Melangyna novaezelandiae	2014-BHF-6	HF 6	Male			47				Haemocytometer														No Alex Stain left
Kiwifruit	Waikato	Morrinsville	Walton Road	2014	11/25/2014		bhf	Diptera	Melangyna novaezelandiae	2014-BHF-7	HF 7	Female			27				Haemocytometer														No Alex Stain left
Kiwifruit	Waikato	Morrinsville	Walton Road	2014	11/25/2014		bhf	Diptera	Melangyna novaezelandiae	2014-BHF-8	HF 8	Female			16				Haemocytometer														No Alex Stain left
Kiwifruit	Waikato	Morrinsville	Walton Road	2014	11/25/2014		bhf	Diptera	Melangyna novaezelandiae	2014-BHF-9	HF 9	Female			6				Haemocytometer														No Alex Stain left
Kiwifruit	Waikato	Morrinsville	Walton Road	2014	11/25/2014		br	Hymenoptera	Bombus ruderatus	2014-Br-1	Br 1	Male			620				Haemocytometer														No Alex Stain left
Kiwifruit	Waikato	Morrinsville	Walton Road	2014	11/25/2014		br	Hymenoptera	Bombus ruderatus	2014-Br-2	Br 2	Male			138				Haemocytometer														No Alex Stain left
Kiwifruit	Waikato	Morrinsville	Walton Road	2014	11/25/2014		br	Hymenoptera	Bombus ruderatus	2014-Br-3	Br 3	Male			12				Haemocytometer														No Alex Stain left
Kiwifruit	Waikato	Morrinsville	Walton Road	2014	11/25/2014		bt	Hymenoptera	Bombus terrestris	2014-Bt-10	Bt 10	Male			61				Haemocytometer														No Alex Stain left
Kiwifruit	Waikato	Morrinsville	Walton Road	2014	11/25/2014		bt	Hymenoptera	Bombus terrestris	2014-Bt-11	Bt 11	Male			40				Haemocytometer														No Alex Stain left
Kiwifruit	Waikato	Morrinsville	Walton Road	2014	11/25/2014		bt	Hymenoptera	Bombus terrestris	2014-Bt-12	Bt 12	Female			0				Haemocytometer														No Alex Stain left
Kiwifruit	Waikato	Morrinsville	Walton Road	2014	11/25/2014		bt	Hymenoptera	Bombus terrestris	2014-Bt-7	Bt 7	Male			460				Haemocytometer														No Alex Stain left
Kiwifruit	Waikato	Morrinsville	Walton Road	2014	11/25/2014		bt	Hymenoptera	Bombus terrestris	2014-Bt-8	Bt 8	Female			0				Haemocytometer														No Alex Stain left
Kiwifruit	Waikato	Morrinsville	Walton Road	2014	11/25/2014		bt	Hymenoptera	Bombus terrestris	2014-Bt-9	Bt 9	Male			790				Haemocytometer														No Alex Stain left
Kiwifruit	Waikato	Morrinsville	Walton Road	2014	11/25/2014		df	Diptera	Eristalis tenax	2014-DF-6	DF 6	Male			14				Haemocytometer														No Alex Stain left
Kiwifruit	Waikato	Morrinsville	Walton Road	2014	11/25/2014		mf	Diptera	Bibionidae	2014-MF-31	MF 31	Male			13				Haemocytometer														No Alex Stain left
Kiwifruit	Waikato	Morrinsville	Walton Road	2014	11/25/2014		mf	Diptera	Bibionidae	2014-MF-32	MF 32	Male			28				Haemocytometer														No Alex Stain left
Kiwifruit	Waikato	Hamilton	1661 Morrinsville-Walton road	2015	27_11_2015	1:47:00 AM	bhf	Diptera	Melangyna novaezelandiae	2015-BHF-26	HF 26	Female	300		0	47	50 to 100	0	Haemocytometer	0			26.1	69	179	119	343	0	2.8
Kiwifruit	Waikato	Hamilton	1661 Morrinsville-Walton road	2015	27_11_2015	11:50:00 AM	blue hover fly	Diptera	Helophilus hochstetteri	2015-blue hover fly-1	BHF 1	Female	-		0	48	50 to 100	0	Haemocytometer	0			22.5	49	67	120	203	0	4.3
Kiwifruit	Waikato	Hamilton	1661 Morrinsville-Walton road	2015	27_11_2015	2:18:00 AM	blue hover fly	Diptera	Helophilus hochstetteri	2015-blue hover fly-32	BHF 32	Female	171		0	44	100 to 500	0	Haemocytometer	0			24	76	123	89	267	0	2.6
Kiwifruit	Waikato	Hamilton	1661 Morrinsville-Walton road	2015	27_11_2015	12:35:00 PM	br	Hymenoptera	Bombus ruderatus	2015-Br-13	Br 13	Male	-		39	44	50 to 100	28	Haemocytometer	31108			25	70	112	60	442	0	9.3
Kiwifruit	Waikato	Hamilton	1661 Morrinsville-Walton road	2015	27_11_2015	1:18:00 AM	br	Hymenoptera	Bombus ruderatus	2015-Br-21	Br 21	Male	-		34	52	1 to 10	15	Haemocytometer	16665			26.1	69	179	119	343	0	2.8
Kiwifruit	Waikato	Hamilton	1661 Morrinsville-Walton road	2015	27_11_2015	2:35:00 AM	br	Hymenoptera	Bombus ruderatus	2015-Br-34	Br 34	Female	-		0	49	500+	0	Haemocytometer	0			24	77	107	86	181	0	0
Kiwifruit	Waikato	Hamilton	1661 Morrinsville-Walton road	2015	27_11_2015	2:39:00 AM	br	Hymenoptera	Bombus ruderatus	2015-Br-36	Br 36	Male	-		8	48	100 to 500	5	Haemocytometer	5555			24	77	107	86	181	0	0
Kiwifruit	Waikato	Hamilton	1661 Morrinsville-Walton road	2015	27_11_2015	4:20:00 AM	br	Hymenoptera	Bombus ruderatus	2015-Br-47	Br 47	Male	-		395	37	1 to 10	172	Haemocytometer	191092			22.9	76	86	64	187	2.6	5.2
Kiwifruit	Waikato	Hamilton	1661 Morrinsville-Walton road	2015	27_11_2015	4:32:00 AM	br	Hymenoptera	Bombus ruderatus	2015-Br-49	Br 49	Male	-		113	42	50 to 100	101	Haemocytometer	112211			22.9	76	86	64	187	2.6	5.2
Kiwifruit	Waikato	Hamilton	1661 Morrinsville-Walton road	2015	27_11_2015	1:02:00 AM	bt	Hymenoptera	Bombus terrestris	2015-Bt-23	Bt 23	Male	-		26	42	50 to 100	12	Haemocytometer	13332			26.1	69	179	119	343	0	2.8
Kiwifruit	Waikato	Hamilton	1661 Morrinsville-Walton road	2015	27_11_2015	1:47:00 AM	bt	Hymenoptera	Bombus terrestris	2015-Bt-27	Bt 27	Male	-		38	43	500+	12	Haemocytometer	13332			23.4	78	781	386	1235	3.9	5.7
Kiwifruit	Waikato	Hamilton	1661 Morrinsville-Walton road	2015	27_11_2015	2:10:00 AM	bt	Hymenoptera	Bombus terrestris	2015-Bt-30	Bt 30	Female	112		0	41	500+	0	Haemocytometer	0			23.4	78	781	386	1235	3.9	5.7
Kiwifruit	Waikato	Hamilton	1661 Morrinsville-Walton road	2015	27_11_2015	3:00:00 AM	bt	Hymenoptera	Bombus terrestris	2015-Bt-37	Bt 37	Female	180		85	49	100 to 500	47	Haemocytometer	52217			24	77	107	86	181	0	0
Kiwifruit	Waikato	Hamilton	1661 Morrinsville-Walton road	2015	27_11_2015	3:54:00 AM	bt	Hymenoptera	Bombus terrestris	2015-Bt-43	Bt 43	Male	-		40	43	100 to 500	12	Haemocytometer	13332			23.5	74	143	127	256	1.1	3.7
Kiwifruit	Waikato	Hamilton	1661 Morrinsville-Walton road	2015	27_11_2015	4:56:00 AM	bt	Hymenoptera	Bombus terrestris	2015-Bt-53	Bt 53	Male	-		92	48	50 to 100	39	Haemocytometer	43329			22.9	76	86	64	187	2.6	5.2
Kiwifruit	Waikato	Hamilton	1661 Morrinsville-Walton road	2015	27_11_2015	5:00:00 AM	bt	Hymenoptera	Bombus terrestris	2015-Bt-54	Bt 54	Male	-		24	39	100 to 500	8	Haemocytometer	8888			22.9	76	86	64	187	2.6	5.2
Kiwifruit	Waikato	Hamilton	1661 Morrinsville-Walton road	2015	27_11_2015	1:20:00 AM	control		control	2015-Control-18	C 18	Female	-		0	43	1 to 10	0	Haemocytometer	0			26.1	69	179	119	343	0	2.8
Kiwifruit	Waikato	Hamilton	1661 Morrinsville-Walton road	2015	27_11_2015	1:20:00 AM	control		control	2015-Control-19	C 19	Female	-		0	46	1 to 10	0	Haemocytometer	0			26.1	69	179	119	343	0	2.8
Kiwifruit	Waikato	Hamilton	1661 Morrinsville-Walton road	2015	27_11_2015	1:24:00 AM	control		control	2015-Control-20	C 20	Male	-		0	40	10 to 50	1	Haemocytometer	1111			26.1	69	179	119	343	0	2.8
Kiwifruit	Waikato	Hamilton	1661 Morrinsville-Walton road	2015	27_11_2015	1:20:00 AM	control		control	2015-Control-24	C 24	Female	-		0	47	10 to 50	0	Haemocytometer	0			26.1	69	179	119	343	0	2.8
Kiwifruit	Waikato	Hamilton	1661 Morrinsville-Walton road	2015	27_11_2015	1:30:00 AM	control		control	2015-Control-25	C 25	Male	-		0	35	10 to 50	0	Haemocytometer	0			26.1	69	179	119	343	0	2.8
Kiwifruit	Waikato	Hamilton	1661 Morrinsville-Walton road	2015	29_11_2015	9:51:00 AM	control		control	2015-Control-3	C 3	Female	201		0	51	10 to 50	0	Haemocytometer	0			14.8	75	386	71	112	0	0
Kiwifruit	Waikato	Hamilton	1661 Morrinsville-Walton road	2015	27_11_2015	2:48:00 AM	control		control	2015-Control-35	C 35	Female	-		0	41	1 to 10	0	Haemocytometer	0			24	77	107	86	181	0	0
Kiwifruit	Waikato	Hamilton	1661 Morrinsville-Walton road	2015	27_11_2015	3:06:00 AM	control		control	2015-Control-39	C 39	Male	-		0	40	50 to 100	0	Haemocytometer	0			24	77	107	86	181	0	0
Kiwifruit	Waikato	Hamilton	1661 Morrinsville-Walton road	2015	29_11_2015	9:51:00 AM	control		control	2015-Control-4	C 4	Female	311		0	46	1 to 10	0	Haemocytometer	0			14.8	75	386	71	112	0	0
Kiwifruit	Waikato	Hamilton	1661 Morrinsville-Walton road	2015	27_11_2015	4:35:00 AM	control		control	2015-Control-48	C 48	Male	-		0	40	10 to 50	0	Haemocytometer	0			22.9	76	86	64	187	2.6	5.2
Kiwifruit	Waikato	Hamilton	1661 Morrinsville-Walton road	2015	27_11_2015	5:10:00 AM	control		control	2015-Control-55	C 55	Male	-		0	45	1 to 10	0	Haemocytometer	0			22.9	76	86	64	187	2.6	5.2
Kiwifruit	Waikato	Hamilton	1661 Morrinsville-Walton road	2015	27_11_2015	3:03:00 AM	df	Diptera	Eristalis tenax	2015-DF-38	DF 38	Female	142		1	47	50 to 100	2	Haemocytometer	2222			24	77	107	86	181	0	0
Kiwifruit	Waikato	Hamilton	1661 Morrinsville-Walton road	2015	27_11_2015	2:11:00 AM	flb	Coleoptera	Zorion guttigerum	2015-FLB-31	FLB 31	Male	-		0	46	10 to 50	0	Haemocytometer	0			23.4	78	781	386	1235	3.9	5.7
Kiwifruit	Waikato	Hamilton	1661 Morrinsville-Walton road	2015	27_11_2015	4:00:00 AM	flb	Coleoptera	Zorion guttigerum	2015-FLB-45	FLB 45	Female	192		1	54	1 to 10	0	Haemocytometer	0			23.5	74	143	127	256	1.1	3.7
Kiwifruit	Waikato	Hamilton	1661 Morrinsville-Walton road	2015	27_11_2015	4:51:00 AM	flb	Coleoptera	Zorion guttigerum	2015-FLB-51	FLB 51	Male	-		0	45	1 to 10	0	Haemocytometer	0			22.9	76	86	64	187	2.6	5.2
Kiwifruit	Waikato	Hamilton	1661 Morrinsville-Walton road	2015	27_11_2015	12:23:00 PM	flb	Coleoptera	Zorion guttigerum	2015-FLB-8	FLB 8	Male	-		4	48	10 to 50	0	Haemocytometer	0			23.4	69	200	112	839	3	9.7
Kiwifruit	Waikato	Hamilton	1661 Morrinsville-Walton road	2015	29_11_2015	9:49:00 AM	hb	Hymenoptera	Apis mellifera	2015-HB-1	HB 1	Female	160		4	42	1 to 10	1	Haemocytometer	1111			14.8	75	386	71	112	0	0
Kiwifruit	Waikato	Hamilton	1661 Morrinsville-Walton road	2015	29_11_2015	9:49:00 AM	hb	Hymenoptera	Apis mellifera	2015-HB-1	HB 1	Female	160		4	42	1 to 10	1	Haemocytometer	1111			14.8	75	386	71	112	0	0
Kiwifruit	Waikato	Hamilton	1661 Morrinsville-Walton road	2015	27_11_2015	12:25:00 PM	hb	Hymenoptera	Apis mellifera	2015-HB-10	HB 10	Female	128		0	47	50 to 100	0	Haemocytometer	0			23.8	74	240	190	318	2.2	6.5
Kiwifruit	Waikato	Hamilton	1661 Morrinsville-Walton road	2015	27_11_2015	12:25:00 PM	hb	Hymenoptera	Apis mellifera	2015-HB-10	HB 10	Female	128		0	47	50 to 100	0	Haemocytometer	0			23.8	74	240	190	318	2.2	6.5
Kiwifruit	Waikato	Hamilton	1661 Morrinsville-Walton road	2015	27_11_2015	1:25:00 AM	hb	Hymenoptera	Apis mellifera	2015-HB-17	HB 17	Female	1985		0	48	10 to 50	0	Haemocytometer	0			26.1	69	179	119	343	0	2.8
Kiwifruit	Waikato	Hamilton	1661 Morrinsville-Walton road	2015	27_11_2015	1:25:00 AM	hb	Hymenoptera	Apis mellifera	2015-HB-17	HB 17	Female	1985		0	48	10 to 50	0	Haemocytometer	0			26.1	69	179	119	343	0	2.8
Kiwifruit	Waikato	Hamilton	1661 Morrinsville-Walton road	2015	27_11_2015	11:50:00 AM	hb	Hymenoptera	Apis mellifera	2015-HB-2	HB 2	Female	239		0	39	50 to 100	1	Haemocytometer	1111			22.5	49	67	120	203	0	4.3
Kiwifruit	Waikato	Hamilton	1661 Morrinsville-Walton road	2015	27_11_2015	11:50:00 AM	hb	Hymenoptera	Apis mellifera	2015-HB-2	HB 2	Female	239		0	39	50 to 100	1	Haemocytometer	1111			22.5	49	67	120	203	0	4.3
Kiwifruit	Waikato	Hamilton	1661 Morrinsville-Walton road	2015	29_11_2015	9:49:00 AM	hb	Hymenoptera	Apis mellifera	2015-HB-2	HB 2	Female	270		1	42	50 to 100	1	Haemocytometer	1111			14.8	75	386	71	112	0	0
Kiwifruit	Waikato	Hamilton	1661 Morrinsville-Walton road	2015	29_11_2015	9:49:00 AM	hb	Hymenoptera	Apis mellifera	2015-HB-2	HB 2	Female	270		1	42	50 to 100	1	Haemocytometer	1111			14.8	75	386	71	112	0	0
Kiwifruit	Waikato	Hamilton	1661 Morrinsville-Walton road	2015	27_11_2015	11:50:00 AM	hb	Hymenoptera	Apis mellifera	2015-HB-3	HB 3	Female	-		0	51	1 to 10	0	Haemocytometer	0			22.5	49	67	120	203	0	4.3
Kiwifruit	Waikato	Hamilton	1661 Morrinsville-Walton road	2015	27_11_2015	11:50:00 AM	hb	Hymenoptera	Apis mellifera	2015-HB-3	HB 3	Female	-		0	51	1 to 10	0	Haemocytometer	0			22.5	49	67	120	203	0	4.3
Kiwifruit	Waikato	Hamilton	1661 Morrinsville-Walton road	2015	27_11_2015	11:50:00 AM	hb	Hymenoptera	Apis mellifera	2015-HB-4	HB 4	Female	107		5	49	10 to 50	2	Haemocytometer	2222			22.5	49	67	120	203	0	4.3
Kiwifruit	Waikato	Hamilton	1661 Morrinsville-Walton road	2015	27_11_2015	11:50:00 AM	hb	Hymenoptera	Apis mellifera	2015-HB-4	HB 4	Female	107		5	49	10 to 50	2	Haemocytometer	2222			22.5	49	67	120	203	0	4.3
Kiwifruit	Waikato	Hamilton	1661 Morrinsville-Walton road	2015	27_11_2015	4:01:00 AM	hb	Hymenoptera	Apis mellifera	2015-HB-46	HB 46	Male	-		17	53	50 to 100	3	Haemocytometer	3333			23.5	74	143	127	256	1.1	3.7
Kiwifruit	Waikato	Hamilton	1661 Morrinsville-Walton road	2015	27_11_2015	4:01:00 AM	hb	Hymenoptera	Apis mellifera	2015-HB-46	HB 46	Male	-		17	53	50 to 100	3	Haemocytometer	3333			23.5	74	143	127	256	1.1	3.7
Kiwifruit	Waikato	Hamilton	1661 Morrinsville-Walton road	2015	27_11_2015	12:10:00 PM	hb	Hymenoptera	Apis mellifera	2015-HB-5	HB 5	Female	204		0	43	500+	0	Haemocytometer	0			23	72	164	84	450	0	6.2
Kiwifruit	Waikato	Hamilton	1661 Morrinsville-Walton road	2015	27_11_2015	12:10:00 PM	hb	Hymenoptera	Apis mellifera	2015-HB-5	HB 5	Female	204		0	43	500+	0	Haemocytometer	0			23	72	164	84	450	0	6.2
Kiwifruit	Waikato	Hamilton	1661 Morrinsville-Walton road	2015	27_11_2015	4:49:00 AM	hb	Hymenoptera	Apis mellifera	2015-HB-52	HB 52	Male	-		61	47	10 to 50	9	Haemocytometer	9999			22.9	76	86	64	187	2.6	5.2
Kiwifruit	Waikato	Hamilton	1661 Morrinsville-Walton road	2015	27_11_2015	4:49:00 AM	hb	Hymenoptera	Apis mellifera	2015-HB-52	HB 52	Male	-		61	47	10 to 50	9	Haemocytometer	9999			22.9	76	86	64	187	2.6	5.2
Kiwifruit	Waikato	Hamilton	1661 Morrinsville-Walton road	2015	27_11_2015	12:10:00 PM	hb	Hymenoptera	Apis mellifera	2015-HB-6	HB 6	Male	-		16	44	10 to 50	2	Haemocytometer	2222			23	72	164	84	450	0	6.2
Kiwifruit	Waikato	Hamilton	1661 Morrinsville-Walton road	2015	27_11_2015	12:10:00 PM	hb	Hymenoptera	Apis mellifera	2015-HB-6	HB 6	Male	-		16	44	10 to 50	2	Haemocytometer	2222			23	72	164	84	450	0	6.2
Kiwifruit	Waikato	Hamilton	1661 Morrinsville-Walton road	2015	27_11_2015	12:20:00 PM	hb	Hymenoptera	Apis mellifera	2015-HB-7	HB 7	Female	10		0	49	10 to 50	0	Haemocytometer	0			23.4	69	200	112	839	3	9.7
Kiwifruit	Waikato	Hamilton	1661 Morrinsville-Walton road	2015	27_11_2015	12:20:00 PM	hb	Hymenoptera	Apis mellifera	2015-HB-7	HB 7	Female	10		0	49	10 to 50	0	Haemocytometer	0			23.4	69	200	112	839	3	9.7
Kiwifruit	Waikato	Hamilton	1661 Morrinsville-Walton road	2015	27_11_2015	12:23:00 PM	hb	Hymenoptera	Apis mellifera	2015-HB-9	HB 9	Female	766		3	36	100 to 500	1	Haemocytometer	1111			23.4	69	200	112	839	3	9.7
Kiwifruit	Waikato	Hamilton	1661 Morrinsville-Walton road	2015	27_11_2015	12:23:00 PM	hb	Hymenoptera	Apis mellifera	2015-HB-9	HB 9	Female	766		3	36	100 to 500	1	Haemocytometer	1111			23.4	69	200	112	839	3	9.7
Kiwifruit	Waikato	Hamilton	1661 Morrinsville-Walton road	2015	27_11_2015	12:35:00 PM	las	Hymenoptera	Lasioglossum spp.	2015-Las-12	LasB 12	Male	-		3	44	1 to 10	1	Haemocytometer	1111			25	70	112	60	442	0	9.3
Kiwifruit	Waikato	Hamilton	1661 Morrinsville-Walton road	2015	27_11_2015	1:10:00 AM	las	Hymenoptera	Lasioglossum spp.	2015-Las-15	LasB 15	Female	2020		0	38	10 to 50	0	Haemocytometer	0			24.2	71	156	68	248	1.6	7.6
Kiwifruit	Waikato	Hamilton	1661 Morrinsville-Walton road	2015	27_11_2015	2:02:00 AM	las	Hymenoptera	Lasioglossum spp.	2015-Las-29	LasB 29	Female	157		0	40	10 to 50	0	Haemocytometer	0			23.4	78	781	386	1235	3.9	5.7
Kiwifruit	Waikato	Hamilton	1661 Morrinsville-Walton road	2015	27_11_2015	12:35:00 PM	lei	Hymenoptera	Leioproctus spp.	2015-Lei-11	LeiB 11	Male	-		294	45	100 to 500	66	Haemocytometer	73326			25	70	112	60	442	0	9.3
Kiwifruit	Waikato	Hamilton	1661 Morrinsville-Walton road	2015	27_11_2015	12:51:00 PM	lei	Hymenoptera	Leioproctus spp.	2015-Lei-14	LeiB 14	Female	120		1	46	50 to 100	0	Haemocytometer	0			24.5	70	121	57	151	0.8	6.9
Kiwifruit	Waikato	Hamilton	1661 Morrinsville-Walton road	2015	27_11_2015	1:20:00 AM	lei	Hymenoptera	Leioproctus spp.	2015-Lei-16	LeiB 16	Male	326		66	39	50 to 100	21	Haemocytometer	23331			24.2	71	156	68	248	1.6	7.6
Kiwifruit	Waikato	Hamilton	1661 Morrinsville-Walton road	2015	27_11_2015	1:11:00 AM	lei	Hymenoptera	Leioproctus spp.	2015-Lei-22	LeiB 22	Female	14		20	46	10 to 50	5	Haemocytometer	5555			26.1	69	179	119	343	0	2.8
Kiwifruit	Waikato	Hamilton	1661 Morrinsville-Walton road	2015	27_11_2015	1:56:00 AM	lei	Hymenoptera	Leioproctus spp.	2015-Lei-28	LeiB 28	Female	485		0	36	50 to 100	0	Haemocytometer	0			23.4	78	781	386	1235	3.9	5.7
Kiwifruit	Waikato	Hamilton	1661 Morrinsville-Walton road	2015	27_11_2015	3:05:00 AM	mf	Diptera	Bibionidae	2015-MF-33	MF 33	Female	203		1	35	100 to 500	0	Haemocytometer	0			24	77	107	86	181	0	0
Kiwifruit	Waikato	Hamilton	1661 Morrinsville-Walton road	2015	27_11_2015	3:18:00 AM	mf	Diptera	Bibionidae	2015-MF-40	MF 40	Male	-		23	41	10 to 50	9	Haemocytometer	9999			24.6	68	121	93	227	0	3.2
Kiwifruit	Waikato	Hamilton	1661 Morrinsville-Walton road	2015	27_11_2015	3:39:00 AM	mf	Diptera	Bibionidae	2015-MF-41	MF 41	Male	-		25	44	50 to 100	7	Haemocytometer	7777			24.6	68	121	93	227	0	3.2
Kiwifruit	Waikato	Hamilton	1661 Morrinsville-Walton road	2015	27_11_2015	3:50:00 AM	mf	Diptera	Bibionidae	2015-MF-44	MF 44	Male	-		4	52	10 to 50	2	Haemocytometer	2222			23.5	74	143	127	256	1.1	3.7
Kiwifruit	Waikato	Hamilton	1661 Morrinsville-Walton road	2015	27_11_2015	3:42:00 AM	ohf	Diptera	Melanostoma fasciatum	2015-OHF-42	OHF 42	Female	-		0	49	10 to 50	0	Haemocytometer	0			24.6	68	121	93	227	0	3.2
Kiwifruit	Waikato	Hamilton	1661 Morrinsville-Walton road	2015	27_11_2015	4:39:00 AM	ohf	Diptera	Melanostoma fasciatum	2015-OHF-50	OHF 50	Female	2303		0	48	1 to 10	0	Haemocytometer	0			22.9	76	86	64	187	2.6	5.2
Kiwifruit	Bay of Plenty	Waihi	Capamagian drive	2015	28_11_2015	3:37:00 AM	control		control	2015-Control-11	C 11	Female	639		0	38	50 to 100	0	Haemocytometer	0			27.1	87	267	308	1229	0	0
Kiwifruit	Bay of Plenty	Waihi	Capamagian drive	2015	28_11_2015	3:49:00 AM	control		control	2015-Control-14	C 14	Female	836		0	49	1 to 10	0	Haemocytometer	0			27.1	87	267	308	1229	0	0
Kiwifruit	Bay of Plenty	Waihi	Capamagian drive	2015	28_11_2015	4:00:00 AM	control		control	2015-Control-16	C 16	Female	705		0	38	10 to 50	0	Haemocytometer	0			27.1	87	267	308	1229	0	0
Kiwifruit	Bay of Plenty	Waihi	Capamagian drive	2015	28_11_2015	4:04:00 AM	control		control	2015-Control-21	C 21	Female	42		0	50	10 to 50	0	Haemocytometer	0			24.6	71	50	73	220	4.4	10.7
Kiwifruit	Bay of Plenty	Waihi	Capamagian drive	2015	28_11_2015	4:22:00 AM	control		control	2015-Control-24	C 24	Male	40		0	41	50 to 100	0	Haemocytometer	0			24.6	71	50	73	220	4.4	10.7
Kiwifruit	Bay of Plenty	Waihi	Capamagian drive	2015	28_11_2015	4:44:00 AM	control		control	2015-Control-30	C 30	Female	185		0	41	10 to 50	0	Haemocytometer	0			24.6	71	50	73	220	4.4	10.7
Kiwifruit	Bay of Plenty	Waihi	Capamagian drive	2015	28_11_2015	4:50:00 AM	control		control	2015-Control-36	C 36		-				1 to 10		Haemocytometer	0			21.1	88	61	25	107	3.4	12.5
Kiwifruit	Bay of Plenty	Waihi	Capamagian drive	2015	28_11_2015	3:06:00 AM	control		control	2015-Control-4	C 4	Male	846		0	35	10 to 50	0	Haemocytometer	0			26.5	73	87	120	458	0	1.7
Kiwifruit	Bay of Plenty	Waihi	Capamagian drive	2015	28_11_2015	3:15:00 AM	control		control	2015-Control-6	C 6	Female	617		0	51	10 to 50	0	Haemocytometer	0			23.4	81	73	109	142	0	6.8
Kiwifruit	Bay of Plenty	Waihi	Capamagian drive	2015	28_11_2015	2:55:00 AM	hb	Hymenoptera	Apis mellifera	2015-HB-1	HB 1	Male	-		56	41	50 to 100	14	Haemocytometer	15554			26.5	73	142	195	1237	0	0.6
Kiwifruit	Bay of Plenty	Waihi	Capamagian drive	2015	28_11_2015	2:55:00 AM	hb	Hymenoptera	Apis mellifera	2015-HB-1	HB 1	Male	-		56	41	50 to 100	14	Haemocytometer	15554			26.5	73	142	195	1237	0	0.6
Kiwifruit	Bay of Plenty	Waihi	Capamagian drive	2015	28_11_2015	3:37:00 AM	hb	Hymenoptera	Apis mellifera	2015-HB-10	HB 10	Female	642		11	49	50 to 100	3	Haemocytometer	3333			23.4	81	73	109	142	0	6.8
Kiwifruit	Bay of Plenty	Waihi	Capamagian drive	2015	28_11_2015	3:37:00 AM	hb	Hymenoptera	Apis mellifera	2015-HB-10	HB 10	Female	642		11	49	50 to 100	3	Haemocytometer	3333			23.4	81	73	109	142	0	6.8
Kiwifruit	Bay of Plenty	Waihi	Capamagian drive	2015	28_11_2015	3:47:00 AM	hb	Hymenoptera	Apis mellifera	2015-HB-12	HB 12	Female	840		3	41	10 to 50	1	Haemocytometer	1111			27.1	87	267	308	1229	0	0
Kiwifruit	Bay of Plenty	Waihi	Capamagian drive	2015	28_11_2015	3:47:00 AM	hb	Hymenoptera	Apis mellifera	2015-HB-12	HB 12	Female	840		3	41	10 to 50	1	Haemocytometer	1111			27.1	87	267	308	1229	0	0
Kiwifruit	Bay of Plenty	Waihi	Capamagian drive	2015	28_11_2015	3:49:00 AM	hb	Hymenoptera	Apis mellifera	2015-HB-13	HB 13	Female	835		0	46	10 to 50	0	Haemocytometer	0			27.1	87	267	308	1229	0	0
Kiwifruit	Bay of Plenty	Waihi	Capamagian drive	2015	28_11_2015	3:49:00 AM	hb	Hymenoptera	Apis mellifera	2015-HB-13	HB 13	Female	835		0	46	10 to 50	0	Haemocytometer	0			27.1	87	267	308	1229	0	0
Kiwifruit	Bay of Plenty	Waihi	Capamagian drive	2015	28_11_2015	4:00:00 AM	hb	Hymenoptera	Apis mellifera	2015-HB-15	HB 15	Female	707		0	38	100 to 500	1	Haemocytometer	1111			27.1	87	267	308	1229	0	0
Kiwifruit	Bay of Plenty	Waihi	Capamagian drive	2015	28_11_2015	4:00:00 AM	hb	Hymenoptera	Apis mellifera	2015-HB-15	HB 15	Female	707		0	38	100 to 500	1	Haemocytometer	1111			27.1	87	267	308	1229	0	0
Kiwifruit	Bay of Plenty	Waihi	Capamagian drive	2015	28_11_2015	4:00:00 AM	hb	Hymenoptera	Apis mellifera	2015-HB-17	HB 17	Female	696		0	43	50 to 100	0	Haemocytometer	0			27.1	87	267	308	1229	0	0
Kiwifruit	Bay of Plenty	Waihi	Capamagian drive	2015	28_11_2015	4:00:00 AM	hb	Hymenoptera	Apis mellifera	2015-HB-17	HB 17	Female	696		0	43	50 to 100	0	Haemocytometer	0			27.1	87	267	308	1229	0	0
Kiwifruit	Bay of Plenty	Waihi	Capamagian drive	2015	28_11_2015	3:55:00 AM	hb	Hymenoptera	Apis mellifera	2015-HB-18	HB 18	Female	483		0	47	1 to 10	0	Haemocytometer	0			27.1	87	267	308	1229	0	0
Kiwifruit	Bay of Plenty	Waihi	Capamagian drive	2015	28_11_2015	3:55:00 AM	hb	Hymenoptera	Apis mellifera	2015-HB-18	HB 18	Female	483		0	47	1 to 10	0	Haemocytometer	0			27.1	87	267	308	1229	0	0
Kiwifruit	Bay of Plenty	Waihi	Capamagian drive	2015	28_11_2015	4:03:00 AM	hb	Hymenoptera	Apis mellifera	2015-HB-19	HB 19	Male	-		2	35	50 to 100	1	Haemocytometer	1111			24.6	71	50	73	220	4.4	10.7
Kiwifruit	Bay of Plenty	Waihi	Capamagian drive	2015	28_11_2015	4:03:00 AM	hb	Hymenoptera	Apis mellifera	2015-HB-19	HB 19	Male	-		2	35	50 to 100	1	Haemocytometer	1111			24.6	71	50	73	220	4.4	10.7
Kiwifruit	Bay of Plenty	Waihi	Capamagian drive	2015	28_11_2015	2:58:00 AM	hb	Hymenoptera	Apis mellifera	2015-HB-2	HB 2	Male	562		1	52	10 to 50	0	Haemocytometer	0			26.5	73	87	120	458	0	1.7
Kiwifruit	Bay of Plenty	Waihi	Capamagian drive	2015	28_11_2015	2:58:00 AM	hb	Hymenoptera	Apis mellifera	2015-HB-2	HB 2	Male	562		1	52	10 to 50	0	Haemocytometer	0			26.5	73	87	120	458	0	1.7
Kiwifruit	Bay of Plenty	Waihi	Capamagian drive	2015	28_11_2015	4:08:00 AM	hb	Hymenoptera	Apis mellifera	2015-HB-20	HB 20	Male	-		49	36	10 to 50	10	Haemocytometer	11110			24.6	71	50	73	220	4.4	10.7
Kiwifruit	Bay of Plenty	Waihi	Capamagian drive	2015	28_11_2015	4:08:00 AM	hb	Hymenoptera	Apis mellifera	2015-HB-20	HB 20	Male	-		49	36	10 to 50	10	Haemocytometer	11110			24.6	71	50	73	220	4.4	10.7
Kiwifruit	Bay of Plenty	Waihi	Capamagian drive	2015	28_11_2015	4:04:00 AM	hb	Hymenoptera	Apis mellifera	2015-HB-22	HB 22	Female	40		5	50	100 to 500	3	Haemocytometer	3333			24.6	71	50	73	220	4.4	10.7
Kiwifruit	Bay of Plenty	Waihi	Capamagian drive	2015	28_11_2015	4:04:00 AM	hb	Hymenoptera	Apis mellifera	2015-HB-22	HB 22	Female	40		5	50	100 to 500	3	Haemocytometer	3333			24.6	71	50	73	220	4.4	10.7
Kiwifruit	Bay of Plenty	Waihi	Capamagian drive	2015	28_11_2015	4:15:00 AM	hb	Hymenoptera	Apis mellifera	2015-HB-23	HB 23	Female	502		14	49	50 to 100	6	Haemocytometer	6666			24.6	71	50	73	220	4.4	10.7
Kiwifruit	Bay of Plenty	Waihi	Capamagian drive	2015	28_11_2015	4:15:00 AM	hb	Hymenoptera	Apis mellifera	2015-HB-23	HB 23	Female	502		14	49	50 to 100	6	Haemocytometer	6666			24.6	71	50	73	220	4.4	10.7
Kiwifruit	Bay of Plenty	Waihi	Capamagian drive	2015	28_11_2015	4:22:00 AM	hb	Hymenoptera	Apis mellifera	2015-HB-25	HB 25	Female	40		1	36	10 to 50	0	Haemocytometer	0			24.6	71	50	73	220	4.4	10.7
Kiwifruit	Bay of Plenty	Waihi	Capamagian drive	2015	28_11_2015	4:22:00 AM	hb	Hymenoptera	Apis mellifera	2015-HB-25	HB 25	Female	40		1	36	10 to 50	0	Haemocytometer	0			24.6	71	50	73	220	4.4	10.7
Kiwifruit	Bay of Plenty	Waihi	Capamagian drive	2015	28_11_2015	4:28:00 AM	hb	Hymenoptera	Apis mellifera	2015-HB-26	HB 26	Female	505		16	38	500+	4	Haemocytometer	4444			24.6	71	50	73	220	4.4	10.7
Kiwifruit	Bay of Plenty	Waihi	Capamagian drive	2015	28_11_2015	4:28:00 AM	hb	Hymenoptera	Apis mellifera	2015-HB-26	HB 26	Female	505		16	38	500+	4	Haemocytometer	4444			24.6	71	50	73	220	4.4	10.7
Kiwifruit	Bay of Plenty	Waihi	Capamagian drive	2015	28_11_2015	4:32:00 AM	hb	Hymenoptera	Apis mellifera	2015-HB-27	HB 27	Female	531		0	42	50 to 100	0	Haemocytometer	0			24.6	71	50	73	220	4.4	10.7
Kiwifruit	Bay of Plenty	Waihi	Capamagian drive	2015	28_11_2015	4:32:00 AM	hb	Hymenoptera	Apis mellifera	2015-HB-27	HB 27	Female	531		0	42	50 to 100	0	Haemocytometer	0			24.6	71	50	73	220	4.4	10.7
Kiwifruit	Bay of Plenty	Waihi	Capamagian drive	2015	28_11_2015	4:43:00 AM	hb	Hymenoptera	Apis mellifera	2015-HB-28	HB 28	Female	132		1	38	10 to 50	0	Haemocytometer	0			24.6	71	50	73	220	4.4	10.7
Kiwifruit	Bay of Plenty	Waihi	Capamagian drive	2015	28_11_2015	4:43:00 AM	hb	Hymenoptera	Apis mellifera	2015-HB-28	HB 28	Female	132		1	38	10 to 50	0	Haemocytometer	0			24.6	71	50	73	220	4.4	10.7
Kiwifruit	Bay of Plenty	Waihi	Capamagian drive	2015	28_11_2015	4:49:00 AM	hb	Hymenoptera	Apis mellifera	2015-HB-29	HB 29	Female	185		0	41	50 to 100	0	Haemocytometer	0			24.6	71	50	73	220	4.4	10.7
Kiwifruit	Bay of Plenty	Waihi	Capamagian drive	2015	28_11_2015	4:49:00 AM	hb	Hymenoptera	Apis mellifera	2015-HB-29	HB 29	Female	185		0	41	50 to 100	0	Haemocytometer	0			24.6	71	50	73	220	4.4	10.7
Kiwifruit	Bay of Plenty	Waihi	Capamagian drive	2015	28_11_2015	3:06:00 AM	hb	Hymenoptera	Apis mellifera	2015-HB-3	HB 3	Female	836		0	44	10 to 50	0	Haemocytometer	0			26.5	73	87	120	458	0	1.7
Kiwifruit	Bay of Plenty	Waihi	Capamagian drive	2015	28_11_2015	3:06:00 AM	hb	Hymenoptera	Apis mellifera	2015-HB-3	HB 3	Female	836		0	44	10 to 50	0	Haemocytometer	0			26.5	73	87	120	458	0	1.7
Kiwifruit	Bay of Plenty	Waihi	Capamagian drive	2015	28_11_2015	5:04:00 AM	hb	Hymenoptera	Apis mellifera	2015-HB-31	HB 31	Female	551		12	38	1 to 10	6	Haemocytometer	6666			24.6	71	50	73	220	4.4	10.7
Kiwifruit	Bay of Plenty	Waihi	Capamagian drive	2015	28_11_2015	5:04:00 AM	hb	Hymenoptera	Apis mellifera	2015-HB-31	HB 31	Female	551		12	38	1 to 10	6	Haemocytometer	6666			24.6	71	50	73	220	4.4	10.7
Kiwifruit	Bay of Plenty	Waihi	Capamagian drive	2015	28_11_2015	4:42:00 AM	hb	Hymenoptera	Apis mellifera	2015-HB-32	HB 32	Female	550		0	45	10 to 50	0	Haemocytometer	0			24.6	71	50	73	220	4.4	10.7
Kiwifruit	Bay of Plenty	Waihi	Capamagian drive	2015	28_11_2015	4:42:00 AM	hb	Hymenoptera	Apis mellifera	2015-HB-32	HB 32	Female	550		0	45	10 to 50	0	Haemocytometer	0			24.6	71	50	73	220	4.4	10.7
Kiwifruit	Bay of Plenty	Waihi	Capamagian drive	2015	28_11_2015	4:46:00 AM	hb	Hymenoptera	Apis mellifera	2015-HB-33	HB 33	Female	499		0	51	100 to 500	0	Haemocytometer	0			21.1	88	61	25	107	3.4	12.5
Kiwifruit	Bay of Plenty	Waihi	Capamagian drive	2015	28_11_2015	4:46:00 AM	hb	Hymenoptera	Apis mellifera	2015-HB-33	HB 33	Female	499		0	51	100 to 500	0	Haemocytometer	0			21.1	88	61	25	107	3.4	12.5
Kiwifruit	Bay of Plenty	Waihi	Capamagian drive	2015	28_11_2015	4:45:00 AM	hb	Hymenoptera	Apis mellifera	2015-HB-34	HB 34	Female	278		0	36	100 to 500	0	Haemocytometer	0			21.1	88	61	25	107	3.4	12.5
Kiwifruit	Bay of Plenty	Waihi	Capamagian drive	2015	28_11_2015	4:45:00 AM	hb	Hymenoptera	Apis mellifera	2015-HB-34	HB 34	Female	278		0	36	100 to 500	0	Haemocytometer	0			21.1	88	61	25	107	3.4	12.5
Kiwifruit	Bay of Plenty	Waihi	Capamagian drive	2015	28_11_2015	5:05:00 AM	hb	Hymenoptera	Apis mellifera	2015-HB-35	HB 35	Female	442		0	43	100 to 500	0	Haemocytometer	0			21.1	88	61	25	107	3.4	12.5
Kiwifruit	Bay of Plenty	Waihi	Capamagian drive	2015	28_11_2015	5:05:00 AM	hb	Hymenoptera	Apis mellifera	2015-HB-35	HB 35	Female	442		0	43	100 to 500	0	Haemocytometer	0			21.1	88	61	25	107	3.4	12.5
Kiwifruit	Bay of Plenty	Waihi	Capamagian drive	2015	28_11_2015	3:15:00 AM	hb	Hymenoptera	Apis mellifera	2015-HB-5	HB 5	Female	617		1	43	500+	0	Haemocytometer	0			23.4	81	73	109	142	0	6.8
Kiwifruit	Bay of Plenty	Waihi	Capamagian drive	2015	28_11_2015	3:15:00 AM	hb	Hymenoptera	Apis mellifera	2015-HB-5	HB 5	Female	617		1	43	500+	0	Haemocytometer	0			23.4	81	73	109	142	0	6.8
Kiwifruit	Bay of Plenty	Waihi	Capamagian drive	2015	28_11_2015	3:15:00 AM	hb	Hymenoptera	Apis mellifera	2015-HB-7	HB 7	Female	622		6	39	500+	2	Haemocytometer	2222			23.4	81	73	109	142	0	6.8
Kiwifruit	Bay of Plenty	Waihi	Capamagian drive	2015	28_11_2015	3:15:00 AM	hb	Hymenoptera	Apis mellifera	2015-HB-7	HB 7	Female	622		6	39	500+	2	Haemocytometer	2222			23.4	81	73	109	142	0	6.8
Kiwifruit	Bay of Plenty	Waihi	Capamagian drive	2015	28_11_2015	3:36:00 AM	hb	Hymenoptera	Apis mellifera	2015-HB-8	HB 8	Male	-		25	44	50 to 100	8	Haemocytometer	8888			23.4	81	73	109	142	0	6.8
Kiwifruit	Bay of Plenty	Waihi	Capamagian drive	2015	28_11_2015	3:36:00 AM	hb	Hymenoptera	Apis mellifera	2015-HB-8	HB 8	Male	-		25	44	50 to 100	8	Haemocytometer	8888			23.4	81	73	109	142	0	6.8
Kiwifruit	Bay of Plenty	Waihi	Capamagian drive	2015	28_11_2015	3:36:00 AM	hb	Hymenoptera	Apis mellifera	2015-HB-9	HB 9	Female	640		2	40	50 to 100	1	Haemocytometer	1111			23.4	81	73	109	142	0	6.8
Kiwifruit	Bay of Plenty	Waihi	Capamagian drive	2015	28_11_2015	3:36:00 AM	hb	Hymenoptera	Apis mellifera	2015-HB-9	HB 9	Female	640		2	40	50 to 100	1	Haemocytometer	1111			23.4	81	73	109	142	0	6.8
